# Supplementary material for: MicroRNA-21 promotes dysregulated lipid metabolism and hepatocellular carcinoma
Source: Dis Model Mech. 2026 Mar 5;19(2):dmm052583. doi: 10.1242/dmm.052583 (PMC12994464; doi:10.1242/dmm.052583)
Supplement: Table S2. miRNA analysis [file dmm-19-052583-TableS2.xlsx]

## Sheet: WS2a Nanostring MASH MASH-HCC
Workbook S2a. miRNAs are significantly dysregulated in MASH and MASH-HCC as identified by NanoString nCounter Human v3 miRNA Expression Assay kit.
Probe Name	MASH vs.		HCC vs.
	NC+		NT++
	L2Ratio	FDR	L2Ratio	FDR
hsa-let-7b-5p*			-0.92	<0.001
hsa-let-7e-5p*	2.07	0.04
hsa-let-7f-5p	2.06	0.01	2.39	<0.001
hsa-miR-100-5p*			-1.45	<0.001
hsa-miR-107*			1.87	0.01
hsa-miR-10a-5p*	2.17	0.05
hsa-miR-1246	-2.77	0.01
hsa-miR-1285-5p	-3.77	<0.001
hsa-miR-132-3p			0.76	0.05
hsa-miR-145-5p	4.09	0.01
hsa-miR-146b-5p*	2.24	0.02
hsa-miR-148b-3p			1.35	<0.001
hsa-miR-151a-5p			0.9	<0.001
hsa-miR-15a-5p*			2.41	0.03
hsa-miR-15b-5p*	1.84	0.05	3.01	<0.001
hsa-miR-181a-5p			-2.49	<0.001
hsa-miR-186-5p			-2.71	0.02
hsa-miR-193b-3p			1.21	0.01
hsa-miR-194-5p*			3.17	0.04
hsa-miR-195-5p	2.43	0.01
hsa-miR-1972	-3.54	0.02
hsa-miR-199a/b-3p	1.96	<0.001
hsa-miR-200b-3p*	2.39	0.04
hsa-miR-21-5p*	1.8	<0.001	1.43	0.01
hsa-miR-218-5p	1.15	<0.001
hsa-miR-221-3p			0.64	0.03
hsa-miR-222-3p*			-1.18	<0.001
hsa-miR-23a-3p*	1.08	0.01
hsa-miR-24-3p*			1.77	<0.001
hsa-miR-28-5p			1.3	0.05
hsa-miR-30a-5p			-3.22	<0.001
hsa-miR-30b-5p			2.1	0.03
hsa-miR-30e-5p			-2.84	<0.001
hsa-miR-32-5p	1.7	0.02	2.49	<0.001
hsa-miR-362-3p			0.52	0.04
hsa-miR-376a-3p			-1.24	<0.001
hsa-miR-379-5p	-2.99	0.01
hsa-miR-421	-4.81	0.03
hsa-miR-4443	-3.62	0.02
hsa-miR-4488	-2.83	<0.001
hsa-miR-4516	-3.41	0.02
hsa-miR-454-3p			0.58	0.04
hsa-miR-494-3p			-7.35	<0.001
hsa-miR-518b			1.01	0.03
hsa-miR-519d-3p			2.15	0.01
hsa-miR-548q	-3.15	0.05
hsa-miR-575	-5.7	0.02	-4.38	0.05
hsa-miR-579-3p			-4.1	0.04
hsa-miR-585-3p	-2.95	0.04
hsa-miR-612	-2.93	0.03
hsa-miR-630	-7.49	0.01
hsa-miR-888-5p	-3.16	0.02
hsa-miR-98-5p			1.6	<0.001
hsa-miR-99b-5p*	0.87	0.03
+MASH v NTNC: Comparing MASH samples to non-tumor non-cirrhotic samples from different patients
++HCC vs NT: Comparing MASH-HCC tumor sample to adjacent non-tumor in the same patients
* miRNA also significantly dysregulated in ABC zebrafish (Supplemental Table 5.2)
FDR: False discovery rate

## Sheet: WS2b TCGA-LIHC IDs
Workbook S2b. 45 paired TCGA samples identified for miRNA analysis
TCGA ID	gender
TCGA-DD-A1EL	male
TCGA-BC-A10U	male
TCGA-DD-A1EE	male
TCGA-DD-A116	male
TCGA-DD-A39V	male
TCGA-DD-A3A3	male
TCGA-DD-A3A4	male
TCGA-EP-A12J	male
TCGA-EP-A26S	male
TCGA-EP-A3RK	male
TCGA-DD-A3A8	male
TCGA-DD-A1EJ	female
TCGA-BD-A3EP	female
TCGA-FV-A3I1	female
TCGA-BC-A10R	female
TCGA-BC-A216	female
TCGA-DD-A1EB	female
TCGA-DD-A114	male
TCGA-DD-A11A	male
TCGA-DD-A1EI	male
TCGA-FV-A3R2	male
TCGA-BC-A10Z	female
TCGA-DD-A113	female
TCGA-DD-A118	female
TCGA-DD-A11D	female
TCGA-DD-A1EC	female
TCGA-DD-A39W	female
TCGA-DD-A39X	female
TCGA-DD-A39Z	female
TCGA-DD-A3A2	female
TCGA-DD-A3A5	female
TCGA-FV-A23B	female
TCGA-DD-A1EG	male
TCGA-BC-A10T	male
TCGA-BC-A10W	male
TCGA-BC-A10Y	male
TCGA-BD-A2L6	male
TCGA-DD-A119	male
TCGA-DD-A11B	male
TCGA-DD-A11C	male
TCGA-DD-A1EH	male
TCGA-DD-A3A1	male
TCGA-ES-A2HT	male
TCGA-FV-A2QR	male
TCGA-G3-A3CH	male

## Sheet: WS2c TCGA-LIHC miRNA
Workbook S2c. 303 miRNAs significantly dysregulated in TCGA-LIHC
Gene	Paired Samples
	L2FC	padj
hsa-mir-424	-1.96	2.86e-52
hsa-mir-490	-5.09	1.63e-41
hsa-mir-1258	-4	1.8e-38
hsa-mir-130a	-1.75	8.6e-38
hsa-mir-450b	-1.57	3.62e-33
hsa-mir-139	-1.93	2.53e-32
hsa-mir-675	-2.68	2.03e-29
hsa-mir-450a-1	-1.56	5.55e-23
hsa-mir-483	-1.49	1.28e-22
hsa-mir-451a	-1.75	1.35e-21
hsa-mir-199a-1	-2.1	1.64e-20
hsa-mir-383	-2.57	1.91e-20
hsa-mir-199a-2	-2.09	2.7e-20
hsa-mir-542	-1.16	1.68e-19
hsa-mir-144	-1.54	3.82e-19
hsa-mir-199b	-2.03	4.51e-19
hsa-mir-450a-2	-1.64	4.89e-19
hsa-mir-511	-1.3	2.74e-18
hsa-mir-214	-2	5.02e-18
hsa-mir-136	-1.61	1.19e-17
hsa-mir-486-2	-1.41	1.46e-17
hsa-mir-486-1	-1.39	4.17e-17
hsa-mir-411	-1.54	3.98e-16
hsa-mir-376c	-1.58	2.17e-15
hsa-mir-369	-1.6	5.62e-15
hsa-mir-142	-1.36	3.03e-14
hsa-mir-145	-1.21	3.45e-14
hsa-mir-223	-1.11	1.58e-13
hsa-mir-758	-1.35	1.18e-12
hsa-mir-4686	-3.43	1.71e-12
hsa-mir-187	-1.86	2.59e-12
hsa-mir-10a	-1.15	8.2e-12
hsa-mir-101-2	-0.87	1.3e-11
hsa-mir-101-1	-0.87	1.36e-11
hsa-mir-337	-1.2	1.51e-11
hsa-mir-1247	-1.62	1.92e-11
hsa-mir-154	-1.33	5.41e-11
hsa-mir-381	-1.07	6.8e-11
hsa-mir-654	-1.25	7.04e-11
hsa-mir-379	-1.14	7.04e-11
hsa-mir-378c	-1.07	1.07e-10
hsa-mir-200b	-1.46	1.87e-10
hsa-mir-6718	-1.65	3.08e-10
hsa-mir-429	-1.58	3.84e-10
hsa-mir-200a	-1.45	3.85e-10
hsa-mir-125b-1	-1.05	4.01e-10
hsa-mir-299	-1.19	9.18e-10
hsa-mir-99a	-1.14	1.09e-09
hsa-mir-125b-2	-1.03	1.25e-09
hsa-mir-30c-2	-0.65	1.78e-09
hsa-mir-3614	-1.11	1.87e-09
hsa-mir-378d-2	-1.33	3.26e-09
hsa-mir-376a-2	-1.57	5.39e-09
hsa-let-7c	-1.08	6.87e-09
hsa-mir-323a	-1.33	1.55e-08
hsa-mir-134	-1.04	1.62e-08
hsa-mir-665	-1.69	3.14e-08
hsa-mir-376a-1	-1.29	3.33e-08
hsa-mir-150	-1.14	3.86e-08
hsa-mir-30c-1	-0.57	5.97e-08
hsa-mir-3653	-0.99	6.68e-08
hsa-mir-5589	-1.34	6.68e-08
hsa-mir-30a	-0.79	6.92e-08
hsa-mir-376b	-1.14	8.38e-08
hsa-mir-6503	-1.62	9.05e-08
hsa-mir-627	-0.87	9.71e-08
hsa-mir-592	-1.27	9.83e-08
hsa-mir-377	-1.17	1.29e-07
hsa-mir-378a	-0.85	1.64e-07
hsa-mir-4772	-0.96	3.63e-07
hsa-mir-195	-0.93	5.59e-07
hsa-mir-497	-0.9	6.98e-07
hsa-mir-874	-0.87	1.76e-06
hsa-mir-6502	-1.61	2.61e-06
hsa-mir-621	-1.78	3.59e-06
hsa-mir-889	-0.86	3.75e-06
hsa-mir-494	-1.08	4.71e-06
hsa-mir-33b	-1.03	5.15e-06
hsa-mir-375	-0.96	5.55e-06
hsa-mir-4732	-1.43	5.64e-06
hsa-mir-125a	-0.74	5.74e-06
hsa-mir-370	-0.8	7.95e-06
hsa-mir-487b	-0.84	1.34e-05
hsa-mir-29c	-0.68	1.35e-05
hsa-mir-505	-0.68	1.62e-05
hsa-mir-1271	-0.79	2.21e-05
hsa-mir-503	-0.66	2.99e-05
hsa-mir-495	-0.79	3.3e-05
hsa-mir-3607	-1.19	5.06e-05
hsa-mir-455	-0.75	7.88e-05
hsa-mir-203a	-0.78	9.02e-05
hsa-mir-4800	-1.47	0.000105
hsa-mir-655	-0.88	0.000112
hsa-mir-26b	-0.5	0.000115
hsa-mir-7702	-0.93	0.000144
hsa-mir-382	-0.7	0.000181
hsa-mir-543	-0.82	0.000237
hsa-mir-4668	-0.63	0.000246
hsa-mir-127	-0.65	0.000269
hsa-mir-135b	-0.98	0.000444
hsa-mir-141	-0.9	0.00106
hsa-mir-326	-0.55	0.00107
hsa-mir-4777	-1.11	0.00124
hsa-mir-378d-1	-0.82	0.00214
hsa-mir-133b	-0.89	0.00352
hsa-mir-23c	-1.4	0.00371
hsa-mir-485	-0.61	0.0047
hsa-mir-380	-0.7	0.00537
hsa-mir-1248	-0.66	0.00826
hsa-mir-1295b	-0.54	0.0093
hsa-mir-146a	-0.5	0.0109
hsa-mir-487a	-0.56	0.01433
hsa-mir-656	-0.68	0.01647
hsa-mir-551a	-1.34	0.01679
hsa-mir-4683	-1.5	0.02946
hsa-mir-4521	-0.85	0.03027
hsa-mir-329-2	-0.8	0.03148
hsa-mir-138-1	-1.24	0.03499
hsa-mir-4433b	-0.83	0.04241
hsa-mir-10b	4.02	1.37e-53
hsa-mir-3677	2.05	1.03e-36
hsa-mir-1269a	5.65	1.61e-35
hsa-mir-532	1.05	2.98e-35
hsa-mir-589	1.33	3.62e-33
hsa-mir-151a	1.14	1.58e-30
hsa-mir-106b	0.87	2.76e-29
hsa-mir-4746	2.25	1.86e-25
hsa-mir-423	0.61	1.2e-24
hsa-mir-769	0.85	1.52e-23
hsa-mir-93	1.13	2.39e-23
hsa-mir-183	3.2	6.63e-23
hsa-mir-21	1.39	9.47e-23
hsa-mir-501	0.98	4.88e-22
hsa-mir-1180	1.68	9.91e-22
hsa-mir-500a	1.11	1e-21
hsa-mir-502	0.81	3.02e-20
hsa-mir-221	1.29	1.7e-19
hsa-mir-421	1.56	9.24e-19
hsa-mir-7706	1.61	1.28e-17
hsa-mir-25	0.97	2.64e-16
hsa-mir-452	2.13	3.21e-16
hsa-mir-5187	1.97	3.41e-16
hsa-mir-891a	5.07	1.12e-15
hsa-mir-1266	2.1	8.74e-15
hsa-mir-182	2.66	8.75e-15
hsa-mir-224	2.34	1.23e-14
hsa-mir-148b	0.73	4.39e-14
hsa-mir-140	0.67	5.71e-14
hsa-mir-760	2.15	5.71e-14
hsa-mir-4661	1.73	1.58e-13
hsa-mir-877	1.46	4.09e-13
hsa-mir-96	2.79	7.04e-13
hsa-mir-128-1	0.86	7.69e-13
hsa-mir-361	0.59	1.26e-12
hsa-mir-500b	0.75	1.3e-12
hsa-mir-34c	2.35	1.71e-12
hsa-mir-1301	1.16	4.53e-12
hsa-mir-330	1.01	5e-12
hsa-mir-222	1.1	8.2e-12
hsa-mir-508	2.22	1.38e-11
hsa-mir-128-2	0.9	1.51e-11
hsa-mir-3682	1.59	3.21e-11
hsa-mir-3591	2.04	4.99e-11
hsa-mir-660	0.64	1.62e-10
hsa-mir-514a-3	2.67	1.73e-10
hsa-mir-34a	1.12	4.57e-10
hsa-mir-324	0.62	5.88e-10
hsa-mir-1307	0.83	6.53e-10
hsa-mir-30d	0.81	2.03e-09
hsa-mir-188	0.88	2.07e-09
hsa-mir-6516	1.97	4.97e-09
hsa-mir-671	0.71	5.39e-09
hsa-mir-425	0.73	7.29e-09
hsa-mir-103a-1	0.7	8.77e-09
hsa-mir-4677	0.63	8.85e-09
hsa-mir-103a-2	0.7	9.68e-09
hsa-mir-514a-1	2.55	1.97e-08
hsa-mir-939	1.47	2.03e-08
hsa-mir-135a-1	2.71	2.1e-08
hsa-mir-185	0.58	2.39e-08
hsa-mir-9-3	2.57	3.52e-08
hsa-mir-9-1	2.58	3.63e-08
hsa-mir-514a-2	2.34	4.61e-08
hsa-mir-9-2	2.56	5.95e-08
hsa-mir-190b	2.45	6.68e-08
hsa-mir-4326	0.88	9.83e-08
hsa-mir-1269b	4.59	1.08e-07
hsa-mir-3200	1.46	1.79e-07
hsa-mir-581	1.55	2.37e-07
hsa-mir-937	1.46	2.58e-07
hsa-mir-765	2.12	3.13e-07
hsa-mir-484	0.52	3.71e-07
hsa-mir-5003	2.1	3.74e-07
hsa-mir-3928	1.2	4.3e-07
hsa-mir-3074	0.88	4.77e-07
hsa-mir-107	0.51	6.03e-07
hsa-mir-3127	1.06	6.98e-07
hsa-mir-3615	0.74	8.05e-07
hsa-mir-301b	1.51	8.51e-07
hsa-mir-365a	0.6	9.31e-07
hsa-mir-3909	1.03	9.92e-07
hsa-mir-509-3	2.11	1.01e-06
hsa-mir-365b	0.6	1.18e-06
hsa-mir-98	0.59	1.48e-06
hsa-mir-1304	1.27	1.54e-06
hsa-mir-135a-2	3.28	1.92e-06
hsa-mir-362	0.59	2.21e-06
hsa-mir-132	0.66	2.65e-06
hsa-mir-940	1.09	4.05e-06
hsa-mir-4664	1.8	4.8e-06
hsa-mir-184	2.37	5.38e-06
hsa-mir-6755	1.02	5.98e-06
hsa-mir-1292	1.52	1.12e-05
hsa-mir-550a-1	0.8	1.15e-05
hsa-mir-550a-2	0.77	1.16e-05
hsa-mir-130b	0.89	1.97e-05
hsa-mir-942	0.69	2.01e-05
hsa-mir-1270	1.59	2.21e-05
hsa-mir-1306	0.61	2.21e-05
hsa-mir-509-2	2.02	2.86e-05
hsa-mir-6788	1.2	3.09e-05
hsa-mir-509-1	1.83	3.62e-05
hsa-mir-1226	1.13	4.5e-05
hsa-mir-320a	0.62	4.61e-05
hsa-mir-652	0.64	4.68e-05
hsa-mir-217	2.86	5.1e-05
hsa-mir-216a	2.72	5.51e-05
hsa-mir-15b	0.53	6.01e-05
hsa-mir-504	1.09	7.39e-05
hsa-mir-767	5.98	7.47e-05
hsa-mir-584	0.54	9.52e-05
hsa-mir-548o	1.14	0.000115
hsa-mir-1229	1.36	0.000163
hsa-mir-3691	1.34	0.000237
hsa-mir-3942	0.94	0.000255
hsa-mir-3610	1.21	0.000274
hsa-mir-3662	1.93	0.000351
hsa-mir-1251	4.32	0.000474
hsa-mir-766	0.69	0.0006
hsa-mir-664a	0.54	0.00101
hsa-mir-552	3.89	0.00115
hsa-mir-944	1.35	0.00117
hsa-mir-216b	2.7	0.00118
hsa-mir-1276	1.82	0.00127
hsa-mir-1343	0.89	0.00133
hsa-mir-320b-2	0.69	0.00136
hsa-mir-105-2	5.42	0.00138
hsa-mir-522	3.06	0.00162
hsa-mir-34b	1.88	0.0018
hsa-mir-32	0.53	0.00196
hsa-mir-548o-2	0.9	0.00207
hsa-mir-4742	0.89	0.00214
hsa-mir-95	0.64	0.00317
hsa-mir-548k	1.16	0.00337
hsa-mir-5698	0.95	0.00337
hsa-mir-5010	0.76	0.00352
hsa-mir-212	0.56	0.00352
hsa-mir-196b	1.31	0.00386
hsa-mir-18a	0.55	0.00421
hsa-mir-518c	1.65	0.0043
hsa-mir-6875	1.21	0.00449
hsa-mir-4786	0.73	0.00495
hsa-mir-4784	1.25	0.00525
hsa-mir-2114	1.75	0.00599
hsa-mir-518e	1.28	0.00638
hsa-mir-6806	0.58	0.00638
hsa-mir-550a-3	0.65	0.00663
hsa-mir-548j	0.56	0.00716
hsa-mir-6734	1.46	0.00751
hsa-mir-5581	0.98	0.00766
hsa-mir-4676	0.87	0.00826
hsa-mir-6733	0.77	0.00863
hsa-mir-4523	1.69	0.00872
hsa-mir-541	1.17	0.00878
hsa-mir-2277	0.65	0.00912
hsa-mir-518a-1	1.1	0.00917
hsa-mir-105-1	4.59	0.01055
hsa-mir-219b	1.05	0.01128
hsa-mir-6820	0.64	0.01134
hsa-mir-643	0.76	0.01379
hsa-mir-548s	0.9	0.01386
hsa-mir-3940	0.55	0.01426
hsa-mir-520a	3.96	0.01441
hsa-mir-3912	0.52	0.01672
hsa-mir-1288	0.72	0.01785
hsa-mir-580	0.53	0.019
hsa-mir-6798	1.11	0.01974
hsa-mir-4674	1.25	0.02481
hsa-mir-320c-1	0.73	0.02589
hsa-mir-5687	0.76	0.02934
hsa-mir-4739	1.2	0.03027
hsa-mir-5586	0.66	0.03411
hsa-mir-7705	0.69	0.03604
hsa-mir-4660	0.68	0.0422
hsa-mir-4796	0.59	0.04328
hsa-mir-527	1.08	0.04388
hsa-mir-525	1.16	0.04415
hsa-mir-3144	2.63	0.0447
hsa-mir-3191	0.77	0.04763
hsa-mir-6802	0.66	0.0487
hsa-mir-215	0.61	0.0487
hsa-mir-4461	0.57	0.04935
hsa-mir-6777	0.83	0.04952

## Sheet: WS2d ABC ZF miRNA
Workbook S2d. 82 pre-miRNAs are significantly dysregulated in zebrafish ABC-HCC by RNA sequencing analysis
gene name	L2FC	padj
BX088707.1	-0.763044	0.0358514
BX664751.1	1.35882	0.0109922
CABZ01078244.1	0.75243	0.00426139
CABZ01078244.2	2.48627	8.66e-22
CABZ01078244.3	1.01104	9.54e-07
CR354430.2	-0.617721	0.0327533
CU442763.1	-1.09298	0.0217126
CU550700.1	0.738969	0.0418223
CU550700.2	2.22104	0.0418223
dre-let-7a-2	-0.675548	0.00867864
dre-let-7a-6	-0.6671	0.0467683
dre-let-7e	-0.937293	0.00471247
dre-miR-1-2	-2.72772	3.48e-05
dre-miR-100-2	-1.22062	5.7e-05
dre-miR-101a	1.53386	8.82e-06
dre-miR-107a	-0.583631	0.0350944
dre-miR-107b	-2.38534	1.23e-13
dre-miR-10a	-4.03138	2.66e-08
dre-miR-10c	-1.09857	1.21e-05
dre-miR-122	-1.69562	5.78e-14
dre-miR-125c	-1.72378	9.3e-22
dre-miR-130a	-0.909982	0.00013014
dre-miR-130c-2	3.74443	1.82e-05
dre-miR-135b	1.90939	0.00447049
dre-miR-1388	-0.963495	0.00193972
dre-miR-146a	1.88512	1.21e-05
dre-miR-146b	1.70879	5.42e-09
dre-miR-150	-1.64193	4.94e-09
dre-miR-153a	2.27189	0.0379854
dre-miR-15a-1	1.57443	0.0007032
dre-miR-15b	2.57291	5.24e-22
dre-miR-15c	1.51468	4.94e-09
dre-miR-16a	1.3724	0.00030709
dre-miR-16b	1.39492	1.32e-05
dre-miR-17a-2	0.830988	4.69e-06
dre-miR-181a-2	-1.94363	7.67e-12
dre-miR-181b-2	-1.01282	0.0327533
dre-miR-187-1	-1.70555	0.00054445
dre-miR-18c	-1.07391	0.0109965
dre-miR-190a	4.29759	2.62e-17
dre-miR-194b	2.07104	0.00022951
dre-miR-196b	-2.03275	0.0358514
dre-miR-196d	-2.31172	0.0418223
dre-miR-19d	1.25293	1.05e-07
dre-miR-200a	1.48889	7.33e-09
dre-miR-200b	1.23153	8.67e-05
dre-miR-206-1	-2.78573	0.00205114
dre-miR-20b	-1.03737	0.0052155
dre-miR-21-1	2.02965	1.53e-14
dre-miR-21-2	1.79535	8.73e-07
dre-miR-216a	-3.78714	1.61e-11
dre-miR-216b	-5.07481	7.12e-18
dre-miR-217	-4.65824	3.49e-15
dre-miR-2188	-1.49096	0.00013014
dre-miR-2191	2.31231	0.0113877
dre-miR-221	2.25993	1.03e-17
dre-miR-222a	2.49326	9.55e-58
dre-miR-22a	-1.01207	0.00241888
dre-miR-22b	-1.00565	1.21e-05
dre-miR-23a-2	1.33499	0.00610725
dre-miR-24-2	1.06404	0.0418223
dre-miR-25	1.22171	0.00205114
dre-miR-27c-1	0.955067	0.0129999
dre-miR-29a	0.937616	0.0429353
dre-miR-29b-1	-1.67927	5.67e-05
dre-miR-301b	2.377	0.00088312
dre-miR-338-1	-1.25917	0.0171807
dre-miR-338-2	0.533975	0.0499785
dre-miR-34b	2.51418	0.0221002
dre-miR-34c	2.93502	0.00045007
dre-miR-429a	0.888478	0.00274034
dre-miR-454b	2.02625	0.00069887
dre-miR-457a	1.97551	1.42e-14
dre-miR-457b	1.59071	6.28e-05
dre-miR-459	-1.76042	0.0461815
dre-miR-7148	-1.06953	0.00136542
dre-miR-722	-0.730558	0.0448475
dre-miR-730	-1.20446	0.0358514
dre-miR-7b	0.70013	0.0350944
dre-miR-93	1.2122	1.58e-06
dre-miR-99-1	-1.29947	2.5e-10
dre-miR-99-2	-1.02359	0.00013129

## Sheet: WS2e Homologous miRNA
Workbook S2e. Homologous miRNAs between human MASH-HCC and zebrafish ABC-HCC
miRNA Name	Nanostring Probe Name	HCC vs. Matched L2FC	P value: HCC vs. Matched	FDR: HCC vs. Matched	Zebrafish Gene Name	L2FC	pvalue	padj	Zebrafish Gene Name	L2FC	pvalue	padj	Zebrafish Gene Name	L2FC	pvalue	padj	Zebrafish Gene Name	L2FC	pvalue	padj	Zebrafish Gene Name	L2FC	pvalue	padj	Zebrafish Gene Name	L2FC	pvalue	padj
let-7a	hsa-let-7a-5p	2.47	0.008214	0.09	dre-let-7a-2	-0.675548	0.00242001	0.00867864	dre-let-7a-6	-0.6671	0.0184375	0.0467683	dre-let-7a-1	-0.0146818	0.952185	0.96612	dre-let-7a-3	0.319577	0.191026	0.304328	dre-let-7a-4	-0.850034	0.0808168	0.161634	dre-let-7a-5	-0.631364	0.0332844	0.0795765
let-7b	hsa-let-7b-5p	-0.92	0.00019332	0	dre-let-7b	0.266382	0.43247	0.55527
let-7c	hsa-let-7c-5p	1.36	0.0996484	0.94	dre-let-7c-2	-0.352157	0.625416	0.706992
let-7e	hsa-let-7e-5p	0.33	0.519455	1	dre-let-7e	-0.937293	0.00124608	0.00471247
let-7g	hsa-let-7g-5p	2.89	0.0157791	0.17	dre-let-7g-1	0.310181	0.59695	0.686168	dre-let-7g-2	0.281609	0.436684	0.55724
let-7i	hsa-let-7i-5p	-0.09	0.764402	1	dre-let-7i	0.170532	0.540337	0.647503
miR-1	hsa-miR-1-5p/-3p	0	1	1	dre-mir-1-2	-2.72772	5.34763e-06	3.47596e-05	dre-mir-1-1	-1.68078	0.0692581	0.142631
miR-100	hsa-miR-100-5p	-1.51	0.00036019	0	dre-mir-100-2	-1.22062	9.31936e-06	5.70125e-05	dre-mir-100-1	0.930705	0.0216865	0.0530681
miR-101	hsa-miR-101-3p	0	1	1	dre-mir-101a	1.53386	1.10284e-06	8.82276e-06	dre-mir-101b	0.246239	0.186969	0.303825
miR-103a	hsa-miR-103a-3p	0	1	1	dre-mir-103	-0.696573	0.217699	0.332952
miR-106a or miR-17	hsa-miR-106a-5p+hsa-miR-17-5p	1.35	0.00629087	0.07	dre-mir-17a-2	0.830988	5.63578e-07	4.68897e-06
miR-107	hsa-miR-107	1.87	0.00109131	0.01	dre-mir-107a	-0.583631	0.0117314	0.0350944	dre-mir-107b	-2.38534	7.09784e-15	1.23029e-13
miR-10a	hsa-miR-10a-5p	-0.65	0.338984	1	dre-mir-10a	-4.03138	2.55644e-09	2.6587e-08
miR-10b	hsa-miR-10b-5p	0.48	0.180731	1	dre-mir-10b-2	1.01913	0.281798	0.401465
miR-122	hsa-miR-122-5p	1.19	0.0262449	0.28	dre-mir-122	-1.69562	3.05913e-15	5.78453e-14
miR-125a	hsa-miR-125a-5p/-3p	0.18	0.731511	1	dre-mir-125a-1	-0.234138	0.672091	0.751586	dre-mir-125a-2	-0.490818	0.213178	0.328452
miR-125b	hsa-miR-125b-5p	-0.01	0.987036	1	dre-mir-125b-1	0.0920909	0.796744	0.843214	dre-mir-125b-2	-0.29975	0.386452	0.499267	dre-mir-125b-3	-0.340068	0.353981	0.466001
miR-126	hsa-miR-126-3p	1.9	0.0821587	0.8	dre-mir-126b	-0.426401	0.00936903	0.0295266
miR-128-1	hsa-miR-128-1-5p	-0.05	0.285694	1	dre-mir-128-1	-0.535389	0.0931597	0.184545
miR-128-2	hsa-miR-128-2-5p	0	1	1	dre-mir-128-2	-0.514474	0.119308	0.223568
miR-130a	hsa-miR-130a-3p	-0.05	0.943402	1	dre-mir-130a	-0.909982	2.37755e-05	0.000130139
miR-130b	hsa-miR-130b-3p	0.08	0.418734	1	dre-mir-130b	0.517045	0.254409	0.370049
miR-132	hsa-miR-132-3p	0.76	0.00442063	0.05	dre-mir-132-2	0.132588	0.799887	0.843214
miR-135a	hsa-miR-135a-5p	0.2	0.380329	1	dre-mir-135a	0.175132	0.853331	0.882816
miR-135b	hsa-miR-135b-5p	0	1	1	dre-mir-135b	1.90939	0.00116061	0.00447049
miR-138	hsa-miR-138-5p	0	1	1	dre-mir-138	1.10734	0.208715	0.323975
miR-140	hsa-miR-140-5p	0.81	0.0525108	0.53	dre-mir-140	-0.26036	0.32982	0.442597
miR-141	hsa-miR-141-3p	-1.19	0.0845738	0.82	dre-mir-141	-0.0934347	0.854137	0.882816
miR-142	hsa-miR-142-3p	0.79	0.439831	1	dre-mir-142a	-0.405904	0.17521	0.291549
miR-143	hsa-miR-143-3p	-0.41	0.118357	1	dre-mir-143-1	-0.235156	0.460636	0.572156
miR-146a	hsa-miR-146a-5p	0.21	0.704239	1	dre-mir-146a	1.88512	1.56958e-06	1.20916e-05
miR-146b	hsa-miR-146b-5p	0.78	0.185196	1	dre-mir-146b	1.70879	4.691e-10	5.42071e-09
miR-150	hsa-miR-150-5p	0.43	0.586643	1	dre-mir-150	-1.64193	4.00818e-10	4.94427e-09
miR-152	hsa-miR-152-3p	0.32	0.041899	0.43	dre-mir-152	-0.287863	0.228603	0.341293
miR-153	hsa-miR-153-3p	0	1	1	dre-mir-153a	2.27189	0.013514	0.0379854	dre-mir-153b	-0.110473	0.857702	0.882816	dre-mir-153c	0.244801	0.757838	0.815653
miR-155	hsa-miR-155-5p	-0.55	0.303954	1	dre-mir-155	0.632177	0.0576686	0.122399
miR-15a	hsa-miR-15a-5p	2.41	0.00313345	0.03	dre-mir-15a-1	1.57443	0.000152135	0.0007032
miR-15b	hsa-miR-15b-5p	3.02	7.654e-05	0	dre-mir-15b	2.57291	5.03993e-24	5.24153e-22
miR-16	hsa-miR-16-5p	2.75	0.0131053	0.14	dre-mir-16a	1.3724	6.0532e-05	0.000307089	dre-mir-16b	1.39492	1.89945e-06	1.31695e-05
miR-181a	hsa-miR-181a-5p	-2.49	0.00013883	0	dre-mir-181a-1	-0.14468	0.685135	0.758022
miR-181a-2	hsa-miR-181a-2-3p	0	1	1	dre-mir-181a-2	-1.94363	4.79225e-13	7.6676e-12
miR-181b-2	hsa-miR-181b-2-3p	0	1	1	dre-mir-181b-2	-1.01282	0.0107078	0.0327533
miR-181c	hsa-miR-181c-5p	-0.48	0.15114	1	dre-mir-181c	-0.146888	0.590044	0.686168
miR-182	hsa-miR-182-5p	0	1	1	dre-mir-182	0.0692958	0.822117	0.859298
miR-183	hsa-miR-183-5p	-0.25	0.63467	1	dre-mir-183	-0.313596	0.33249	0.443321
miR-187	hsa-miR-187-3p	0	1	1	dre-mir-187-1	-1.70555	0.000112554	0.000544448
miR-18b	hsa-miR-18b-5p	0	1	1	dre-mir-18b	1.1726	0.0364755	0.0862148
miR-190a	hsa-miR-190a-5p	0	0.355918	1	dre-mir-190a	4.29759	8.82819e-19	2.62323e-17
miR-192	hsa-miR-192-5p	1.24	0.0653851	0.65	dre-mir-192	-0.42688	0.0971704	0.190674
miR-193b	hsa-miR-193b-3p	1.21	0.00048453	0.01	dre-mir-193b	0.24482	0.760753	0.815653
miR-194	hsa-miR-194-5p	3.17	0.00392372	0.04	dre-mir-194b	2.07104	4.41375e-05	0.000229515	dre-mir-194a	-0.51118	0.0547946	0.118606
miR-196a	hsa-miR-196a-5p	-0.85	0.211917	1	dre-mir-196a-2	0.0309915	0.972463	0.981904
miR-196b	hsa-miR-196b-5p	0	1	1	dre-mir-196b	-2.03275	0.0125825	0.0358514
miR-200a	hsa-miR-200a-3p	-1.45	0.0299313	0.31	dre-mir-200a	1.48889	6.69939e-10	7.33407e-09
miR-200b	hsa-miR-200b-3p	-1.5	0.0485584	0.49	dre-mir-200b	1.23153	1.50096e-05	8.67221e-05
miR-200c	hsa-miR-200c-3p	0	1	1	dre-mir-200c	-1.24033	0.0248088	0.0600028
miR-202	hsa-miR-202-3p	0	1	1	dre-mir-202	1.26472	1	1
miR-203a	hsa-miR-203a-5p	0	1	1	dre-mir-203a	-1.09814	0.0536724	0.117514
miR-204	hsa-miR-204-5p	0	1	1	dre-mir-204-2	1.89352	0.039538	0.0913767
miR-205	hsa-miR-205-5p	0	1	1	dre-mir-205	-0.204715	0.742212	0.804063
miR-206	hsa-miR-206	-2.03	0.132286	1	dre-mir-206-1	-2.78573	0.000493062	0.00205114	dre-mir-206-2	-1.72301	0.0721746	0.14718
miR-20a/b	hsa-miR-20a-5p+hsa-miR-20b-5p	1.35	0.0509541	0.51	dre-mir-20b	-1.03737	0.00140417	0.0052155
miR-21	hsa-miR-21-5p	1.43	0.00049076	0.01	dre-mir-21-1	2.02965	7.35943e-16	1.53076e-14	dre-mir-21-2	1.79535	9.2379e-08	8.73401e-07
miR-210	hsa-miR-210-5p	0	1	1	dre-mir-210	-0.447011	0.123246	0.228885
miR-216a	hsa-miR-216a-5p	0	1	1	dre-mir-216a	-3.78714	1.08036e-12	1.6051e-11
miR-216b	hsa-miR-216b-5p	0.1	0.144469	1	dre-mir-216b	-5.07481	1.71225e-19	7.12297e-18
miR-217	hsa-miR-217	0	1	1	dre-mir-217	-4.65824	1.34135e-16	3.48752e-15
miR-218	hsa-miR-218-5p	-0.3	0.525158	1	dre-mir-218a-1	0.544845	0.156545	0.270787	dre-mir-218a-2	0.780477	0.191668	0.304328	dre-mir-218b	0.824017	0.0416279	0.0941151
miR-22	hsa-miR-22-3p	-0.37	0.0438403	0.45	dre-mir-22a	-1.01207	0.000593092	0.00241888	dre-mir-22b	-1.00565	1.66565e-06	1.21001e-05
miR-221	hsa-miR-221-3p	0.64	0.0028485	0.03	dre-mir-221	2.25993	2.9761e-19	1.03172e-17
miR-222	hsa-miR-222-3p	-1.18	0.00032618	0	dre-mir-222a	2.49326	4.59097e-60	9.54922e-58	dre-mir-222b	-0.342187	0.137113	0.249994
miR-223	hsa-miR-223-3p	2.14	0.0200627	0.21	dre-mir-223	0.664382	0.0553113	0.118606
miR-23a	hsa-miR-23a-3p	-0.16	0.582636	1	dre-mir-23a-2	1.33499	0.00167362	0.00610725	dre-mir-23a-1	0.736029	0.111295	0.21045	dre-mir-23a-3	0.964791	0.160129	0.270787
miR-24	hsa-miR-24-3p	1.77	0.00101847	0.01	dre-mir-24-2	1.06404	0.0156322	0.0418223	dre-mir-24-1	-0.856812	0.31394	0.426794	dre-mir-24-3	-0.420538	0.103432	0.201065
miR-25	hsa-miR-25-3p	0.72	0.182188	1	dre-mir-25	1.22171	0.000488091	0.00205114
miR-26a	hsa-miR-26a-5p	0.78	0.203908	1	dre-mir-26a-1	0.359149	0.107899	0.205899	dre-mir-26a-2	-0.45014	0.0500957	0.11085	dre-mir-26a-3	-0.332138	0.149474	0.26348
miR-26b	hsa-miR-26b-5p	1.47	0.0434659	0.44	dre-mir-26b	-0.0072751	0.98156	0.986302
miR-27a	hsa-miR-27a-3p	0	1	1	dre-mir-27a	0.467334	0.188754	0.304328
miR-27b	hsa-miR-27b-3p	1.54	0.0630098	0.63	dre-mir-27b	0.136755	0.597098	0.686168
miR-29a	hsa-miR-29a-3p	1	0.271732	1	dre-mir-29a	0.937616	0.0163071	0.0429353
miR-29b	hsa-miR-29b-3p	1.7	0.0935401	0.89	dre-mir-29b-1	-1.67927	8.98974e-06	5.66626e-05	dre-mir-29b-2	0.498112	0.382402	0.497123
miR-301a	hsa-miR-301a-5p	-0.23	0.355918	1	dre-mir-301a	0.806678	0.0775652	0.156637
miR-301b	hsa-miR-301b-3p	-0.55	0.274278	1	dre-mir-301b	2.377	0.000195306	0.000883123
miR-30a	hsa-miR-30a-5p	-3.22	0.00041993	0	dre-mir-30a	-0.315893	0.287515	0.403452
miR-30b	hsa-miR-30b-5p	2.1	0.00285586	0.03	dre-mir-30b	0.550869	0.0607344	0.127604
miR-30d	hsa-miR-30d-5p	-1.6	0.00632276	0.07	dre-mir-30d	-0.14508	0.52331	0.63284
miR-30e	hsa-miR-30e-5p	-2.84	0.00114612	0.01	dre-mir-30e-2	0.186137	0.731228	0.800502
miR-31	hsa-miR-31-5p	0	1	1	dre-mir-31	-0.296237	0.682305	0.758022
miR-338	hsa-miR-338-5p	0	1	1	dre-mir-338-1	-1.25917	0.00520377	0.0171807	dre-mir-338-2	0.533975	0.0199433	0.0499785
miR-34b	hsa-miR-34b-3p	0	1	1	dre-mir-34b	2.51418	0.00690633	0.0221003
miR-34c	hsa-miR-34c-5p	0	1	1	dre-mir-34c	2.93502	9.08785e-05	0.000450065
miR-363	hsa-miR-363-3p	0.07	0.355918	1	dre-mir-363	-0.806199	0.134409	0.247407
miR-375	hsa-miR-375	0	1	1	dre-mir-375-1	-1.61727	0.041068	0.0938697	dre-mir-375-2	0.659167	0.370154	0.484227
miR-429	hsa-miR-429	0	1	1	dre-mir-429a	0.888478	0.000685084	0.00274034	dre-mir-429b	-0.292486	0.625164	0.706992
miR-454	hsa-miR-454-3p	0.58	0.00360077	0.04	dre-mir-454b	2.02625	0.000147837	0.000698868	dre-mir-454a	0.370448	0.254037	0.370049
miR-455	hsa-miR-455-5p	-0.18	0.707649	1	dre-mir-455-1	-0.377086	0.226865	0.341293	dre-mir-455-2	0.292855	0.288005	0.403452
miR-489	hsa-miR-489-3p	0	1	1	dre-mir-489	1.0392	0.0633659	0.131801
miR-7	hsa-miR-7-5p	0	1	1	dre-mir-7b	0.70013	0.0118106	0.0350944	dre-mir-7a-3	0.775736	0.158872	0.270787
miR-9	hsa-miR-9-5p	0	1	1	dre-mir-9-7	-0.408364	0.512113	0.622921
miR-92a-1	hsa-miR-92a-1-5p	0	1	1	dre-mir-92a-2	0.388985	0.203781	0.318695
miR-93	hsa-miR-93-5p	1.94	0.00756626	0.08	dre-mir-93	1.2122	1.8233e-07	1.5802e-06
miR-96	hsa-miR-96-5p	0.15	0.157389	1	dre-mir-96	0.854413	0.178338	0.2944
miR-99a	hsa-miR-99a-5p	-0.28	0.403065	1	dre-mir-99-1	-1.29947	1.80398e-11	2.50152e-10
miR-99b	hsa-miR-99b-5p	0.59	0.0862206	0.83	dre-mir-99-2	-1.02359	2.46169e-05	0.00013129

## Sheet: WS2f miRNA Overlap
Workbook S2f. Analysis of Homologous miRNAs between human and zebrafish with 26 significant miRNA in bold.
miRNA	p.human	p.zebrafish	FPM p-value	FPM BH adjusted pvalue	log2FC-human	log2FC-zebrafish
miR-100	0.00036019	9.31936e-06	6.88544e-08	4.19065e-07	-1.51	-1.22062
miR-106a or miR-17	0.00629087	5.63578e-07	7.25304e-08	4.19065e-07	1.35	0.830988
miR-10a	0.338984	2.55644e-09	1.89493e-08	1.31382e-07	-0.65	-4.03138
miR-130a	0.943402	2.37755e-05	0.000262544	0.000853267	-0.05	-0.909982
miR-132	0.00442063	0.799887	0.0234959	0.0461052	0.76	0.132588
miR-146a	0.704239	1.56958e-06	1.62657e-05	6.50628e-05	0.21	1.88512
miR-146b	0.185196	4.691e-10	2.09948e-09	1.67958e-08	0.78	1.70879
miR-15a	0.00313345	0.000152135	7.41581e-06	3.85622e-05	2.41	1.57443
miR-15b	7.654e-05	5.03993e-24	0	0	3.02	2.57291
miR-16	0.0131053	6.0532e-05	1.19367e-05	5.39746e-05	2.75	1.3724
miR-181a	0.00013883	0.685135	0.000975942	0.00253745	-2.49	-0.14468
miR-193b	0.00048453	0.760753	0.00328274	0.0077592	1.21	0.24482
miR-194	0.00392372	4.41375e-05	2.86946e-06	1.57065e-05	3.17	2.07104
miR-206	0.132286	0.000493062	0.000693843	0.00206171	-2.03	-2.78573
miR-21	0.00049076	7.35943e-16	0	0	1.43	2.02965
miR-22	0.0438403	0.000593092	0.000300507	0.000947051	-0.37	-1.01207
miR-221	0.0028485	2.9761e-19	0	0	0.64	2.25993
miR-223	0.0200627	0.0553113	0.00865968	0.0180121	2.14	0.664382
miR-24	0.00101847	0.0156322	0.000191814	0.000664954	1.77	1.06404
miR-25	0.182188	0.000488091	0.000918387	0.00249758	0.72	1.22171
miR-30a	0.00041993	0.287515	0.00121001	0.00299621	-3.22	-0.315893
miR-30b	0.00285586	0.0607344	0.00167545	0.00405226	2.1	0.550869
miR-30d	0.00632276	0.52331	0.0222057	0.0444114	-1.6	-0.14508
miR-454	0.00360077	0.000147837	8.22235e-06	4.07202e-05	0.58	2.02625
miR-93	0.00756626	1.8233e-07	2.95246e-08	1.9191e-07	1.94	1.2122
miR-99a	0.403065	1.80398e-11	1.93757e-10	1.83188e-09	-0.28	-1.29947
let-7a	0.008214	0.00242001	0.000235074	0.000788637	2.47	-0.675548
let-7b	0.00019332	0.43247	0.000868607	0.00244149	-0.92	0.266382
let-7c	0.0996484	0.625416	0.235292	0.305814	1.36	-0.352157
let-7e	0.519455	0.00124608	0.00540012	0.0124803	0.33	-0.937293
let-7g	0.0157791	0.59695	0.0533606	0.0953636	2.89	0.310181
let-7i	0.764402	0.540337	0.778249	0.834412	-0.09	0.170532
miR-1	1	5.34763e-06	7.02617e-05	0.000260972	0	-2.72772
miR-101	1	1.10284e-06	1.62312e-05	6.50628e-05	0	1.53386
miR-103a	1	0.217699	0.549612	0.601681	0	-0.696573
miR-107	0.00109131	0.0117314	0.000157035	0.000563159	1.87	-0.583631
miR-10b	0.180731	0.281798	0.202563	0.273592	0.48	1.01913
miR-122	0.0262449	3.05913e-15	3.10862e-15	4.61853e-14	1.19	-1.69562
miR-125a	0.731511	0.672091	0.84071	0.892182	0.18	-0.234138
miR-125b	0.987036	0.796744	0.975367	0.992692	-0.01	0.0920909
miR-126	0.0821587	0.00936903	0.00628841	0.0139148	1.9	-0.426401
miR-128-1	0.285694	0.0931597	0.123129	0.188315	-0.05	-0.535389
miR-128-2	1	0.119308	0.372962	0.44584	0	-0.514474
miR-130b	0.418734	0.254409	0.345084	0.417311	0.08	0.517045
miR-135a	0.380329	0.853331	0.689768	0.747248	0.2	0.175132
miR-135b	1	0.00116061	0.00900494	0.018363	0	1.90939
miR-138	1	0.208715	0.535726	0.596703	0	1.10734
miR-140	0.0525108	0.32982	0.0875644	0.141461	0.81	-0.26036
miR-141	0.0845738	0.854137	0.262063	0.332373	-1.19	-0.0934347
miR-142	0.439831	0.17521	0.274585	0.344058	0.79	-0.405904
miR-143	0.118357	0.460636	0.213128	0.280574	-0.41	-0.235156
miR-150	0.586643	4.00818e-10	5.44833e-09	4.04733e-08	0.43	-1.64193
miR-152	0.041899	0.228603	0.0541005	0.0953636	0.32	-0.287863
miR-153	1	0.013514	0.0716788	0.118327	0	2.27189
miR-155	0.303954	0.0576686	0.088413	0.141461	-0.55	0.632177
miR-181a-2	1	4.79225e-13	1.40732e-11	1.62623e-10	0	-1.94363
miR-181b-2	1	0.0107078	0.0592867	0.102764	0	-1.01282
miR-181c	0.15114	0.590044	0.304735	0.372852	-0.48	-0.146888
miR-182	1	0.822117	0.983147	0.992692	0	0.0692958
miR-183	0.63467	0.33249	0.539328	0.596703	-0.25	-0.313596
miR-187	1	0.000112554	0.0011359	0.00288132	0	-1.70555
miR-18b	1	0.0364755	0.15725	0.230338	0	1.1726
miR-190a	0.355918	8.82819e-19	0	0	0	4.29759
miR-192	0.0653851	0.0971704	0.0384942	0.0714893	1.24	-0.42688
miR-196a	0.211917	0.972463	0.531583	0.596703	-0.85	0.0309915
miR-196b	1	0.0125825	0.0676364	0.113455	0	-2.03275
miR-200a	0.0299313	6.69939e-10	5.13991e-10	4.45458e-09	-1.45	1.48889
miR-200b	0.0485584	1.50096e-05	1.10287e-05	5.21357e-05	-1.5	1.23153
miR-200c	1	0.0248088	0.116516	0.180861	0	-1.24033
miR-202	1	1	1	1	0	1.26472
miR-203a	1	0.0536724	0.210657	0.280574	0	-1.09814
miR-204	1	0.039538	0.167265	0.238296	0	1.89352
miR-205	1	0.742212	0.963481	0.992099	0	-0.204715
miR-20a/b	0.0509541	0.00140417	0.000754487	0.00217963	1.35	-1.03737
miR-210	1	0.123246	0.38127	0.450591	0	-0.447011
miR-216a	1	1.08036e-12	3.08482e-11	3.20821e-10	0	-3.78714
miR-216b	0.144469	1.71225e-19	0	0	0.1	-5.07481
miR-217	1	1.34135e-16	4.996e-15	6.4948e-14	0	-4.65824
miR-218	0.525158	0.156545	0.287613	0.356092	-0.3	0.544845
miR-222	0.00032618	4.59097e-60	0	0	-1.18	2.49326
miR-23a	0.582636	0.00167362	0.00773553	0.0164183	-0.16	1.33499
miR-26a	0.203908	0.107899	0.105973	0.166988	0.78	0.359149
miR-26b	0.0434659	0.98156	0.177245	0.245779	1.47	-0.0072751
miR-27a	1	0.188754	0.503466	0.581782	0	0.467334
miR-27b	0.0630098	0.597098	0.161032	0.232601	1.54	0.136755
miR-29a	0.271732	0.0163071	0.0284441	0.0547812	1	0.937616
miR-29b	0.0935401	8.98974e-06	1.26041e-05	5.46177e-05	1.7	-1.67927
miR-301a	0.355918	0.0775652	0.126707	0.190706	-0.23	0.806678
miR-301b	0.274278	0.000195306	0.000580386	0.0017753	-0.55	2.377
miR-30e	0.00114612	0.731228	0.00677533	0.0146799	-2.84	0.186137
miR-31	1	0.682305	0.943136	0.980861	0	-0.296237
miR-338	1	0.00520377	0.0325671	0.0615815	0	-1.25917
miR-34b	1	0.00690633	0.0412675	0.0752951	0	2.51418
miR-34c	1	9.08785e-05	0.000936593	0.00249758	0	2.93502
miR-363	0.355918	0.134409	0.193264	0.264466	0.07	-0.806199
miR-375	1	0.041068	0.172179	0.241981	0	-1.61727
miR-429	1	0.000685084	0.00567659	0.012834	0	0.888478
miR-455	0.707649	0.226865	0.454203	0.530754	-0.18	-0.377086
miR-489	1	0.0633659	0.238182	0.305814	0	1.0392
miR-7	1	0.0118106	0.064235	0.109515	0	0.70013
miR-9	1	0.512113	0.854824	0.897997	0	-0.408364
miR-92a-1	1	0.203781	0.527937	0.596703	0	0.388985
miR-96	0.157389	0.178338	0.12836	0.190706	0.15	0.854413
miR-99b	0.0862206	2.46169e-05	2.98483e-05	0.000114971	0.59	-1.02359
