# Supplementary material for: MicroRNA-21 promotes dysregulated lipid metabolism and hepatocellular carcinoma
Source: Dis Model Mech. 2026 Mar 5;19(2):dmm052583. doi: 10.1242/dmm.052583 (PMC12994464; doi:10.1242/dmm.052583)
Supplement: Table S3. miR-21 and HCD RNAsequencing results [file dmm-19-052583-TableS3.xlsx]

## Sheet: WS3a WT-HCD v WT-NCD
Workbook S3a. Significantly dysregulated genes WT-HCD v WT-NCD
WT HCD v WT NCD
Gene Name	L2FC	padj
hmgcra	-4.3922	4.94e-53
fads2	-3.426	6.02e-31
ASS1	-3.3771	1.29e-21
elovl2	-2.8117	3.91e-20
cyp51*	-2.8061	1.12e-15
idh1	-1.4945	2.06e-09
atic	-1.649	7.86e-09
abcg1*	2.404	3.14e-08
mpx	2.496	4e-08
relt	1.9234	7.2e-08
chl1a	1.8915	7.27e-08
sigmar1	-1.7397	2.2e-07
abcg5*	1.5601	3.15e-07
paics	-1.2866	1.45e-06
nlgn4xb	-2.1658	2.09e-06
c4b	1.613	6.07e-06
si:ch73-21k16.1	-2.2141	7.22e-06
mlxipl	-1.2574	7.22e-06
eef1a1a	-1.6028	7.35e-06
ldlra	-1.3629	7.48e-06
fth1b	-1.5953	8.32e-06
BX539325.2	1.6347	1.25e-05
rdh12	-2.0002	1.48e-05
aclya	-2.0445	1.48e-05
BX469912.6	1.7936	1.88e-05
hsd17b7	-1.8058	1.99e-05
MCOLN3	-1.4168	1.99e-05
DOCK4	-1.9678	4.03e-05
itga2.1	2.3554	4.88e-05
zgc:66313	-2.0981	8.28e-05
elovl5	-1.5638	9.02e-05
ins	-0.998	9.02e-05
sc5d	-1.5243	0.000159
saa	0.1961	0.000159
si:ch211-9d9.1	2.1134	0.000175
glud1a	1.0839	0.000189
pmt	-1.6103	0.000189
npas1	-2.3055	0.000199
lect2l	1.5006	0.000216
abcf2b	-1.3328	0.000223
sele	1.6893	0.000244
si:ch211-153b23.5	1.848	0.000258
BX005064.1	-1.7841	0.000336
itga2.3	2.088	0.000339
zgc:92040	-0.9441	0.000555
wsb1	-0.8449	0.000555
agps	-1.0814	0.000555
tbc1d14	1.3162	0.000572
stab2	1.8186	0.000572
Lss*	-1.5619	0.000572
NPC1L1*	-1.0615	0.000628
kcnh6b	1.5996	0.00065
BX571955.2	2.0351	0.000683
GNPAT	-1.3357	0.000692
ngef	-0.908	0.001014
dhcr24	-1.3969	0.001101
stard4	-1.1632	0.001357
si:cabz01040626.2	0.2096	0.001406
zgc:77938	-0.88	0.001764
cntn1a	1.1756	0.001776
mmp9	1.7437	0.001836
f8	1.6547	0.001836
msmo1*	-1.2127	0.002001
fdps	-1.2987	0.002205
srebf2*	-1.4947	0.002205
zgc:194887	-1.5146	0.002205
nampta	-0.8684	0.002225
acod1	1.662	0.002384
swap70b	1.5329	0.002421
pltp	1.5456	0.002426
HECW1	-1.1885	0.002624
aacs	-1.2625	0.002642
abhd15a	-0.9483	0.002642
lgals9l1	1.7718	0.002683
ppm1nb	-1.8306	0.002683
grasp	1.1954	0.002886
casp6b.2	-0.1569	0.002904
Mvda*fd	-1.3549	0.003134
acsl1b	1.4013	0.003501
fuca1.2	1.1531	0.003576
CABZ01079281.1	1.7201	0.004164
tmem97	-1.6684	0.004357
tmem59l	1.4249	0.004425
ERG28	-1.6578	0.004425
acot11b	-1.2675	0.0045
bcl3	1.6945	0.004796
tlcd4a	-0.8759	0.004796
usp2b	-1.0451	0.004815
soat2*npc1	1.4353	0.00568
nsdhl	-1.5967	0.005747
mknk2a	-1.0105	0.006026
sgpl1	0.9432	0.006147
cadpsb	-1.3192	0.006147
CDPF1	-1.1631	0.006288
zgc:114181	-0.0321	0.0066269
mat2aa	-0.9524	0.006657
apoa4a*	0.8722	0.007548
p2ry13	1.4267	0.007602
acss2l	-1.4806	0.007653
ptp4a3a	-0.7062	0.007813
tm7sf2	-1.4266	0.007862
hpxb	1.198	0.007862
nipa2	0.9487	0.007862
arhgap12b	1.1359	0.009374
ptbp1b	1.0149	0.009542
ccdc141	-0.7009	0.009542
myo15aa	-1.3435	0.009731
scarb2a	-1.2971	0.009748
pparaa	-1.067	0.010447
lepb	0.1022	0.010591
fdft1*	-1.2891	0.011292
junbb	1.10045	0.011884
CR855311.1	1.3016	0.011948
cyba	1.4448	0.012926
si:ch211-152c8.2	-1.2109	0.012926
kremen1	1.2543	0.012928
slitrk2	1.5509	0.013134
CABZ01071903.1	-1.196	0.014162
tnfrsf1a	1.2482	0.014175
dio2	-1.2879	0.014448
raraa	-0.927	0.015111
krt18a.1	0.8193	0.016468
cyb5r2	-1.5365	0.016865
stmn2b	-1.3705	0.018167
pdxp	-0.9423	0.018325
MFAP4	1.4492	0.019413
ahsg1	-0.9809	0.019877
hcar1-4	1.4358	0.021238
nos1	-1.045	0.021274
si:dkey-96l17.6	1.4315	0.021739
CABZ01064941.1	1.4001	0.021739
tmem176l.2	1.2086	0.022515
hck	1.418	0.023544
si:ch211-195m9.3	1.4867	0.023702
nrxn1b	-0.9708	0.023989
ebpl	-1.3391	0.025098
tspan13a	-1.1951	0.025979
dao.2	-1.2628	0.026316
necab2	-1.2527	0.026316
CABZ01072614.1	-1.3871	0.026693
sptlc2a	1.0443	0.026748
fstl3	1.5855	0.02699
hmgcs1*	-1.1506	0.02875
sult3st4	1.1777	0.028971
ppp1r13l	0.8628	0.028997
mmd	-0.7332	0.02948
abca1b	1.334	0.029783
psph	-0.8428	0.030401
decr2	-1.0057	0.030401
dyrk4	-1.3653	0.030401
mmp13a	1.4718	0.030401
nrp1a	-0.9044	0.030854
il11a	1.2652	0.031635
kif1ab	-0.8767	0.033302
sec16b	-0.7832	0.033302
idi1	-1.2214	0.033802
gstr	-0.8637	0.034801
cyb5b	-0.8611	0.034888
si:ch211-212g7.6	-0.8517	0.035842
zgc:152774	-1.3938	0.036535
moxd1	1.3657	0.036752
zgc:171534	-1.2584	0.039032
zgc:113142	1.1826	0.040388
clcn2a	1.4489	0.040469
cxcl8a	1.1757	0.040778
mtus1b	-0.8882	0.041753
necab3	1.0077	0.042123
ncam2	-0.8956	0.042643
sst1.1	-0.4754	0.042718
mvk	-1.4908	0.046672
nr1h3	0.9776	0.046672
cpe	-1.2984	0.047364
glula	1.0791	0.047939
adam8b	0.9169	0.048006
CU693379.1	0.7492	0.048621
tuba8l2	-0.5969	0.048887
pla2g3	-0.9094	0.048966
acaa1	-0.7877	0.049007
SLC45A4	-0.9078	0.049007
lgals9l3	1.2948	0.049269
si:ch211-173n18.3	-1.0762	0.049388

## Sheet: WS3b miR-21OE-NCD v WT-NCD
Workbook S3b. Significantly dysregulated genes miR-21OE-NCD v WT-NCD
miR-21OE NCD v WT NCD
Gene Name	L2FC	padj
nrxn1b	-2.831	7.87e-23
ldhd	-2.862	2.77e-16
igfbp2a	-2.137	4.24e-16
mapk8ip3	3.148	4.24e-16
slc23a1	2.196	4.45e-16
ret	2.684	1.48e-15
si:ch211-113d11.5	-2.051	5.57e-13
zgc:77439	-2.347	9.66e-12
ccdc141	-1.376	1.96e-11
glud1a	1.654	2.05e-11
mansc1	2.662	2.24e-11
adh8a	-2.495	2.35e-11
actb1	2.091	3.58e-11
ebi3	-2.132	1.13e-10
rogdi	-2.012	1.41e-10
dre-mir-30e-2	1.622	1.66e-10
aqp9b	-1.862	3.04e-10
slc27a6	-2.498	5.03e-10
cnpy3	-1.607	7.61e-10
bhmt	1.19	9.57e-10
itih2	-1.69	1.24e-09
aifm2	-1.77	1.83e-09
nme3	2.405	7.77e-09
ecpas	1.247	1.24e-08
pank1a	-1.742	1.64e-08
grin2db	1.763	2.07e-08
ppm1aa	-1.02	2.26e-07
nnt	-1.098	2.63e-07
hsd3b7	-1.628	2.83e-07
dlat	1.242	4.26e-07
sox9a	-2.056	1.54e-06
rgl1	1.198	1.59e-06
angptl2b	-1.566	9.9e-06
abcc6b.1	-1.675	1.16e-05
zdhhc3b	1.197	1.26e-05
CABZ01092156.1	1.267	1.29e-05
nme4	-1.564	1.58e-05
abcc6b.2	-1.715	1.58e-05
eml3	1.326	1.87e-05
stau2	1.022	1.94e-05
slc26a3.2	-1.036	1.97e-05
pdlim4	1.454	2.31e-05
igsf3	1.11	2.5e-05
dnase1l41	1.648	3.01e-05
pros1	1.493	3.01e-05
slc1a3a	-1.248	3.23e-05
itpr1a	1.445	3.66e-05
soul3	-1.506	3.94e-05
ppp1r3cb	-1.304	4.07e-05
gabarapb	-1.123	4.57e-05
soul5	-1.644	4.57e-05
mdh2	0.897	4.75e-05
mgst2	1.25	4.75e-05
rhag	-1.225	5.65e-05
rnf145b	1.179	6.71e-05
cox8a	0.966	7.11e-05
fabp7a	1.638	7.55e-05
acot11b	-1.552	8.67e-05
dusp2	-1.669	0.0001
slc16a6b	-1.323	0.00011
agmo	1.161	0.00011
abhd15a	-1.095	0.000117
nucb2a	-0.938	0.000139
actr2a	0.927	0.000161
aldh9a1a1	-1.243	0.000166
aadat	-0.932	0.000169
npas1	-2.286	0.000185
dre-mir-21-1	1.734	0.000236
maats1	-0.774	0.000262
ncl	1.498	0.000262
tpp1	1.02	0.00028
agbl1	0.999	0.0003
snx13	0.964	0.000323
slc43a2a	1.249	0.000339
si:ch211-122f10.4	0.927	0.000339
serpinb1l3	1.082	0.000346
hvcn1	-1.133	0.000385
tgfbi	-1.468	0.000389
hook2	1.196	0.000391
GALNT10	0.915	0.000391
CT583728.24	-0.186	0.000391
hmgcl	-0.965	0.000392
ube2g2	1.111	0.000417
dab2	1.371	0.000417
pacs2	1.107	0.000424
lgals2b	0.831	0.000442
vdra	-1.099	0.00048
etv4	1.697	0.000546
pdzrn3a	1.26	0.000554
cadpsb	-1.491	0.000558
jph1a	1.273	0.000683
taldo1	-0.757	0.000758
gadd45aa	-1.359	0.000858
l3mbtl3	-1.039	0.00095
atp5if1a	1.073	0.00103
hgd	-0.969	0.00104
sec31b	0.768	0.0011
paics	-0.957	0.0011
npr1b	1.288	0.00113
gba	0.971	0.00117
rbp5	1.481	0.00124
PSTK	1.113	0.0013
hbl4	-1.1	0.00134
got2a	-0.813	0.00136
si:ch211-186e20.2	-1.306	0.00136
atp7b	-1.226	0.0014
pklr	-1.105	0.0015
prkcg	1.705	0.00152
pdzd3a	1.286	0.00152
rhobtb2a	-1.24	0.00152
pdk1	1.178	0.00163
fam120a	1.09	0.00163
CT027815.1	-1.053	0.00163
lrit3a	1.613	0.00168
ptdss2	-1.195	0.00173
hmgn6	1.08	0.00174
lpcat3	0.915	0.00174
mt2	1.564	0.00176
si:ch73-364h19.2	1.394	0.00176
nfil3-6	-1.372	0.00197
aco2	0.692	0.00213
txndc12	0.963	0.00224
gnpat	1.038	0.00225
cyp2x9	-1.391	0.00227
ugt5g1	0.824	0.00248
n4bp3	-0.943	0.00252
ap2b1	0.702	0.0026
dhx32a	1.369	0.0026
VDR	-1.034	0.0026
csad	-1.243	0.00276
slc52a3	1.473	0.00286
g6pd	-0.935	0.0029
RAMP3	0.861	0.00299
sts	1.164	0.00315
slc2a13b	0.961	0.00315
rhoab	1.33	0.00324
ggcx	-0.981	0.00329
pdhb	-0.696	0.00331
pcgf5b	-1.376	0.00346
dpp6b	1.514	0.0037
hibadha	1.051	0.00421
tsc1b	1.087	0.00421
si:ch73-269m23.5	-0.904	0.00432
zgc:110410	0.985	0.00455
hlfa	-0.713	0.00469
frmd4bb	-1.199	0.00469
ahsg2	-1.397	0.00486
hook2	1.06	0.00494
max	0.76	0.00497
ppfibp1a	-0.831	0.00497
zgc:194887	-1.452	0.00497
coq8aa	-0.737	0.00518
gart	-0.962	0.00523
zgc:91944	-0.825	0.00523
zgc:110339	1.005	0.00523
scmh1	-1.373	0.0054
si:dkey-18a10.3	0.87	0.0054
ndrg3b	0.932	0.00557
slc38a6	1.006	0.00564
enosf1	-1.164	0.00593
sod3a	-1.056	0.00594
abhd3	-1.325	0.00605
zgc:153031	1.006	0.00605
slc16a9a	1.477	0.0061
ephx2	-0.802	0.00663
ywhaqb	0.677	0.00668
capza1a	0.849	0.00668
slc51a	0.882	0.00668
sgpl1	0.908	0.00668
ubac2	-1.056	0.00668
ubap2b	0.707	0.00672
apooa	-0.955	0.00672
slc47a3	0.892	0.00672
acy3.2	1.034	0.00682
slc16a13	-1.159	0.00744
rhoaa	0.768	0.00748
cemip	-1.595	0.00761
mettl9	0.815	0.00764
gucd1	0.926	0.00764
sms	1.101	0.00769
ktn1	0.736	0.00773
hps1	-0.984	0.00792
bfb	1.128	0.00792
zgc:66313	-1.476	0.00792
CU693379.1	0.845	0.00792
aldh9a1a.2	-1.132	0.00804
slc26a4	-1.628	0.00804
f7	-0.741	0.00807
acadm	-0.823	0.00807
dnah1	-1.459	0.00808
si:ch211-133n4.9	-1.4	0.00815
fam214a	0.872	0.0082
fbxo8	-1.012	0.00858
tmem59	0.687	0.00877
spag6	1.602	0.00884
sult3st3	-1.329	0.00898
BX511227.4	1.351	0.00911
tmem63ba	0.652	0.00911
laptm4b	1.019	0.00924
cldn15la	1.247	0.0095
faah2a	0.951	0.00958
twf2a	-1.25	0.00958
mlxipl	-0.84	0.00958
cthl	-1.46	0.00964
dhrs13a.1	-0.655	0.00985
raver2	-1.263	0.00985
cyp4v7	-0.997	0.0101
ugt2a7	1.021	0.0103
CABZ01057057.1	-0.755	0.0103
atp2a2a	-0.971	0.0106
pparab	-0.979	0.0113
acss3	-0.884	0.0114
rbp2b	1.05	0.0114
igfbp3	-1.288	0.0114
ctsd	0.841	0.0118
pcxb	-0.899	0.0119
si:dkey-239n17.6	1.258	0.012
wu:fj16a03	0.696	0.012
syngr2a	0.702	0.0122
si:rp71-79p20.2	-1.145	0.0123
sec24a	-0.566	0.0123
CR388178.1	-0.718	0.0123
zfp36l1b	-0.947	0.0124
JMJD8	-1.358	0.0129
MCOLN3	0.952	0.0132
dnajc16l	1.012	0.0132
CABZ01084501.2	0.787	0.0133
RASGRP2	-1.018	0.0136
si:dkey-239i20.2	-1.016	0.0139
cryaa	-0.641	0.0139
si:ch1073-280e3.1	1.617	0.0139
npc2	-0.876	0.0139
sdhc	0.787	0.0141
zgc:174259	-1.245	0.0141
ek1	0.953	0.0142
tbc1d10b	0.742	0.0142
prelid3b	-0.987	0.0143
nqo1	-0.876	0.0143
lepb	0.081	0.0143
abhd11	-0.894	0.0146
grik1a	1.35	0.0148
zfx	-0.95	0.0148
wsb1	-0.651	0.0152
cebpa	-1.128	0.0154
acsl1b	1.194	0.0155
me1	-0.991	0.0155
pgap3	0.991	0.0156
pank1b	-0.856	0.0156
reep3a	0.991	0.0158
bbox1	-0.969	0.0158
fhdc5	-1.231	0.0162
sfxn1	0.735	0.0162
ASS1	-1.11	0.0167
smyhc1	-1.517	0.0169
aldob	-0.856	0.017
cyp27a7	-1.031	0.0171
cat	-0.976	0.0173
psmd10	-1.209	0.0174
itm2bb	-0.734	0.0174
si:rp71-36a1.1	-1.235	0.0176
zgc:77938	0.705	0.0186
atp1b1a	0.825	0.0187
cacna1db	-0.694	0.0191
vps26a	1.394	0.0191
wdr89	-0.866	0.0193
fam83d	-1.419	0.0196
adkb	-1.025	0.0197
hmgb3a	1.246	0.0198
fdxr	0.815	0.0198
EML4	0.697	0.0198
pak2b	0.695	0.0201
BX936439.1	0.918	0.0201
zgc:154142	1.212	0.0202
BX469912.6	0.971	0.0204
itih3b	-0.707	0.0204
cratb	0.949	0.021
smox	0.988	0.0212
frem2b	1.321	0.0221
acox1	-0.814	0.0228
si:ch73-103b11.2	-0.579	0.0231
acot19	1.264	0.0233
fam120b	0.891	0.0235
CABZ01072254.1	-0.808	0.024
mpp6a	-0.972	0.0241
si:ch211-221f10.2	-0.79	0.0241
FP101887.1	-0.973	0.0242
ube2v1	0.636	0.0242
tmem88a	-0.714	0.0246
lonrf1l	-0.906	0.0246
mif	-0.872	0.0248
ugt5a1	0.854	0.0248
flrt2	-0.911	0.0255
kcng4a	1.334	0.0268
pfn2	0.617	0.0279
serhl	0.904	0.0279
zgc:174356	1.181	0.0279
cyp46a1.3	-1.411	0.0279
apoc4	-1.077	0.0292
arl13a	-1.174	0.0313
zgc:103759	-1.412	0.0331
mpp1	0.815	0.0341
si:ch211-288g17.4	-0.693	0.0344
cemip2	0.642	0.0344
proca	-0.626	0.0347
rfng	0.991	0.0349
si:dkey-246g23.4	1.022	0.0349
hsd11b1lb	-0.709	0.0349
nob1	-1.214	0.0349
zgc:153921	0.68	0.0349
b3gnt5b	1.198	0.0349
bnip3lb	0.864	0.0353
slc40a1	1.059	0.0362
rapgef3	-0.97	0.0362
si:ch211-153b23.7	-1.211	0.0372
l2hgdh	1.136	0.0373
dchs1b	-0.667	0.0373
dpy19l1l	0.73	0.0375
spata20	-0.677	0.0385
ghrhra	-1.402	0.0385
lrrtm1	-0.761	0.0385
si:ch211-160o17.2	1.195	0.0385
si:dkey-104n9.1	-1.269	0.0386
hsd17b4	-0.856	0.0389
dio1	-0.82	0.04
xrcc1	0.865	0.04
tep1	0.663	0.041
prkchb	-1.217	0.0413
sik2b	-0.772	0.0418
oaz2a	-0.981	0.0423
CLSTN2	-1.004	0.0427
gsap	1.302	0.0427
psen1	0.719	0.043
gcshb	0.755	0.043
CABZ01060030.2	-1.278	0.043
arrdc3a	1.048	0.043
dnajc18	-0.748	0.043
fuca1.2	0.899	0.0432
mmp17a	1.062	0.0432
poldip2	-0.632	0.0432
ces3	-1.021	0.0436
dgkb	-1.225	0.0437
clptm1	0.84	0.0439
calm3a	0.835	0.044
rnd1b	-1.142	0.0449
txn	-0.791	0.0449
cth	-0.828	0.0449
si:ch211-12h2.8	-0.787	0.0453
anapc7	0.994	0.0453
kctd13	0.86	0.0459
fah	-0.657	0.046
slc47a2.1	-1.033	0.0461
hp	-0.415	0.0464
cyp2k19	-1.041	0.0465
si:ch211-214j24.15	-0.615	0.0469
trappc12	0.988	0.0469
apool	-0.656	0.0469
plch2a	1.416	0.0472
vps53	0.853	0.0479
slc7a9	-1.108	0.0482
arl4aa	1.232	0.049
ctsba	-0.541	0.0496

## Sheet: WS3c miR-21OE-HCD v WT-HCD
Workbook S3c. Significantly dysregulated genes miR-21OE-HCD v WT-HCD
miR-21OE HCD v WT HCD
Gene Name	L2FC	padj
slc23a1	2.323	3.15e-18
BX539325.2	-2.742	2.76e-16
grin2db	2.407	5.02e-16
mansc1	3.114	6.04e-16
mapk8ip3	2.935	9.06e-14
bhmt	1.378	4.74e-13
aifm2	-2.001	3.86e-12
nrxn1b	-2.066	5.18e-12
dio2	2.721	1.61e-11
ldhd	-2.304	7.78e-11
adh8a	-2.419	8.93e-11
angptl2b	-2.055	1e-10
rogdi	-2.02	1e-10
si:ch211-113d11.5	-1.865	1e-10
aqp9b	-1.856	3.69e-10
actb1	1.98	7.8e-10
igfbp2a	-1.681	7.8e-10
fads2	1.942	9.81e-10
CT027815.1	-1.684	1.01e-09
ret	2.1	1.7e-09
slc27a6	-2.427	2.43e-09
raver2	-2.07	2.52e-07
hsd3b7	-1.636	2.77e-07
wu:fj16a03	1.13	5.07e-07
nme3	2.216	5.29e-07
stau2	1.14	6.56e-07
ppm1aa	-0.986	6.57e-07
MCOLN3	1.559	6.9e-07
CR450764.18	-0.002	7.24e-07
hook2	1.505	7.86e-07
eml3	1.452	9.84e-07
itih2	-1.408	1.89e-06
limk1a	1.258	1.91e-06
cnpy3	-1.306	2.15e-06
slc16a6b	1.333	2.38e-06
hbl4	-1.43	3.24e-06
ebi3	-1.633	4.51e-06
slc25a48	-1.908	4.74e-06
tmem59l	1.998	4.84e-06
rnf145b	1.287	5.41e-06
GALNT10	1.083	6.43e-06
gabarapb	-1.195	6.88e-06
igfbp3	-1.934	1.25e-05
hook2	1.419	1.32e-05
RAMP3	1.101	1.55e-05
dre-mir-30e-2	1.361	1.84e-05
itpr1a	1.469	2.15e-05
si:dkey-58b18.9	-0.025	2.15e-05
fam120a	1.335	2.3e-05
CABZ01092156.1	1.205	3.58e-05
ube2g2	1.232	3.96e-05
si:ch211-153b23.7	-1.839	4.69e-05
agmo	-1.371	4.79e-05
glud1a	1.128	4.81e-05
mgst2	1.227	5.41e-05
dnah1	-1.917	5.41e-05
p4ha3	1.505	5.54e-05
mdh2	0.888	5.78e-05
dlat	1.038	7.32e-05
zgc:100868	-1.98	7.45e-05
crybb1l1	-0.088	7.91e-05
zgc:77439	-1.546	8e-05
pklr	-1.27	8.19e-05
jph1a	1.392	8.88e-05
si:zfos-943e10.1	-1.214	0.000107
abcc6b.1	-1.519	0.00014
pacs2	1.15	0.000141
tmem63ba	0.833	0.000154
si:rp71-36a1.1	-1.673	0.00019
mylipb	1.704	0.00019
apooa	1.093	0.000205
si:dkey-96l17.6	-1.842	0.000229
zgc:77938	0.942	0.000293
soul5	-1.461	0.000295
pak2b	0.929	0.000296
slc1a3a	-1.123	0.000334
txndc12	1.066	0.000349
ktn1	0.884	0.000463
alox5b.3	-1.719	0.000463
abcc6b.2	-1.501	0.000466
ywhag1	1.35	0.00049
pcgf5b	-1.543	0.000545
atp5if1a	1.1	0.000545
ek1	1.188	0.000642
arl13a	-1.574	0.000657
nacc1a	0.972	0.000751
si:ch73-364h19.2	1.449	0.000769
nnt	-0.812	0.000788
ubap2b	0.814	0.000799
sec31b	0.773	0.000913
sult3st3	-1.553	0.000913
si:ch211-67e16.11	2.019	0.000913
scmh1	0.943	0.000977
maats1	1.373	0.00142
pank1a	-1.156	0.0015
atp1a1a.3	-1.665	0.0015
igsf3	0.907	0.00151
ankrd9	1.621	0.00152
clockb	-0.991	0.00153
usp2b	1.096	0.00153
sccpdha.1	1.611	0.00153
nos1	1.22	0.00155
rnf175	1.246	0.00156
si:dkey-16p21.8	1.077	0.00171
slc25a11	0.945	0.00179
ecpas	0.814	0.00183
neto2b	1.704	0.00197
itga2.3	-1.806	0.00202
laptm4b	1.118	0.00203
egr2a	1.578	0.00203
hmgn6	1.06	0.00223
eps8l3a	-1.445	0.00223
sfxn1	0.864	0.00224
stmn2b	1.55	0.00253
snx13	0.852	0.00261
pdlim4	1.117	0.00284
pstk	1.046	0.00284
mthfd2	1.125	0.0029
prkcg	1.644	0.00312
acy3.2	1.095	0.00312
ndrg3b	0.975	0.00312
si:dkey-6b12.5	1.303	0.00312
pgbd5	-1.254	0.00332
rbp5	1.377	0.00339
slc16a9a	1.54	0.00341
mif	1.016	0.00341
CR388178.1	-0.808	0.00341
ryr2a	1.288	0.00342
galnt10	1.009	0.00342
gphna	0.982	0.00343
dab2	1.216	0.00357
dap1b	0.766	0.00357
mpx	-1.517	0.00365
elovl2	1.148	0.00368
lipf	0.968	0.00369
nucb2a	-0.777	0.00396
mospd2	0.876	0.00411
unm_sa1261	1.428	0.00442
slc2a5	-1.492	0.0045
pcxb	-0.976	0.00463
tbc1d10b	0.81	0.0047
bfb	-1.027	0.00479
egf	1.384	0.00479
fdxr	0.925	0.00479
txn	-0.973	0.00486
caspa	-1.447	0.00506
si:ch211-28p3.4	-0.02	0.00521
egln3	1.659	0.00543
cbr1l	-1.046	0.00544
ctnna2	1.399	0.00555
atg16l1	0.761	0.00558
CT583728.24	-0.036	0.00584
TENM2	1.452	0.00587
BX511227.4	1.394	0.00587
tmem59	0.708	0.00636
gart	0.988	0.00649
ggcx	-0.937	0.00649
lamc3	-1.501	0.00656
gcshb	0.901	0.00683
hsd11b1lb	0.79	0.00743
ugt5g1	0.761	0.00766
slc2a13b	0.892	0.00766
cldn15la	1.245	0.00766
phtf2	0.99	0.00831
fosb	1.47	0.00858
vav3b	-1.262	0.00863
trib1	1.088	0.00877
acss3	-0.912	0.0088
ctbp2a	0.775	0.00883
necab3	-1.128	0.00883
ada	-1.209	0.00884
VDR	-0.948	0.00896
adcy3a	0.931	0.00934
slc13a5a	-1.138	0.00934
si:dkey-83k24.5	0.966	0.00934
entpd5b	0.932	0.00943
fgb	-0.659	0.00947
akr1a1a	0.993	0.00947
zgc:174356	1.335	0.00947
BX547928.1	1.553	0.00947
si:ch1073-126c3.2	-1.123	0.00954
bnip3lb	0.977	0.00963
zgc:153031	0.969	0.00982
anapc7	-0.911	0.0101
soul3	-1.092	0.0101
lrit3a	1.561	0.0103
fabp7a	1.265	0.0103
cyp2k18	-1.68	0.0104
rnd2	1.308	0.0113
twf2a	-1.231	0.0113
slc12a10.2	-1.473	0.0113
zgc:162183	0.987	0.0114
cyp4v7	-0.987	0.0116
si:ch211-186e20.2	-1.127	0.0119
hmgcl	-0.772	0.0122
naprt	0.775	0.0122
KIF2A	0.762	0.0127
ppm1h	1.022	0.0127
dpy19l1l	0.813	0.0128
ipmka	1.212	0.013
BX324177.12	-1.071	0.013
sult3st2	-1.215	0.0132
slc3a2b	0.919	0.0134
slc25a12	0.706	0.0135
fbxo8	-0.972	0.0136
zgc:66479	-1.446	0.0136
pgap3	1.006	0.0136
zdhhc3b	0.803	0.0136
ppp1r3ca	-1.493	0.0136
EML4	0.723	0.0136
kremen1	1.165	0.0136
sdhb	0.647	0.0136
cemip2	0.7	0.0137
FO704750.1	0.983	0.0137
il11ra	-0.74	0.014
cep170b	0.659	0.014
slc38a6	0.922	0.0141
si:ch211-122f10.4	0.704	0.0142
agbl1	0.761	0.015
tmod4	1.098	0.0151
itm2bb	-0.749	0.0151
acot11b	-1.127	0.0154
ddt	-0.715	0.0158
nme4	-1.04	0.0158
rhag	-0.869	0.0159
ctsba	-0.61	0.0159
glsb	-0.784	0.016
vdra	-0.863	0.016
cited4a	1.041	0.0163
mpi	0.86	0.0166
asgrl1	-0.634	0.0174
arhgap1	0.69	0.0174
hhla2a.1	-1.482	0.0174
capn3a	1.355	0.0176
itga2.1	-1.655	0.0176
lpcat3	0.766	0.0177
mfsd6a	1.071	0.018
tbc1d10ab	0.865	0.0185
fstl3	-1.567	0.0185
arhgap32a	0.97	0.0185
serpinb1l3	0.822	0.0185
pde1a	0.93	0.0185
slc25a25a	0.774	0.0194
igfbp5b	-1.128	0.0194
aldh9a1a.1	-0.906	0.0194
calcoco2	-1.333	0.0198
slc7a9	-1.194	0.0202
abcg2c	-1.256	0.0211
atp1b1a	0.82	0.0214
ahsg2	-1.228	0.0216
FAM53C	1.074	0.0218
lclat1	0.726	0.0221
ddit4	1.238	0.0222
scarb2c	0.73	0.0223
rfng	1.011	0.0228
ap2b1	0.588	0.0229
ELAPOR2	1.01	0.024
tsc1b	0.936	0.024
CR925731.1	1.31	0.024
apoc4	-1.103	0.0241
eef2a.1	0.885	0.0255
ncoa4	0.652	0.0258
si:ch211-196i2.1	-1.591	0.026
si:ch211-152c8.2	1.106	0.026
nfil3-5	-1.072	0.0262
dpp6b	1.494	0.0267
cfhl5	-0.771	0.0286
cast	-0.893	0.0298
gba	0.753	0.0298
cyp2k20	-1.377	0.03
ces3	-1.088	0.0304
zgc:103759	-1.436	0.0305
BX323800.1	1.324	0.0305
got2b	0.644	0.0313
nipsnap2	0.692	0.0314
st8sia6	-0.97	0.0319
cyp2x9	-1.206	0.032
hgd	-0.741	0.0325
plxna3	0.746	0.0333
plekhb2	-1.198	0.0345
adipor1b	0.548	0.0351
cryaa	1.342	0.0354
igf2a	0.906	0.0356
nkiras2	-0.985	0.0356
si:ch73-173p19.1	-0.981	0.0369
pwwp2b	0.687	0.0369
CABZ01089907.1	1.364	0.0372
cds1	0.927	0.0376
pros1	0.934	0.0376
myrip	-1.009	0.0379
ccdc32	-0.957	0.0379
clptm1	0.857	0.0388
hmbsb	-1.18	0.0388
FQ323156.1	1.232	0.0393
igf2b	1.131	0.0397
fosaa	1.383	0.0397
si:ch211-215a10.4	0.733	0.0397
lnx2b	0.646	0.0397
bach1a	0.911	0.0398
acadm	-0.715	0.0401
slc26a3.2	-0.642	0.0402
rgl1	0.677	0.0402
dio1	0.856	0.0402
tmem150aa	0.623	0.0402
CU207301.3	0.762	0.0402
anpepa	-1.26	0.0404
herpud1	0.866	0.0405
loxl1	-0.76	0.0405
chia.6	-0.791	0.0407
lhpp	0.848	0.042
cox8a	0.628	0.0422
sts	0.921	0.0426
xrcc1	-0.815	0.0427
shroom4	-1.051	0.0427
DOCK4	1.169	0.0428
si:ch211-120g10.1	1.367	0.0437
CR936540.1	-0.963	0.0437
pip4k2aa	0.684	0.0437
prr5a	-1.252	0.0438
pdxkb	0.966	0.0439
CR450764.11	-1.244	0.0451
rnasel3	-0.68	0.0452
spag6	1.333	0.0452
hikeshi	0.653	0.0456
CABZ01088308.1	1.132	0.0462
BX942813.1	0.947	0.0469
cyp27b1	1.209	0.0472
tnksa	0.594	0.0476
faah2a	0.812	0.0481
crispld2	-1.362	0.0483
pdhb	-0.549	0.0486
cyp46a1.3	-1.268	0.0487
fam43a	-0.829	0.049
cicb	-0.865	0.049
ptpmt1	-0.885	0.0498
cacna1db	1.33	0.0498
dhrs13l1	-1.051	0.0498

## Sheet: WS3d miR21HCD v miR21NCD
Workbook S3d. Significantly dysregulated genes miR-21OE--HCD v miR-21OE-NCD
miR-21OE HCD v miR-21OE NCD
Gene Name	L2FC	padj
hmgcra	-3.668	7.86e-37
saa	0.126	5.13e-22
ASS1	-3.008	9.75e-15
tmem59l	2.408	2.06e-08
dusp2	2.129	2.65e-07
chl1a	1.854	3.33e-07
cyp51	-2.16	2.14e-06
si:cabz01040626.2	0.015	2.14e-06
egr2a	2.112	9.13e-06
si:ch211-284e136	-1.991	2.27e-05
abcg1	1.894	0.000522
kcnh6b	2.163	0.000594
idh1	-1.048	0.000709
abcg5	1.225	0.000789
CR450764.18	-0.062	0.000829
kremen1	1.545	0.000893
rdh12	-1.689	0.000896
relt	1.355	0.000896
zgc:86738	-2.281	0.000896
crybb1l1	-0.06	0.00127
fads2	-1.381	0.00128
si:ch73-106k19.5	-1.587	0.00174
dao.2	-1.617	0.00206
mlxipl	-1.028	0.00282
casp6b.2	-0.064	0.0033
c4b	1.25	0.00335
si:ch211-28p3.4	-0.097	0.00335
zgc:114181	-0.19	0.00515
mb	1.459	0.00636
lss	-1.158	0.0112
ppdpfa	-1.362	0.0147
il1rapl1a	1.308	0.0162
CABZ01088367.1	1.225	0.0162
elovl2	-1.202	0.0166
acss2l	-1.346	0.0173
si:zfos-943e10.1	-0.986	0.0191
sigmar1	-1.102	0.0232
atic	-0.962	0.0232
si:ch211-9d9.1	1.396	0.0286
zgc:66313	-1.461	0.029
msmo1	-1.082	0.029
spon2a	1.348	0.0356
ins	-0.671	0.0356
selp	1.358	0.0356
NPC1L1	-0.865	0.0381
Si:ch211-221f10.2	0.853	0.0466
nr4a1	1.211	0.0483
ptk6b	-1.53	0.0483
ampd3a	-1.338	0.0496
CR388178.1	-0.732	0.0496
dusp5	1.398	0.0497
fosaa	1.446	0.0497
cox6a2	1.402	0.0497

## Sheet: WS3e Intersections
Workbook S3e. Intersections of RNAsequencing
id	gene_name	sets	contrasts	fold_change	WT-HCD v WT-NCD	miR-21OE-HCD v miR-21OE-NCD	miR-21OE-NCD v WT-NCD	miR-21OE-HCD v WT-HCD
ENSDARG00000101893	CR388178.1	3	miR-21OE-HCD vs. miR-21OE-NCD,miR-21OE-NCD vs. WT-NCD,miR-21OE-HCD vs. WT-HCD	---		-0.731827	-0.717916	-0.807672
ENSDARG00000003655	tmem59l	3	WT-HCD vs. WT-NCD,miR-21OE-HCD vs. miR-21OE-NCD,miR-21OE-HCD vs. WT-HCD	+++	1.42491	2.40757		1.99778
ENSDARG00000062579	kremen1	3	WT-HCD vs. WT-NCD,miR-21OE-HCD vs. miR-21OE-NCD,miR-21OE-HCD vs. WT-HCD	+++	1.25432	1.54531		1.16507
ENSDARG00000019532	fads2	3	WT-HCD vs. WT-NCD,miR-21OE-HCD vs. miR-21OE-NCD,miR-21OE-HCD vs. WT-HCD	--+	-3.426	-1.38096		1.94225
ENSDARG00000045414	elovl2	3	WT-HCD vs. WT-NCD,miR-21OE-HCD vs. miR-21OE-NCD,miR-21OE-HCD vs. WT-HCD	--+	-2.81173	-1.20211		1.1482
ENSDARG00000030357	zgc:66313	3	WT-HCD vs. WT-NCD,miR-21OE-HCD vs. miR-21OE-NCD,miR-21OE-NCD vs. WT-NCD	---	-2.09813	-1.46095	-1.47576
ENSDARG00000103044	ASS1	3	WT-HCD vs. WT-NCD,miR-21OE-HCD vs. miR-21OE-NCD,miR-21OE-NCD vs. WT-NCD	---	-3.37718	-3.00789	-1.10997
ENSDARG00000104054	mlxipl	3	WT-HCD vs. WT-NCD,miR-21OE-HCD vs. miR-21OE-NCD,miR-21OE-NCD vs. WT-NCD	---	-1.25746	-1.02809	-0.840303
ENSDARG00000008816	glud1a	3	WT-HCD vs. WT-NCD,miR-21OE-NCD vs. WT-NCD,miR-21OE-HCD vs. WT-HCD	+++	1.08397		1.65354	1.12809
ENSDARG00000088366	zgc:77938	3	WT-HCD vs. WT-NCD,miR-21OE-NCD vs. WT-NCD,miR-21OE-HCD vs. WT-HCD	-++	-0.880092		0.704997	0.941769
ENSDARG00000102050	MCOLN3	3	WT-HCD vs. WT-NCD,miR-21OE-NCD vs. WT-NCD,miR-21OE-HCD vs. WT-HCD	-++	-1.41689		0.952043	1.55859
ENSDARG00000042122	acot11b	3	WT-HCD vs. WT-NCD,miR-21OE-NCD vs. WT-NCD,miR-21OE-HCD vs. WT-HCD	---	-1.26754		-1.55169	-1.12717
ENSDARG00000063635	nrxn1b	3	WT-HCD vs. WT-NCD,miR-21OE-NCD vs. WT-NCD,miR-21OE-HCD vs. WT-HCD	---	-0.970885		-2.831	-2.06622
ENSDARG00000040135	fosaa	2	miR-21OE-HCD vs. miR-21OE-NCD,miR-21OE-HCD vs. WT-HCD	++		1.44598		1.38279
ENSDARG00000044098	egr2a	2	miR-21OE-HCD vs. miR-21OE-NCD,miR-21OE-HCD vs. WT-HCD	++		2.11163		1.57818
ENSDARG00000007576	crybb1l1	2	miR-21OE-HCD vs. miR-21OE-NCD,miR-21OE-HCD vs. WT-HCD	--		-0.0598359		-0.0880917
ENSDARG00000091009	si:ch211-28p3.4	2	miR-21OE-HCD vs. miR-21OE-NCD,miR-21OE-HCD vs. WT-HCD	--		-0.0968349		-0.0196683
ENSDARG00000103522	si:zfos-943e10.1	2	miR-21OE-HCD vs. miR-21OE-NCD,miR-21OE-HCD vs. WT-HCD	--		-0.985931		-1.21412
ENSDARG00000117197	CR450764.18	2	miR-21OE-HCD vs. miR-21OE-NCD,miR-21OE-HCD vs. WT-HCD	--		-0.0620878		-0.00164726
ENSDARG00000076547		2	miR-21OE-HCD vs. miR-21OE-NCD,miR-21OE-NCD vs. WT-NCD	+-		0.852506	-0.790145
ENSDARG00000098108	dusp2	2	miR-21OE-HCD vs. miR-21OE-NCD,miR-21OE-NCD vs. WT-NCD	+-		2.12925	-1.66862
ENSDARG00000002916	sec31b	2	miR-21OE-NCD vs. WT-NCD,miR-21OE-HCD vs. WT-HCD	++			0.768411	0.773381
ENSDARG00000004561	prkcg	2	miR-21OE-NCD vs. WT-NCD,miR-21OE-HCD vs. WT-HCD	++			1.70511	1.64411
ENSDARG00000005525	acy3.2	2	miR-21OE-NCD vs. WT-NCD,miR-21OE-HCD vs. WT-HCD	++			1.03406	1.09513
ENSDARG00000005989	rgl1	2	miR-21OE-NCD vs. WT-NCD,miR-21OE-HCD vs. WT-HCD	++			1.19808	0.676722
ENSDARG00000006292	maats1	2	miR-21OE-NCD vs. WT-NCD,miR-21OE-HCD vs. WT-HCD	++			1.49777	1.37297
ENSDARG00000007697	fabp7a	2	miR-21OE-NCD vs. WT-NCD,miR-21OE-HCD vs. WT-HCD	++			1.63755	1.26521
ENSDARG00000008457	faah2a	2	miR-21OE-NCD vs. WT-NCD,miR-21OE-HCD vs. WT-HCD	++			0.951182	0.812241
ENSDARG00000010052	ndrg3b	2	miR-21OE-NCD vs. WT-NCD,miR-21OE-HCD vs. WT-HCD	++			0.932196	0.974937
ENSDARG00000013144	atp1b1a	2	miR-21OE-NCD vs. WT-NCD,miR-21OE-HCD vs. WT-HCD	++			0.825456	0.819854
ENSDARG00000013430	bhmt	2	miR-21OE-NCD vs. WT-NCD,miR-21OE-HCD vs. WT-HCD	++			1.18973	1.3776
ENSDARG00000013828	snx13	2	miR-21OE-NCD vs. WT-NCD,miR-21OE-HCD vs. WT-HCD	++			0.964451	0.852487
ENSDARG00000013926	slc16a9a	2	miR-21OE-NCD vs. WT-NCD,miR-21OE-HCD vs. WT-HCD	++			1.4773	1.54017
ENSDARG00000014556	serpinb1l3	2	miR-21OE-NCD vs. WT-NCD,miR-21OE-HCD vs. WT-HCD	++			1.08191	0.821987
ENSDARG00000014655	itpr1a	2	miR-21OE-NCD vs. WT-NCD,miR-21OE-HCD vs. WT-HCD	++			1.44455	1.46915
ENSDARG00000015033	slc23a1	2	miR-21OE-NCD vs. WT-NCD,miR-21OE-HCD vs. WT-HCD	++			2.19561	2.32314
ENSDARG00000015918	dlat	2	miR-21OE-NCD vs. WT-NCD,miR-21OE-HCD vs. WT-HCD	++			1.24188	1.03821
ENSDARG00000016081	cldn15la	2	miR-21OE-NCD vs. WT-NCD,miR-21OE-HCD vs. WT-HCD	++			1.24707	1.24468
ENSDARG00000018476	pak2b	2	miR-21OE-NCD vs. WT-NCD,miR-21OE-HCD vs. WT-HCD	++			0.695188	0.929191
ENSDARG00000018973	clptm1	2	miR-21OE-NCD vs. WT-NCD,miR-21OE-HCD vs. WT-HCD	++			0.840379	0.856921
ENSDARG00000019033	tmem59	2	miR-21OE-NCD vs. WT-NCD,miR-21OE-HCD vs. WT-HCD	++			0.687379	0.707554
ENSDARG00000019746	rfng	2	miR-21OE-NCD vs. WT-NCD,miR-21OE-HCD vs. WT-HCD	++			0.990781	1.01137
ENSDARG00000019963	sfxn1	2	miR-21OE-NCD vs. WT-NCD,miR-21OE-HCD vs. WT-HCD	++			0.734609	0.864231
ENSDARG00000020080	ek1	2	miR-21OE-NCD vs. WT-NCD,miR-21OE-HCD vs. WT-HCD	++			0.953321	1.18786
ENSDARG00000020158	spag6	2	miR-21OE-NCD vs. WT-NCD,miR-21OE-HCD vs. WT-HCD	++			1.60163	1.33313
ENSDARG00000024744	dpp6b	2	miR-21OE-NCD vs. WT-NCD,miR-21OE-HCD vs. WT-HCD	++			1.51415	1.49416
ENSDARG00000025404	ube2g2	2	miR-21OE-NCD vs. WT-NCD,miR-21OE-HCD vs. WT-HCD	++			1.11118	1.23221
ENSDARG00000026801	stau2	2	miR-21OE-NCD vs. WT-NCD,miR-21OE-HCD vs. WT-HCD	++			1.02205	1.13997
ENSDARG00000028067	bnip3lb	2	miR-21OE-NCD vs. WT-NCD,miR-21OE-HCD vs. WT-HCD	++			0.863869	0.976685
ENSDARG00000031761	dab2	2	miR-21OE-NCD vs. WT-NCD,miR-21OE-HCD vs. WT-HCD	++			1.371	1.2157
ENSDARG00000032373	rnf145b	2	miR-21OE-NCD vs. WT-NCD,miR-21OE-HCD vs. WT-HCD	++			1.17932	1.28696
ENSDARG00000032802	ktn1	2	miR-21OE-NCD vs. WT-NCD,miR-21OE-HCD vs. WT-HCD	++			0.735977	0.883565
ENSDARG00000032862	ugt5g1	2	miR-21OE-NCD vs. WT-NCD,miR-21OE-HCD vs. WT-HCD	++			0.823551	0.761237
ENSDARG00000035152	ap2b1	2	miR-21OE-NCD vs. WT-NCD,miR-21OE-HCD vs. WT-HCD	++			0.702311	0.588065
ENSDARG00000035870	laptm4b	2	miR-21OE-NCD vs. WT-NCD,miR-21OE-HCD vs. WT-HCD	++			1.01921	1.11827
ENSDARG00000037746	actb1	2	miR-21OE-NCD vs. WT-NCD,miR-21OE-HCD vs. WT-HCD	++			2.09073	1.98037
ENSDARG00000038980	txndc12	2	miR-21OE-NCD vs. WT-NCD,miR-21OE-HCD vs. WT-HCD	++			0.962966	1.06648
ENSDARG00000039309	hook2	2	miR-21OE-NCD vs. WT-NCD,miR-21OE-HCD vs. WT-HCD	++			1.06004	1.41862
ENSDARG00000042112	dio1	2	miR-21OE-NCD vs. WT-NCD,miR-21OE-HCD vs. WT-HCD	++			0.865383	0.856448
ENSDARG00000043371	mdh2	2	miR-21OE-NCD vs. WT-NCD,miR-21OE-HCD vs. WT-HCD	++			0.897382	0.887513
ENSDARG00000052074	si:ch211-122f10.4	2	miR-21OE-NCD vs. WT-NCD,miR-21OE-HCD vs. WT-HCD	++			0.927142	0.70365
ENSDARG00000053241	sts	2	miR-21OE-NCD vs. WT-NCD,miR-21OE-HCD vs. WT-HCD	++			1.1638	0.920717
ENSDARG00000053502	cryaa	2	miR-21OE-NCD vs. WT-NCD,miR-21OE-HCD vs. WT-HCD	++			1.61678	1.34218
ENSDARG00000054312	slc38a6	2	miR-21OE-NCD vs. WT-NCD,miR-21OE-HCD vs. WT-HCD	++			1.00582	0.922309
ENSDARG00000055305	ret	2	miR-21OE-NCD vs. WT-NCD,miR-21OE-HCD vs. WT-HCD	++			2.68401	2.09974
ENSDARG00000055463	lrit3a	2	miR-21OE-NCD vs. WT-NCD,miR-21OE-HCD vs. WT-HCD	++			1.61315	1.56094
ENSDARG00000057531	pgap3	2	miR-21OE-NCD vs. WT-NCD,miR-21OE-HCD vs. WT-HCD	++			0.991357	1.00646
ENSDARG00000057918	tsc1b	2	miR-21OE-NCD vs. WT-NCD,miR-21OE-HCD vs. WT-HCD	++			1.08705	0.935611
ENSDARG00000058038	eml3	2	miR-21OE-NCD vs. WT-NCD,miR-21OE-HCD vs. WT-HCD	++			1.32598	1.45227
ENSDARG00000058603	jph1a	2	miR-21OE-NCD vs. WT-NCD,miR-21OE-HCD vs. WT-HCD	++			1.27343	1.39185
ENSDARG00000058830	zdhhc3b	2	miR-21OE-NCD vs. WT-NCD,miR-21OE-HCD vs. WT-HCD	++			1.19661	0.802992
ENSDARG00000060065	ubap2b	2	miR-21OE-NCD vs. WT-NCD,miR-21OE-HCD vs. WT-HCD	++			0.707226	0.814332
ENSDARG00000060246	slc16a6b	2	miR-21OE-NCD vs. WT-NCD,miR-21OE-HCD vs. WT-HCD	++			1.161	1.33295
ENSDARG00000061600	cemip2	2	miR-21OE-NCD vs. WT-NCD,miR-21OE-HCD vs. WT-HCD	++			0.641987	0.699728
ENSDARG00000061952	ecpas	2	miR-21OE-NCD vs. WT-NCD,miR-21OE-HCD vs. WT-HCD	++			1.247	0.814493
ENSDARG00000062531	mapk8ip3	2	miR-21OE-NCD vs. WT-NCD,miR-21OE-HCD vs. WT-HCD	++			3.14773	2.93513
ENSDARG00000067975	atp5if1a	2	miR-21OE-NCD vs. WT-NCD,miR-21OE-HCD vs. WT-HCD	++			1.07283	1.09961
ENSDARG00000068261	pros1	2	miR-21OE-NCD vs. WT-NCD,miR-21OE-HCD vs. WT-HCD	++			1.49318	0.933892
ENSDARG00000068876	zgc:153031	2	miR-21OE-NCD vs. WT-NCD,miR-21OE-HCD vs. WT-HCD	++			1.00632	0.96944
ENSDARG00000068973	pdlim4	2	miR-21OE-NCD vs. WT-NCD,miR-21OE-HCD vs. WT-HCD	++			1.45377	1.11737
ENSDARG00000069995	dpy19l1l	2	miR-21OE-NCD vs. WT-NCD,miR-21OE-HCD vs. WT-HCD	++			0.730237	0.812937
ENSDARG00000070620	grin2db	2	miR-21OE-NCD vs. WT-NCD,miR-21OE-HCD vs. WT-HCD	++			1.76256	2.40652
ENSDARG00000071336	mif	2	miR-21OE-NCD vs. WT-NCD,miR-21OE-HCD vs. WT-HCD	++			0.854048	1.01625
ENSDARG00000071345	mgst2	2	miR-21OE-NCD vs. WT-NCD,miR-21OE-HCD vs. WT-HCD	++			1.24955	1.2273
ENSDARG00000075021	fam120a	2	miR-21OE-NCD vs. WT-NCD,miR-21OE-HCD vs. WT-HCD	++			1.09043	1.33455
ENSDARG00000075178	lpcat3	2	miR-21OE-NCD vs. WT-NCD,miR-21OE-HCD vs. WT-HCD	++			0.915167	0.766259
ENSDARG00000075917	cacna1db	2	miR-21OE-NCD vs. WT-NCD,miR-21OE-HCD vs. WT-HCD	++			1.39389	1.32975
ENSDARG00000076058	gba	2	miR-21OE-NCD vs. WT-NCD,miR-21OE-HCD vs. WT-HCD	++			0.970633	0.753085
ENSDARG00000076899	slc2a13b	2	miR-21OE-NCD vs. WT-NCD,miR-21OE-HCD vs. WT-HCD	++			0.961338	0.892012
ENSDARG00000077002	igsf3	2	miR-21OE-NCD vs. WT-NCD,miR-21OE-HCD vs. WT-HCD	++			1.10988	0.90664
ENSDARG00000078185	pacs2	2	miR-21OE-NCD vs. WT-NCD,miR-21OE-HCD vs. WT-HCD	++			1.10681	1.14979
ENSDARG00000078604	tbc1d10b	2	miR-21OE-NCD vs. WT-NCD,miR-21OE-HCD vs. WT-HCD	++			0.742131	0.810043
ENSDARG00000083500	dre-mir-30e-2	2	miR-21OE-NCD vs. WT-NCD,miR-21OE-HCD vs. WT-HCD	++			1.62215	1.36059
ENSDARG00000087636	hmgn6	2	miR-21OE-NCD vs. WT-NCD,miR-21OE-HCD vs. WT-HCD	++			1.08032	1.05966
ENSDARG00000088263	zgc:174356	2	miR-21OE-NCD vs. WT-NCD,miR-21OE-HCD vs. WT-HCD	++			1.18075	1.33548
ENSDARG00000089369	fdxr	2	miR-21OE-NCD vs. WT-NCD,miR-21OE-HCD vs. WT-HCD	++			0.814515	0.924864
ENSDARG00000095273	cox8a	2	miR-21OE-NCD vs. WT-NCD,miR-21OE-HCD vs. WT-HCD	++			0.966244	0.627628
ENSDARG00000099235	hook2	2	miR-21OE-NCD vs. WT-NCD,miR-21OE-HCD vs. WT-HCD	++			1.19566	1.50477
ENSDARG00000100453	GALNT10	2	miR-21OE-NCD vs. WT-NCD,miR-21OE-HCD vs. WT-HCD	++			0.915266	1.08251
ENSDARG00000100480	si:ch73-364h19.2	2	miR-21OE-NCD vs. WT-NCD,miR-21OE-HCD vs. WT-HCD	++			1.394	1.44897
ENSDARG00000100952	wu:fj16a03	2	miR-21OE-NCD vs. WT-NCD,miR-21OE-HCD vs. WT-HCD	++			0.695859	1.12953
ENSDARG00000100990	nme3	2	miR-21OE-NCD vs. WT-NCD,miR-21OE-HCD vs. WT-HCD	++			2.40547	2.21634
ENSDARG00000101089	gart	2	miR-21OE-NCD vs. WT-NCD,miR-21OE-HCD vs. WT-HCD	++			1.00513	0.987768
ENSDARG00000101481	rbp5	2	miR-21OE-NCD vs. WT-NCD,miR-21OE-HCD vs. WT-HCD	++			1.48067	1.37708
ENSDARG00000101913	CABZ01092156.1	2	miR-21OE-NCD vs. WT-NCD,miR-21OE-HCD vs. WT-HCD	++			1.26694	1.20546
ENSDARG00000102499	BX511227.4	2	miR-21OE-NCD vs. WT-NCD,miR-21OE-HCD vs. WT-HCD	++			1.35065	1.39403
ENSDARG00000104311	scmh1	2	miR-21OE-NCD vs. WT-NCD,miR-21OE-HCD vs. WT-HCD	++			0.870161	0.943255
ENSDARG00000104384	agbl1	2	miR-21OE-NCD vs. WT-NCD,miR-21OE-HCD vs. WT-HCD	++			0.998916	0.761006
ENSDARG00000104559	tmem63ba	2	miR-21OE-NCD vs. WT-NCD,miR-21OE-HCD vs. WT-HCD	++			0.651756	0.832922
ENSDARG00000104696	apooa	2	miR-21OE-NCD vs. WT-NCD,miR-21OE-HCD vs. WT-HCD	++			0.891554	1.09267
ENSDARG00000104839	mansc1	2	miR-21OE-NCD vs. WT-NCD,miR-21OE-HCD vs. WT-HCD	++			2.662	3.11431
ENSDARG00000105187	gcshb	2	miR-21OE-NCD vs. WT-NCD,miR-21OE-HCD vs. WT-HCD	++			0.754704	0.901132
ENSDARG00000109443	EML4	2	miR-21OE-NCD vs. WT-NCD,miR-21OE-HCD vs. WT-HCD	++			0.696514	0.722585
ENSDARG00000110341	hsd11b1lb	2	miR-21OE-NCD vs. WT-NCD,miR-21OE-HCD vs. WT-HCD	++			0.680491	0.789749
ENSDARG00000111822	RAMP3	2	miR-21OE-NCD vs. WT-NCD,miR-21OE-HCD vs. WT-HCD	++			0.860505	1.10097
ENSDARG00000115015		2	miR-21OE-NCD vs. WT-NCD,miR-21OE-HCD vs. WT-HCD	++			1.11299	1.04616
ENSDARG00000003615	slc26a3.2	2	miR-21OE-NCD vs. WT-NCD,miR-21OE-HCD vs. WT-HCD	--			-1.0365	-0.641702
ENSDARG00000005616	bfb	2	miR-21OE-NCD vs. WT-NCD,miR-21OE-HCD vs. WT-HCD	--			-0.983643	-1.02654
ENSDARG00000005894	slc7a9	2	miR-21OE-NCD vs. WT-NCD,miR-21OE-HCD vs. WT-HCD	--			-1.10842	-1.19384
ENSDARG00000007477	fbxo8	2	miR-21OE-NCD vs. WT-NCD,miR-21OE-HCD vs. WT-HCD	--			-1.01169	-0.971821
ENSDARG00000008192	pank1a	2	miR-21OE-NCD vs. WT-NCD,miR-21OE-HCD vs. WT-HCD	--			-1.74239	-1.15632
ENSDARG00000009494	xrcc1	2	miR-21OE-NCD vs. WT-NCD,miR-21OE-HCD vs. WT-HCD	--			-0.819982	-0.815419
ENSDARG00000019253	rhag	2	miR-21OE-NCD vs. WT-NCD,miR-21OE-HCD vs. WT-HCD	--			-1.22512	-0.868741
ENSDARG00000019503	zgc:103759	2	miR-21OE-NCD vs. WT-NCD,miR-21OE-HCD vs. WT-HCD	--			-1.41234	-1.43636
ENSDARG00000021220	hmgcl	2	miR-21OE-NCD vs. WT-NCD,miR-21OE-HCD vs. WT-HCD	--			-0.965233	-0.771655
ENSDARG00000021346	pdhb	2	miR-21OE-NCD vs. WT-NCD,miR-21OE-HCD vs. WT-HCD	--			-0.696302	-0.548806
ENSDARG00000023536	nnt	2	miR-21OE-NCD vs. WT-NCD,miR-21OE-HCD vs. WT-HCD	--			-1.09762	-0.811837
ENSDARG00000025595	agmo	2	miR-21OE-NCD vs. WT-NCD,miR-21OE-HCD vs. WT-HCD	--			-1.32264	-1.37101
ENSDARG00000032155	ppm1aa	2	miR-21OE-NCD vs. WT-NCD,miR-21OE-HCD vs. WT-HCD	--			-1.01991	-0.985896
ENSDARG00000032218	acss3	2	miR-21OE-NCD vs. WT-NCD,miR-21OE-HCD vs. WT-HCD	--			-0.883799	-0.912169
ENSDARG00000036299	nucb2a	2	miR-21OE-NCD vs. WT-NCD,miR-21OE-HCD vs. WT-HCD	--			-0.938462	-0.77725
ENSDARG00000036966	hsd3b7	2	miR-21OE-NCD vs. WT-NCD,miR-21OE-HCD vs. WT-HCD	--			-1.62828	-1.63602
ENSDARG00000038845	ldhd	2	miR-21OE-NCD vs. WT-NCD,miR-21OE-HCD vs. WT-HCD	--			-2.86155	-2.30364
ENSDARG00000038900	acadm	2	miR-21OE-NCD vs. WT-NCD,miR-21OE-HCD vs. WT-HCD	--			-0.822644	-0.714503
ENSDARG00000039211	zgc:77439	2	miR-21OE-NCD vs. WT-NCD,miR-21OE-HCD vs. WT-HCD	--			-2.34693	-1.54612
ENSDARG00000041505	itm2bb	2	miR-21OE-NCD vs. WT-NCD,miR-21OE-HCD vs. WT-HCD	--			-0.734304	-0.749078
ENSDARG00000041595	ces3	2	miR-21OE-NCD vs. WT-NCD,miR-21OE-HCD vs. WT-HCD	--			-1.02056	-1.08824
ENSDARG00000042010	pklr	2	miR-21OE-NCD vs. WT-NCD,miR-21OE-HCD vs. WT-HCD	--			-1.10542	-1.27008
ENSDARG00000042920	sult3st3	2	miR-21OE-NCD vs. WT-NCD,miR-21OE-HCD vs. WT-HCD	--			-1.32866	-1.55252
ENSDARG00000044125	txn	2	miR-21OE-NCD vs. WT-NCD,miR-21OE-HCD vs. WT-HCD	--			-0.791186	-0.972782
ENSDARG00000045516	itih2	2	miR-21OE-NCD vs. WT-NCD,miR-21OE-HCD vs. WT-HCD	--			-1.69044	-1.40752
ENSDARG00000046053	slc27a6	2	miR-21OE-NCD vs. WT-NCD,miR-21OE-HCD vs. WT-HCD	--			-2.49827	-2.42697
ENSDARG00000046054	CT027815.1	2	miR-21OE-NCD vs. WT-NCD,miR-21OE-HCD vs. WT-HCD	--			-1.05291	-1.68407
ENSDARG00000051939	pcxb	2	miR-21OE-NCD vs. WT-NCD,miR-21OE-HCD vs. WT-HCD	--			-0.898752	-0.97576
ENSDARG00000052082	gabarapb	2	miR-21OE-NCD vs. WT-NCD,miR-21OE-HCD vs. WT-HCD	--			-1.12292	-1.19488
ENSDARG00000052388	pcgf5b	2	miR-21OE-NCD vs. WT-NCD,miR-21OE-HCD vs. WT-HCD	--			-1.37592	-1.54291
ENSDARG00000052470	igfbp2a	2	miR-21OE-NCD vs. WT-NCD,miR-21OE-HCD vs. WT-HCD	--			-2.1371	-1.68059
ENSDARG00000052575	arl13a	2	miR-21OE-NCD vs. WT-NCD,miR-21OE-HCD vs. WT-HCD	--			-1.17372	-1.57392
ENSDARG00000053480	aqp9b	2	miR-21OE-NCD vs. WT-NCD,miR-21OE-HCD vs. WT-HCD	--			-1.86235	-1.85614
ENSDARG00000053620	ebi3	2	miR-21OE-NCD vs. WT-NCD,miR-21OE-HCD vs. WT-HCD	--			-2.13232	-1.6325
ENSDARG00000054202	hbl4	2	miR-21OE-NCD vs. WT-NCD,miR-21OE-HCD vs. WT-HCD	--			-1.10047	-1.42959
ENSDARG00000055120	ctsba	2	miR-21OE-NCD vs. WT-NCD,miR-21OE-HCD vs. WT-HCD	--			-0.54135	-0.609604
ENSDARG00000058005	hgd	2	miR-21OE-NCD vs. WT-NCD,miR-21OE-HCD vs. WT-HCD	--			-0.969223	-0.741307
ENSDARG00000061585	cyp4v7	2	miR-21OE-NCD vs. WT-NCD,miR-21OE-HCD vs. WT-HCD	--			-0.996916	-0.987309
ENSDARG00000063005	anapc7	2	miR-21OE-NCD vs. WT-NCD,miR-21OE-HCD vs. WT-HCD	--			-0.787183	-0.910919
ENSDARG00000067805	ggcx	2	miR-21OE-NCD vs. WT-NCD,miR-21OE-HCD vs. WT-HCD	--			-0.980812	-0.936804
ENSDARG00000068369	angptl2b	2	miR-21OE-NCD vs. WT-NCD,miR-21OE-HCD vs. WT-HCD	--			-1.56586	-2.05508
ENSDARG00000069100	aldh9a1a.1	2	miR-21OE-NCD vs. WT-NCD,miR-21OE-HCD vs. WT-HCD	--			-1.24291	-0.905778
ENSDARG00000069293	ahsg2	2	miR-21OE-NCD vs. WT-NCD,miR-21OE-HCD vs. WT-HCD	--			-1.39739	-1.22759
ENSDARG00000070512	cnpy3	2	miR-21OE-NCD vs. WT-NCD,miR-21OE-HCD vs. WT-HCD	--			-1.60707	-1.30614
ENSDARG00000070775	cyp2x9	2	miR-21OE-NCD vs. WT-NCD,miR-21OE-HCD vs. WT-HCD	--			-1.39063	-1.20638
ENSDARG00000074712	si:ch211-186e20.2	2	miR-21OE-NCD vs. WT-NCD,miR-21OE-HCD vs. WT-HCD	--			-1.30643	-1.12734
ENSDARG00000075015	soul5	2	miR-21OE-NCD vs. WT-NCD,miR-21OE-HCD vs. WT-HCD	--			-1.64358	-1.46138
ENSDARG00000075034	raver2	2	miR-21OE-NCD vs. WT-NCD,miR-21OE-HCD vs. WT-HCD	--			-1.26276	-2.06986
ENSDARG00000075614	apoc4	2	miR-21OE-NCD vs. WT-NCD,miR-21OE-HCD vs. WT-HCD	--			-1.07711	-1.10274
ENSDARG00000077549	aifm2	2	miR-21OE-NCD vs. WT-NCD,miR-21OE-HCD vs. WT-HCD	--			-1.77007	-2.00088
ENSDARG00000088390	nme4	2	miR-21OE-NCD vs. WT-NCD,miR-21OE-HCD vs. WT-HCD	--			-1.56356	-1.04046
ENSDARG00000088612	si:ch211-153b23.7	2	miR-21OE-NCD vs. WT-NCD,miR-21OE-HCD vs. WT-HCD	--			-1.21109	-1.83915
ENSDARG00000089177	cyp46a1.3	2	miR-21OE-NCD vs. WT-NCD,miR-21OE-HCD vs. WT-HCD	--			-1.41113	-1.26827
ENSDARG00000091211	adh8a	2	miR-21OE-NCD vs. WT-NCD,miR-21OE-HCD vs. WT-HCD	--			-2.49492	-2.41941
ENSDARG00000094792	twf2a	2	miR-21OE-NCD vs. WT-NCD,miR-21OE-HCD vs. WT-HCD	--			-1.24984	-1.23141
ENSDARG00000094901	abcc6b.2	2	miR-21OE-NCD vs. WT-NCD,miR-21OE-HCD vs. WT-HCD	--			-1.71548	-1.50124
ENSDARG00000095295	si:rp71-36a1.1	2	miR-21OE-NCD vs. WT-NCD,miR-21OE-HCD vs. WT-HCD	--			-1.2351	-1.67347
ENSDARG00000099144	igfbp3	2	miR-21OE-NCD vs. WT-NCD,miR-21OE-HCD vs. WT-HCD	--			-1.28811	-1.93383
ENSDARG00000099483	vdra	2	miR-21OE-NCD vs. WT-NCD,miR-21OE-HCD vs. WT-HCD	--			-1.09923	-0.863373
ENSDARG00000100115	dnah1	2	miR-21OE-NCD vs. WT-NCD,miR-21OE-HCD vs. WT-HCD	--			-1.45932	-1.91735
ENSDARG00000102257	soul3	2	miR-21OE-NCD vs. WT-NCD,miR-21OE-HCD vs. WT-HCD	--			-1.5065	-1.09157
ENSDARG00000104413	rogdi	2	miR-21OE-NCD vs. WT-NCD,miR-21OE-HCD vs. WT-HCD	--			-2.01231	-2.01979
ENSDARG00000104431	slc1a3a	2	miR-21OE-NCD vs. WT-NCD,miR-21OE-HCD vs. WT-HCD	--			-1.2478	-1.12307
ENSDARG00000105403	abcc6b.1	2	miR-21OE-NCD vs. WT-NCD,miR-21OE-HCD vs. WT-HCD	--			-1.67505	-1.51938
ENSDARG00000105411	si:ch211-113d11.5	2	miR-21OE-NCD vs. WT-NCD,miR-21OE-HCD vs. WT-HCD	--			-2.05122	-1.86452
ENSDARG00000112923	VDR	2	miR-21OE-NCD vs. WT-NCD,miR-21OE-HCD vs. WT-HCD	--			-1.03435	-0.94792
ENSDARG00000115819	CT583728.24	2	miR-21OE-NCD vs. WT-NCD,miR-21OE-HCD vs. WT-HCD	--			-0.185974	-0.0357524
ENSDARG00000010296	kcnh6b	2	WT-HCD vs. WT-NCD,miR-21OE-HCD vs. miR-21OE-NCD	++	1.59963	2.16326
ENSDARG00000038424	c4b	2	WT-HCD vs. WT-NCD,miR-21OE-HCD vs. miR-21OE-NCD	++	1.61307	1.24995
ENSDARG00000045999	saa	2	WT-HCD vs. WT-NCD,miR-21OE-HCD vs. miR-21OE-NCD	++	0.196172	0.126441
ENSDARG00000063078	abcg5	2	WT-HCD vs. WT-NCD,miR-21OE-HCD vs. miR-21OE-NCD	++	1.56012	1.22521
ENSDARG00000063475	abcg1	2	WT-HCD vs. WT-NCD,miR-21OE-HCD vs. miR-21OE-NCD	++	2.40409	1.89375
ENSDARG00000077881	chl1a	2	WT-HCD vs. WT-NCD,miR-21OE-HCD vs. miR-21OE-NCD	++	1.8916	1.85392
ENSDARG00000099724	relt	2	WT-HCD vs. WT-NCD,miR-21OE-HCD vs. miR-21OE-NCD	++	1.92347	1.35461
ENSDARG00000099839	si:ch211-9d9.1	2	WT-HCD vs. WT-NCD,miR-21OE-HCD vs. miR-21OE-NCD	++	2.11346	1.3959
ENSDARG00000105486	si:cabz01040626.2	2	WT-HCD vs. WT-NCD,miR-21OE-HCD vs. miR-21OE-NCD	++	0.20961	0.0145513
ENSDARG00000011418	sigmar1	2	WT-HCD vs. WT-NCD,miR-21OE-HCD vs. miR-21OE-NCD	--	-1.73979	-1.10218
ENSDARG00000016706	atic	2	WT-HCD vs. WT-NCD,miR-21OE-HCD vs. miR-21OE-NCD	--	-1.64905	-0.961719
ENSDARG00000018069	rdh12	2	WT-HCD vs. WT-NCD,miR-21OE-HCD vs. miR-21OE-NCD	--	-2.00023	-1.68943
ENSDARG00000025375	idh1	2	WT-HCD vs. WT-NCD,miR-21OE-HCD vs. miR-21OE-NCD	--	-1.49458	-1.04757
ENSDARG00000035350	ins	2	WT-HCD vs. WT-NCD,miR-21OE-HCD vs. miR-21OE-NCD	--	-0.998027	-0.670758
ENSDARG00000035603	dao.2	2	WT-HCD vs. WT-NCD,miR-21OE-HCD vs. miR-21OE-NCD	--	-1.26286	-1.61708
ENSDARG00000042641	cyp51	2	WT-HCD vs. WT-NCD,miR-21OE-HCD vs. miR-21OE-NCD	--	-2.80612	-2.16034
ENSDARG00000052734	hmgcra	2	WT-HCD vs. WT-NCD,miR-21OE-HCD vs. miR-21OE-NCD	--	-4.39226	-3.66822
ENSDARG00000055876	msmo1	2	WT-HCD vs. WT-NCD,miR-21OE-HCD vs. miR-21OE-NCD	--	-1.21276	-1.08152
ENSDARG00000061274	lss	2	WT-HCD vs. WT-NCD,miR-21OE-HCD vs. miR-21OE-NCD	--	-1.56197	-1.15809
ENSDARG00000069029	acss2l	2	WT-HCD vs. WT-NCD,miR-21OE-HCD vs. miR-21OE-NCD	--	-1.48065	-1.34582
ENSDARG00000069583	zgc:114181	2	WT-HCD vs. WT-NCD,miR-21OE-HCD vs. miR-21OE-NCD	--	-0.0321639	-0.189805
ENSDARG00000070368	casp6b.2	2	WT-HCD vs. WT-NCD,miR-21OE-HCD vs. miR-21OE-NCD	--	-0.15693	-0.0638705
ENSDARG00000099558	NPC1L1	2	WT-HCD vs. WT-NCD,miR-21OE-HCD vs. miR-21OE-NCD	--	-1.06152	-0.864926
ENSDARG00000019521	mpx	2	WT-HCD vs. WT-NCD,miR-21OE-HCD vs. WT-HCD	+-	2.49606			-1.51685
ENSDARG00000025670	fstl3	2	WT-HCD vs. WT-NCD,miR-21OE-HCD vs. WT-HCD	+-	1.58556			-1.56713
ENSDARG00000069390	itga2.1	2	WT-HCD vs. WT-NCD,miR-21OE-HCD vs. WT-HCD	+-	2.35547			-1.65517
ENSDARG00000074794	necab3	2	WT-HCD vs. WT-NCD,miR-21OE-HCD vs. WT-HCD	+-	1.00768			-1.12807
ENSDARG00000086838	itga2.3	2	WT-HCD vs. WT-NCD,miR-21OE-HCD vs. WT-HCD	+-	2.08808			-1.80636
ENSDARG00000094540	si:dkey-96l17.6	2	WT-HCD vs. WT-NCD,miR-21OE-HCD vs. WT-HCD	+-	1.4315			-1.84163
ENSDARG00000095909	BX539325.2	2	WT-HCD vs. WT-NCD,miR-21OE-HCD vs. WT-HCD	+-	1.63476			-2.74247
ENSDARG00000068910	nos1	2	WT-HCD vs. WT-NCD,miR-21OE-HCD vs. WT-HCD	-+	-1.04506			1.22023
ENSDARG00000070537	stmn2b	2	WT-HCD vs. WT-NCD,miR-21OE-HCD vs. WT-HCD	-+	-1.37052			1.55037
ENSDARG00000074120	usp2b	2	WT-HCD vs. WT-NCD,miR-21OE-HCD vs. WT-HCD	-+	-1.04513			1.0961
ENSDARG00000076213	DOCK4	2	WT-HCD vs. WT-NCD,miR-21OE-HCD vs. WT-HCD	-+	-1.96782			1.16935
ENSDARG00000094857	dio2	2	WT-HCD vs. WT-NCD,miR-21OE-HCD vs. WT-HCD	-+	-1.28788			2.72052
ENSDARG00000100251	si:ch211-152c8.2	2	WT-HCD vs. WT-NCD,miR-21OE-HCD vs. WT-HCD	-+	-1.2109			1.10633
ENSDARG00000003854	acsl1b	2	WT-HCD vs. WT-NCD,miR-21OE-NCD vs. WT-NCD	++	1.40139		1.1944
ENSDARG00000035879	fuca1.2	2	WT-HCD vs. WT-NCD,miR-21OE-NCD vs. WT-NCD	++	1.15318		0.899275
ENSDARG00000045548	lepb	2	WT-HCD vs. WT-NCD,miR-21OE-NCD vs. WT-NCD	++	0.102188		0.0805081
ENSDARG00000061375	sgpl1	2	WT-HCD vs. WT-NCD,miR-21OE-NCD vs. WT-NCD	++	0.943214		0.907526
ENSDARG00000089848	BX469912.6	2	WT-HCD vs. WT-NCD,miR-21OE-NCD vs. WT-NCD	++	1.79369		0.970803
ENSDARG00000098777	CU693379.1	2	WT-HCD vs. WT-NCD,miR-21OE-NCD vs. WT-NCD	++	0.749248		0.844919
ENSDARG00000015876	npas1	2	WT-HCD vs. WT-NCD,miR-21OE-NCD vs. WT-NCD	--	-2.30558		-2.28639
ENSDARG00000021343	wsb1	2	WT-HCD vs. WT-NCD,miR-21OE-NCD vs. WT-NCD	--	-0.844967		-0.650678
ENSDARG00000033539	paics	2	WT-HCD vs. WT-NCD,miR-21OE-NCD vs. WT-NCD	--	-1.28665		-0.956936
ENSDARG00000070567	cadpsb	2	WT-HCD vs. WT-NCD,miR-21OE-NCD vs. WT-NCD	--	-1.31929		-1.49081
ENSDARG00000078768	abhd15a	2	WT-HCD vs. WT-NCD,miR-21OE-NCD vs. WT-NCD	--	-0.948325		-1.09534
ENSDARG00000095675	ccdc141	2	WT-HCD vs. WT-NCD,miR-21OE-NCD vs. WT-NCD	--	-0.700913		-1.3758
ENSDARG00000098586	zgc:194887	2	WT-HCD vs. WT-NCD,miR-21OE-NCD vs. WT-NCD	--	-1.51468		-1.45156
ENSDARG00000000796	nr4a1	1	miR-21OE-HCD vs. miR-21OE-NCD	+		1.21051
ENSDARG00000013390	CABZ01088367.1	1	miR-21OE-HCD vs. miR-21OE-NCD	+		1.22461
ENSDARG00000019307	dusp5	1	miR-21OE-HCD vs. miR-21OE-NCD	+		1.3979
ENSDARG00000025465	spon2a	1	miR-21OE-HCD vs. miR-21OE-NCD	+		1.34806
ENSDARG00000031952	mb	1	miR-21OE-HCD vs. miR-21OE-NCD	+		1.45909
ENSDARG00000042138	selp	1	miR-21OE-HCD vs. miR-21OE-NCD	+		1.35756
ENSDARG00000054588	cox6a2	1	miR-21OE-HCD vs. miR-21OE-NCD	+		1.40247
ENSDARG00000062045	il1rapl1a	1	miR-21OE-HCD vs. miR-21OE-NCD	+		1.30806
ENSDARG00000005800	ampd3a	1	miR-21OE-HCD vs. miR-21OE-NCD	-		-1.33767
ENSDARG00000007682	ppdpfa	1	miR-21OE-HCD vs. miR-21OE-NCD	-		-1.3622
ENSDARG00000059956	ptk6b	1	miR-21OE-HCD vs. miR-21OE-NCD	-		-1.5296
ENSDARG00000087099	si:ch73-106k19.5	1	miR-21OE-HCD vs. miR-21OE-NCD	-		-1.58685
ENSDARG00000092354	si:ch211-284e13.6	1	miR-21OE-HCD vs. miR-21OE-NCD	-		-1.99142
ENSDARG00000102207	zgc:86738	1	miR-21OE-HCD vs. miR-21OE-NCD	-		-2.28076
ENSDARG00000003776	pip4k2aa	1	miR-21OE-HCD vs. WT-HCD	+				0.684169
ENSDARG00000005840	got2b	1	miR-21OE-HCD vs. WT-HCD	+				0.644154
ENSDARG00000007172	plxna3	1	miR-21OE-HCD vs. WT-HCD	+				0.7462
ENSDARG00000007264	nipsnap2	1	miR-21OE-HCD vs. WT-HCD	+				0.692406
ENSDARG00000010572	slc25a25a	1	miR-21OE-HCD vs. WT-HCD	+				0.774145
ENSDARG00000018529	lipf	1	miR-21OE-HCD vs. WT-HCD	+				0.968034
ENSDARG00000018643	igf2a	1	miR-21OE-HCD vs. WT-HCD	+				0.906063
ENSDARG00000019549	cds1	1	miR-21OE-HCD vs. WT-HCD	+				0.926826
ENSDARG00000020890	tmod4	1	miR-21OE-HCD vs. WT-HCD	+				1.09788
ENSDARG00000021439	ncoa4	1	miR-21OE-HCD vs. WT-HCD	+				0.652164
ENSDARG00000024314	herpud1	1	miR-21OE-HCD vs. WT-HCD	+				0.86577
ENSDARG00000024324	arhgap1	1	miR-21OE-HCD vs. WT-HCD	+				0.689962
ENSDARG00000024785	ctnna2	1	miR-21OE-HCD vs. WT-HCD	+				1.39892
ENSDARG00000026024	mospd2	1	miR-21OE-HCD vs. WT-HCD	+				0.87557
ENSDARG00000027930	naprt	1	miR-21OE-HCD vs. WT-HCD	+				0.775184
ENSDARG00000028804	ankrd9	1	miR-21OE-HCD vs. WT-HCD	+				1.62079
ENSDARG00000030786	mpi	1	miR-21OE-HCD vs. WT-HCD	+				0.860029
ENSDARG00000031618	unm_sa1261	1	miR-21OE-HCD vs. WT-HCD	+				1.42841
ENSDARG00000032318	mfsd6a	1	miR-21OE-HCD vs. WT-HCD	+				1.07105
ENSDARG00000032553	egln3	1	miR-21OE-HCD vs. WT-HCD	+				1.65922
ENSDARG00000033307	igf2b	1	miR-21OE-HCD vs. WT-HCD	+				1.13113
ENSDARG00000035257	akr1a1a	1	miR-21OE-HCD vs. WT-HCD	+				0.993043
ENSDARG00000035741	slc25a11	1	miR-21OE-HCD vs. WT-HCD	+				0.945423
ENSDARG00000035990	cited4a	1	miR-21OE-HCD vs. WT-HCD	+				1.04101
ENSDARG00000036546	pdxkb	1	miR-21OE-HCD vs. WT-HCD	+				0.965626
ENSDARG00000037012	slc3a2b	1	miR-21OE-HCD vs. WT-HCD	+				0.919322
ENSDARG00000037122	TENM2	1	miR-21OE-HCD vs. WT-HCD	+				1.45211
ENSDARG00000037618	ddit4	1	miR-21OE-HCD vs. WT-HCD	+				1.23814
ENSDARG00000037647	rnf175	1	miR-21OE-HCD vs. WT-HCD	+				1.24599
ENSDARG00000041864	capn3a	1	miR-21OE-HCD vs. WT-HCD	+				1.35455
ENSDARG00000042094	eef2a.1	1	miR-21OE-HCD vs. WT-HCD	+				0.885024
ENSDARG00000042213	ELAPOR2	1	miR-21OE-HCD vs. WT-HCD	+				1.00998
ENSDARG00000042717	adipor1b	1	miR-21OE-HCD vs. WT-HCD	+				0.54822
ENSDARG00000043571	KIF2A	1	miR-21OE-HCD vs. WT-HCD	+				0.762305
ENSDARG00000044062	ctbp2a	1	miR-21OE-HCD vs. WT-HCD	+				0.774629
ENSDARG00000045015	cyp27b1	1	miR-21OE-HCD vs. WT-HCD	+				1.20948
ENSDARG00000045127	FAM53C	1	miR-21OE-HCD vs. WT-HCD	+				1.07363
ENSDARG00000052739	egf	1	miR-21OE-HCD vs. WT-HCD	+				1.38367
ENSDARG00000055118	mylipb	1	miR-21OE-HCD vs. WT-HCD	+				1.70427
ENSDARG00000055751	fosb	1	miR-21OE-HCD vs. WT-HCD	+				1.47013
ENSDARG00000056165	si:ch211-215a10.4	1	miR-21OE-HCD vs. WT-HCD	+				0.733003
ENSDARG00000060096	tbc1d10ab	1	miR-21OE-HCD vs. WT-HCD	+				0.865299
ENSDARG00000060196	lhpp	1	miR-21OE-HCD vs. WT-HCD	+				0.848271
ENSDARG00000060875	pde1a	1	miR-21OE-HCD vs. WT-HCD	+				0.929672
ENSDARG00000062553	bach1a	1	miR-21OE-HCD vs. WT-HCD	+				0.910875
ENSDARG00000063684	ppm1h	1	miR-21OE-HCD vs. WT-HCD	+				1.0216
ENSDARG00000067626	ywhag1	1	miR-21OE-HCD vs. WT-HCD	+				1.34972
ENSDARG00000068227	tmem150aa	1	miR-21OE-HCD vs. WT-HCD	+				0.62259
ENSDARG00000070735	rnd2	1	miR-21OE-HCD vs. WT-HCD	+				1.30827
ENSDARG00000071478	lnx2b	1	miR-21OE-HCD vs. WT-HCD	+				0.645673
ENSDARG00000074636	cep170b	1	miR-21OE-HCD vs. WT-HCD	+				0.659248
ENSDARG00000074663	zgc:162183	1	miR-21OE-HCD vs. WT-HCD	+				0.986702
ENSDARG00000075334	arhgap32a	1	miR-21OE-HCD vs. WT-HCD	+				0.970436
ENSDARG00000075766	sccpdha.1	1	miR-21OE-HCD vs. WT-HCD	+				1.61097
ENSDARG00000075768	sdhb	1	miR-21OE-HCD vs. WT-HCD	+				0.646631
ENSDARG00000076699	ipmka	1	miR-21OE-HCD vs. WT-HCD	+				1.21241
ENSDARG00000077145	adcy3a	1	miR-21OE-HCD vs. WT-HCD	+				0.931354
ENSDARG00000077650	tnksa	1	miR-21OE-HCD vs. WT-HCD	+				0.594166
ENSDARG00000089076	gphna	1	miR-21OE-HCD vs. WT-HCD	+				0.982327
ENSDARG00000089844	scarb2c	1	miR-21OE-HCD vs. WT-HCD	+				0.730414
ENSDARG00000090036	si:dkey-6b12.5	1	miR-21OE-HCD vs. WT-HCD	+				1.30284
ENSDARG00000090930	si:ch211-120g10.1	1	miR-21OE-HCD vs. WT-HCD	+				1.36732
ENSDARG00000092036	CR925731.1	1	miR-21OE-HCD vs. WT-HCD	+				1.31002
ENSDARG00000093019	si:dkey-83k24.5	1	miR-21OE-HCD vs. WT-HCD	+				0.966074
ENSDARG00000093659	entpd5b	1	miR-21OE-HCD vs. WT-HCD	+				0.931674
ENSDARG00000095580	si:ch211-67e16.11	1	miR-21OE-HCD vs. WT-HCD	+				2.01898
ENSDARG00000096849	si:dkey-16p21.8	1	miR-21OE-HCD vs. WT-HCD	+				1.07715
ENSDARG00000097721	CU207301.3	1	miR-21OE-HCD vs. WT-HCD	+				0.761881
ENSDARG00000097968	BX942813.1	1	miR-21OE-HCD vs. WT-HCD	+				0.946933
ENSDARG00000098090	CABZ01088308.1	1	miR-21OE-HCD vs. WT-HCD	+				1.13244
ENSDARG00000098646	mthfd2	1	miR-21OE-HCD vs. WT-HCD	+				1.12454
ENSDARG00000098856		1	miR-21OE-HCD vs. WT-HCD	+				1.28848
ENSDARG00000099164	nacc1a	1	miR-21OE-HCD vs. WT-HCD	+				0.971693
ENSDARG00000099271	CABZ01089907.1	1	miR-21OE-HCD vs. WT-HCD	+				1.36438
ENSDARG00000099430	atg16l1	1	miR-21OE-HCD vs. WT-HCD	+				0.761382
ENSDARG00000100697	FQ323156.1	1	miR-21OE-HCD vs. WT-HCD	+				1.2315
ENSDARG00000101080	pwwp2b	1	miR-21OE-HCD vs. WT-HCD	+				0.687172
ENSDARG00000102123	phtf2	1	miR-21OE-HCD vs. WT-HCD	+				0.989793
ENSDARG00000102362	slc25a12	1	miR-21OE-HCD vs. WT-HCD	+				0.706093
ENSDARG00000103320	lclat1	1	miR-21OE-HCD vs. WT-HCD	+				0.725842
ENSDARG00000103467	limk1a	1	miR-21OE-HCD vs. WT-HCD	+				1.25845
ENSDARG00000103692	p4ha3	1	miR-21OE-HCD vs. WT-HCD	+				1.50503
ENSDARG00000103825	galnt10	1	miR-21OE-HCD vs. WT-HCD	+				1.00905
ENSDARG00000104071	hikeshi	1	miR-21OE-HCD vs. WT-HCD	+				0.653245
ENSDARG00000108937	FO704750.1	1	miR-21OE-HCD vs. WT-HCD	+				0.983353
ENSDARG00000109678	dap1b	1	miR-21OE-HCD vs. WT-HCD	+				0.765777
ENSDARG00000110963	trib1	1	miR-21OE-HCD vs. WT-HCD	+				1.08765
ENSDARG00000112100	neto2b	1	miR-21OE-HCD vs. WT-HCD	+				1.70393
ENSDARG00000117277	BX547928.1	1	miR-21OE-HCD vs. WT-HCD	+				1.55309
ENSDARG00000117706	BX323800.1	1	miR-21OE-HCD vs. WT-HCD	+				1.32352
ENSDARG00000003113	ada	1	miR-21OE-HCD vs. WT-HCD	-				-1.20913
ENSDARG00000003631	clockb	1	miR-21OE-HCD vs. WT-HCD	-				-0.990835
ENSDARG00000004748	zgc:100868	1	miR-21OE-HCD vs. WT-HCD	-				-1.97969
ENSDARG00000007912	si:ch211-196i2.1	1	miR-21OE-HCD vs. WT-HCD	-				-1.59147
ENSDARG00000008165	caspa	1	miR-21OE-HCD vs. WT-HCD	-				-1.44689
ENSDARG00000008732	zgc:66479	1	miR-21OE-HCD vs. WT-HCD	-				-1.44624
ENSDARG00000008969	fgb	1	miR-21OE-HCD vs. WT-HCD	-				-0.659356
ENSDARG00000011042	pgbd5	1	miR-21OE-HCD vs. WT-HCD	-				-1.25382
ENSDARG00000013860	ptpmt1	1	miR-21OE-HCD vs. WT-HCD	-				-0.884757
ENSDARG00000013928	plekhb2	1	miR-21OE-HCD vs. WT-HCD	-				-1.19833
ENSDARG00000021149	cbr1l	1	miR-21OE-HCD vs. WT-HCD	-				-1.04563
ENSDARG00000021195	st8sia6	1	miR-21OE-HCD vs. WT-HCD	-				-0.970494
ENSDARG00000021250	slc25a48	1	miR-21OE-HCD vs. WT-HCD	-				-1.90835
ENSDARG00000025348	igfbp5b	1	miR-21OE-HCD vs. WT-HCD	-				-1.12804
ENSDARG00000026736	il11ra	1	miR-21OE-HCD vs. WT-HCD	-				-0.739841
ENSDARG00000036171	rnasel3	1	miR-21OE-HCD vs. WT-HCD	-				-0.680274
ENSDARG00000038814	myrip	1	miR-21OE-HCD vs. WT-HCD	-				-1.00934
ENSDARG00000039131	atp1a1a.3	1	miR-21OE-HCD vs. WT-HCD	-				-1.66487
ENSDARG00000040705	glsb	1	miR-21OE-HCD vs. WT-HCD	-				-0.783779
ENSDARG00000041083	anpepa	1	miR-21OE-HCD vs. WT-HCD	-				-1.26
ENSDARG00000043009	fam43a	1	miR-21OE-HCD vs. WT-HCD	-				-0.829402
ENSDARG00000043182	hhla2a.1	1	miR-21OE-HCD vs. WT-HCD	-				-1.48162
ENSDARG00000044751	ddt	1	miR-21OE-HCD vs. WT-HCD	-				-0.71494
ENSDARG00000046142	asgrl1	1	miR-21OE-HCD vs. WT-HCD	-				-0.634132
ENSDARG00000052515	calcoco2	1	miR-21OE-HCD vs. WT-HCD	-				-1.33267
ENSDARG00000052594	nkiras2	1	miR-21OE-HCD vs. WT-HCD	-				-0.984883
ENSDARG00000054451	loxl1	1	miR-21OE-HCD vs. WT-HCD	-				-0.760287
ENSDARG00000055502	cicb	1	miR-21OE-HCD vs. WT-HCD	-				-0.86461
ENSDARG00000055991	hmbsb	1	miR-21OE-HCD vs. WT-HCD	-				-1.18037
ENSDARG00000058574	abcg2c	1	miR-21OE-HCD vs. WT-HCD	-				-1.25575
ENSDARG00000058693	cast	1	miR-21OE-HCD vs. WT-HCD	-				-0.892567
ENSDARG00000069966	alox5b.3	1	miR-21OE-HCD vs. WT-HCD	-				-1.71937
ENSDARG00000071005	ppp1r3ca	1	miR-21OE-HCD vs. WT-HCD	-				-1.49257
ENSDARG00000071173	slc12a10.2	1	miR-21OE-HCD vs. WT-HCD	-				-1.47262
ENSDARG00000073713	vav3b	1	miR-21OE-HCD vs. WT-HCD	-				-1.26241
ENSDARG00000073962	ccdc32	1	miR-21OE-HCD vs. WT-HCD	-				-0.956556
ENSDARG00000075977	prr5a	1	miR-21OE-HCD vs. WT-HCD	-				-1.25171
ENSDARG00000077691	slc13a5a	1	miR-21OE-HCD vs. WT-HCD	-				-1.13815
ENSDARG00000077875	slc2a5	1	miR-21OE-HCD vs. WT-HCD	-				-1.4922
ENSDARG00000079900	shroom4	1	miR-21OE-HCD vs. WT-HCD	-				-1.05054
ENSDARG00000088595	crispld2	1	miR-21OE-HCD vs. WT-HCD	-				-1.36218
ENSDARG00000089075	si:ch73-173p19.1	1	miR-21OE-HCD vs. WT-HCD	-				-0.980922
ENSDARG00000092858	si:ch1073-126c3.2	1	miR-21OE-HCD vs. WT-HCD	-				-1.12334
ENSDARG00000093193	chia.6	1	miR-21OE-HCD vs. WT-HCD	-				-0.790808
ENSDARG00000093572	lamc3	1	miR-21OE-HCD vs. WT-HCD	-				-1.50084
ENSDARG00000093619	sult3st2	1	miR-21OE-HCD vs. WT-HCD	-				-1.21487
ENSDARG00000094965	nfil3-5	1	miR-21OE-HCD vs. WT-HCD	-				-1.07161
ENSDARG00000098308	CR936540.1	1	miR-21OE-HCD vs. WT-HCD	-				-0.96332
ENSDARG00000098746	dhrs13l1	1	miR-21OE-HCD vs. WT-HCD	-				-1.05111
ENSDARG00000101632	cyp2k20	1	miR-21OE-HCD vs. WT-HCD	-				-1.37687
ENSDARG00000101979	eps8l3a	1	miR-21OE-HCD vs. WT-HCD	-				-1.44523
ENSDARG00000104593	cyp2k18	1	miR-21OE-HCD vs. WT-HCD	-				-1.67988
ENSDARG00000105052	cfhl5	1	miR-21OE-HCD vs. WT-HCD	-				-0.770725
ENSDARG00000106841	si:dkey-58b18.9	1	miR-21OE-HCD vs. WT-HCD	-				-0.0250808
ENSDARG00000112394	BX324177.12	1	miR-21OE-HCD vs. WT-HCD	-				-1.07129
ENSDARG00000113540	CR450764.11	1	miR-21OE-HCD vs. WT-HCD	-				-1.2436
ENSDARG00000000241	slc40a1	1	miR-21OE-NCD vs. WT-NCD	+			1.05907
ENSDARG00000003952	pfn2	1	miR-21OE-NCD vs. WT-NCD	+			0.617221
ENSDARG00000004396	b3gnt5b	1	miR-21OE-NCD vs. WT-NCD	+			1.19794
ENSDARG00000004870	psen1	1	miR-21OE-NCD vs. WT-NCD	+			0.719135
ENSDARG00000007294	aco2	1	miR-21OE-NCD vs. WT-NCD	+			0.692102
ENSDARG00000008155	sms	1	miR-21OE-NCD vs. WT-NCD	+			1.10113
ENSDARG00000013128	pdk1	1	miR-21OE-NCD vs. WT-NCD	+			1.17774
ENSDARG00000013775	si:dkey-246g23.4	1	miR-21OE-NCD vs. WT-NCD	+			1.02185
ENSDARG00000015123	dnase1l4.1	1	miR-21OE-NCD vs. WT-NCD	+			1.64839
ENSDARG00000017569	reep3a	1	miR-21OE-NCD vs. WT-NCD	+			0.99069
ENSDARG00000018303	etv4	1	miR-21OE-NCD vs. WT-NCD	+			1.69723
ENSDARG00000018750	npr1b	1	miR-21OE-NCD vs. WT-NCD	+			1.28824
ENSDARG00000023323	ywhaqb	1	miR-21OE-NCD vs. WT-NCD	+			0.676956
ENSDARG00000024844	max	1	miR-21OE-NCD vs. WT-NCD	+			0.760282
ENSDARG00000026170	hps1	1	miR-21OE-NCD vs. WT-NCD	+			1.12821
ENSDARG00000026845	rhoaa	1	miR-21OE-NCD vs. WT-NCD	+			0.767929
ENSDARG00000030804	fam120b	1	miR-21OE-NCD vs. WT-NCD	+			0.891391
ENSDARG00000032340	serhl	1	miR-21OE-NCD vs. WT-NCD	+			0.903905
ENSDARG00000034240	capza1a	1	miR-21OE-NCD vs. WT-NCD	+			0.848783
ENSDARG00000036848	slc43a2a	1	miR-21OE-NCD vs. WT-NCD	+			1.2486
ENSDARG00000036967	smox	1	miR-21OE-NCD vs. WT-NCD	+			0.988306
ENSDARG00000038153	lgals2b	1	miR-21OE-NCD vs. WT-NCD	+			0.830501
ENSDARG00000038608	sdhc	1	miR-21OE-NCD vs. WT-NCD	+			0.787316
ENSDARG00000038713	tep1	1	miR-21OE-NCD vs. WT-NCD	+			0.663361
ENSDARG00000040427	acot19	1	miR-21OE-NCD vs. WT-NCD	+			1.2641
ENSDARG00000040452	fam214a	1	miR-21OE-NCD vs. WT-NCD	+			0.871779
ENSDARG00000040568	pdzd3a	1	miR-21OE-NCD vs. WT-NCD	+			1.28647
ENSDARG00000041623	mt2	1	miR-21OE-NCD vs. WT-NCD	+			1.56357
ENSDARG00000041875	ube2v1	1	miR-21OE-NCD vs. WT-NCD	+			0.636251
ENSDARG00000042737	slc52a3	1	miR-21OE-NCD vs. WT-NCD	+			1.47341
ENSDARG00000042793	tpp1	1	miR-21OE-NCD vs. WT-NCD	+			1.02041
ENSDARG00000044769	kctd13	1	miR-21OE-NCD vs. WT-NCD	+			0.860459
ENSDARG00000045306	slc51a	1	miR-21OE-NCD vs. WT-NCD	+			0.882076
ENSDARG00000052429	syngr2a	1	miR-21OE-NCD vs. WT-NCD	+			0.70201
ENSDARG00000052438	actr2a	1	miR-21OE-NCD vs. WT-NCD	+			0.927331
ENSDARG00000052690	arrdc3a	1	miR-21OE-NCD vs. WT-NCD	+			1.04842
ENSDARG00000052713	lrrtm1	1	miR-21OE-NCD vs. WT-NCD	+			1.19499
ENSDARG00000055138	zgc:110410	1	miR-21OE-NCD vs. WT-NCD	+			0.984627
ENSDARG00000056725	hmgb3a	1	miR-21OE-NCD vs. WT-NCD	+			1.24615
ENSDARG00000057698	ctsd	1	miR-21OE-NCD vs. WT-NCD	+			0.840979
ENSDARG00000059960	plch2a	1	miR-21OE-NCD vs. WT-NCD	+			1.41598
ENSDARG00000060001	mettl9	1	miR-21OE-NCD vs. WT-NCD	+			0.814836
ENSDARG00000060500	l2hgdh	1	miR-21OE-NCD vs. WT-NCD	+			1.13581
ENSDARG00000060638	CLSTN2	1	miR-21OE-NCD vs. WT-NCD	+			1.30224
ENSDARG00000060725	dnajc16l	1	miR-21OE-NCD vs. WT-NCD	+			1.01163
ENSDARG00000062967	kcng4a	1	miR-21OE-NCD vs. WT-NCD	+			1.33444
ENSDARG00000063481	si:ch211-214j24.15	1	miR-21OE-NCD vs. WT-NCD	+			0.987699
ENSDARG00000068438	gucd1	1	miR-21OE-NCD vs. WT-NCD	+			0.925963
ENSDARG00000069139	grik1a	1	miR-21OE-NCD vs. WT-NCD	+			1.34972
ENSDARG00000069324	vps53	1	miR-21OE-NCD vs. WT-NCD	+			0.852773
ENSDARG00000073757	pdzrn3a	1	miR-21OE-NCD vs. WT-NCD	+			1.2597
ENSDARG00000074401	gnpat	1	miR-21OE-NCD vs. WT-NCD	+			1.03772
ENSDARG00000077461	dhx32a	1	miR-21OE-NCD vs. WT-NCD	+			1.36896
ENSDARG00000078915	mmp17a	1	miR-21OE-NCD vs. WT-NCD	+			1.06209
ENSDARG00000082187	dre-mir-21-1	1	miR-21OE-NCD vs. WT-NCD	+			1.73382
ENSDARG00000088923	si:ch211-12h2.8	1	miR-21OE-NCD vs. WT-NCD	+			0.993646
ENSDARG00000091624	ugt2a7	1	miR-21OE-NCD vs. WT-NCD	+			1.02121
ENSDARG00000093774	rbp2b	1	miR-21OE-NCD vs. WT-NCD	+			1.05039
ENSDARG00000094673	rhoab	1	miR-21OE-NCD vs. WT-NCD	+			1.33026
ENSDARG00000095848	si:dkey-239n17.6	1	miR-21OE-NCD vs. WT-NCD	+			1.25752
ENSDARG00000098782	cratb	1	miR-21OE-NCD vs. WT-NCD	+			0.949281
ENSDARG00000099918	arl4aa	1	miR-21OE-NCD vs. WT-NCD	+			1.23244
ENSDARG00000100792	zgc:154142	1	miR-21OE-NCD vs. WT-NCD	+			1.21167
ENSDARG00000100825	calm3a	1	miR-21OE-NCD vs. WT-NCD	+			0.835358
ENSDARG00000102626	frem2b	1	miR-21OE-NCD vs. WT-NCD	+			1.32137
ENSDARG00000102906	hibadha	1	miR-21OE-NCD vs. WT-NCD	+			1.05084
ENSDARG00000105287	mpp1	1	miR-21OE-NCD vs. WT-NCD	+			0.814736
ENSDARG00000113332	CABZ01084501.2	1	miR-21OE-NCD vs. WT-NCD	+			0.786662
ENSDARG00000117130	BX936439.1	1	miR-21OE-NCD vs. WT-NCD	+			0.917925
ENSDARG00000002710	ncl	1	miR-21OE-NCD vs. WT-NCD	-			-0.774031
ENSDARG00000002897	si:ch211-160o17.2	1	miR-21OE-NCD vs. WT-NCD	-			-0.76129
ENSDARG00000003293	sox9a	1	miR-21OE-NCD vs. WT-NCD	-			-2.05554
ENSDARG00000004218	rnd1b	1	miR-21OE-NCD vs. WT-NCD	-			-1.1416
ENSDARG00000009505	prelid3b	1	miR-21OE-NCD vs. WT-NCD	-			-0.98719
ENSDARG00000010098	pank1b	1	miR-21OE-NCD vs. WT-NCD	-			-0.855707
ENSDARG00000010250	nqo1	1	miR-21OE-NCD vs. WT-NCD	-			-0.875538
ENSDARG00000011410	aadat	1	miR-21OE-NCD vs. WT-NCD	-			-0.93206
ENSDARG00000013880	spata20	1	miR-21OE-NCD vs. WT-NCD	-			-0.677485
ENSDARG00000014554	ppp1r3cb	1	miR-21OE-NCD vs. WT-NCD	-			-1.30438
ENSDARG00000014727	acox1	1	miR-21OE-NCD vs. WT-NCD	-			-0.813593
ENSDARG00000015628	psmd10	1	miR-21OE-NCD vs. WT-NCD	-			-1.20932
ENSDARG00000016080	nob1	1	miR-21OE-NCD vs. WT-NCD	-			-0.708643
ENSDARG00000016479	ugt5a1	1	miR-21OE-NCD vs. WT-NCD	-			-0.871697
ENSDARG00000018809	abhd3	1	miR-21OE-NCD vs. WT-NCD	-			-1.32494
ENSDARG00000019772	si:ch1073-280e3.1	1	miR-21OE-NCD vs. WT-NCD	-			-0.640636
ENSDARG00000020123	coq8aa	1	miR-21OE-NCD vs. WT-NCD	-			-0.736844
ENSDARG00000020738	zgc:153921	1	miR-21OE-NCD vs. WT-NCD	-			-1.21407
ENSDARG00000021443	zfp36l1b	1	miR-21OE-NCD vs. WT-NCD	-			-0.946957
ENSDARG00000025983	l3mbtl3	1	miR-21OE-NCD vs. WT-NCD	-			-1.03892
ENSDARG00000026322	dhrs13a.1	1	miR-21OE-NCD vs. WT-NCD	-			-0.654708
ENSDARG00000026348	csad	1	miR-21OE-NCD vs. WT-NCD	-			-1.24273
ENSDARG00000027724	dgkb	1	miR-21OE-NCD vs. WT-NCD	-			-1.22479
ENSDARG00000029439	atp2a2a	1	miR-21OE-NCD vs. WT-NCD	-			-0.97146
ENSDARG00000032206	cthl	1	miR-21OE-NCD vs. WT-NCD	-			-1.45959
ENSDARG00000033802	cyp27a7	1	miR-21OE-NCD vs. WT-NCD	-			-1.03122
ENSDARG00000034862	f7	1	miR-21OE-NCD vs. WT-NCD	-			-0.740719
ENSDARG00000035887	zgc:91944	1	miR-21OE-NCD vs. WT-NCD	-			-0.962217
ENSDARG00000036074	cebpa	1	miR-21OE-NCD vs. WT-NCD	-			-1.12819
ENSDARG00000036135	bbox1	1	miR-21OE-NCD vs. WT-NCD	-			-0.969216
ENSDARG00000038258	proca	1	miR-21OE-NCD vs. WT-NCD	-			-0.625805
ENSDARG00000038359	enosf1	1	miR-21OE-NCD vs. WT-NCD	-			-1.16445
ENSDARG00000039374	apool	1	miR-21OE-NCD vs. WT-NCD	-			-0.655658
ENSDARG00000039881	cemip	1	miR-21OE-NCD vs. WT-NCD	-			-1.59545
ENSDARG00000040255	ephx2	1	miR-21OE-NCD vs. WT-NCD	-			-0.801939
ENSDARG00000040338	hvcn1	1	miR-21OE-NCD vs. WT-NCD	-			-1.13271
ENSDARG00000041068	got2a	1	miR-21OE-NCD vs. WT-NCD	-			-0.813297
ENSDARG00000043243	prkchb	1	miR-21OE-NCD vs. WT-NCD	-			-1.2171
ENSDARG00000043518	si:dkey-239i20.2	1	miR-21OE-NCD vs. WT-NCD	-			-1.01597
ENSDARG00000043581	gadd45aa	1	miR-21OE-NCD vs. WT-NCD	-			-1.35852
ENSDARG00000045481	gsap	1	miR-21OE-NCD vs. WT-NCD	-			-1.00447
ENSDARG00000045749	ppfibp1a	1	miR-21OE-NCD vs. WT-NCD	-			-0.830855
ENSDARG00000045929	oaz2a	1	miR-21OE-NCD vs. WT-NCD	-			-0.98145
ENSDARG00000046030	zgc:110339	1	miR-21OE-NCD vs. WT-NCD	-			-0.825415
ENSDARG00000051890	hp	1	miR-21OE-NCD vs. WT-NCD	-			-0.41463
ENSDARG00000053215	me1	1	miR-21OE-NCD vs. WT-NCD	-			-0.991254
ENSDARG00000053684	aldob	1	miR-21OE-NCD vs. WT-NCD	-			-0.855918
ENSDARG00000054218	si:ch73-269m23.5	1	miR-21OE-NCD vs. WT-NCD	-			-0.90409
ENSDARG00000054323	pparab	1	miR-21OE-NCD vs. WT-NCD	-			-0.97911
ENSDARG00000055331	aldh9a1a.2	1	miR-21OE-NCD vs. WT-NCD	-			-1.13163
ENSDARG00000055342	slc16a13	1	miR-21OE-NCD vs. WT-NCD	-			-1.15901
ENSDARG00000056005	dnajc18	1	miR-21OE-NCD vs. WT-NCD	-			-0.747741
ENSDARG00000056549	vps26a	1	miR-21OE-NCD vs. WT-NCD	-			-0.694172
ENSDARG00000056892	mpp6a	1	miR-21OE-NCD vs. WT-NCD	-			-0.971862
ENSDARG00000056920	tmem88a	1	miR-21OE-NCD vs. WT-NCD	-			-0.713603
ENSDARG00000058145	atp7b	1	miR-21OE-NCD vs. WT-NCD	-			-1.22581
ENSDARG00000060007	n4bp3	1	miR-21OE-NCD vs. WT-NCD	-			-0.943235
ENSDARG00000060051	slc47a2.1	1	miR-21OE-NCD vs. WT-NCD	-			-1.03305
ENSDARG00000060101	trappc12	1	miR-21OE-NCD vs. WT-NCD	-			-0.615157
ENSDARG00000062315	sik2b	1	miR-21OE-NCD vs. WT-NCD	-			-0.771626
ENSDARG00000069431	slc26a4	1	miR-21OE-NCD vs. WT-NCD	-			-1.62816
ENSDARG00000069501	abhd11	1	miR-21OE-NCD vs. WT-NCD	-			-0.894482
ENSDARG00000070168	sod3a	1	miR-21OE-NCD vs. WT-NCD	-			-1.05625
ENSDARG00000070960	si:ch211-288g17.4	1	miR-21OE-NCD vs. WT-NCD	-			-0.692786
ENSDARG00000071065	g6pd	1	miR-21OE-NCD vs. WT-NCD	-			-0.935393
ENSDARG00000071216	si:ch211-133n4.9	1	miR-21OE-NCD vs. WT-NCD	-			-1.40027
ENSDARG00000071586	tgfbi	1	miR-21OE-NCD vs. WT-NCD	-			-1.46834
ENSDARG00000074301	cth	1	miR-21OE-NCD vs. WT-NCD	-			-0.828396
ENSDARG00000074453	zfx	1	miR-21OE-NCD vs. WT-NCD	-			-0.949799
ENSDARG00000074561	slc47a3	1	miR-21OE-NCD vs. WT-NCD	-			-0.954638
ENSDARG00000074752	hlfa	1	miR-21OE-NCD vs. WT-NCD	-			-0.712642
ENSDARG00000074828	rhobtb2a	1	miR-21OE-NCD vs. WT-NCD	-			-1.24004
ENSDARG00000076111	CABZ01072254.1	1	miR-21OE-NCD vs. WT-NCD	-			-0.807801
ENSDARG00000076496	frmd4bb	1	miR-21OE-NCD vs. WT-NCD	-			-1.19918
ENSDARG00000077265	wdr89	1	miR-21OE-NCD vs. WT-NCD	-			-0.866488
ENSDARG00000077762	si:rp71-79p20.2	1	miR-21OE-NCD vs. WT-NCD	-			-1.14465
ENSDARG00000077883	fam83d	1	miR-21OE-NCD vs. WT-NCD	-			-1.41879
ENSDARG00000078567	lonrf1l	1	miR-21OE-NCD vs. WT-NCD	-			-0.905668
ENSDARG00000079291	rapgef3	1	miR-21OE-NCD vs. WT-NCD	-			-0.969926
ENSDARG00000079355	flrt2	1	miR-21OE-NCD vs. WT-NCD	-			-0.911307
ENSDARG00000079850	dchs1b	1	miR-21OE-NCD vs. WT-NCD	-			-0.666721
ENSDARG00000087188	nfil3-6	1	miR-21OE-NCD vs. WT-NCD	-			-1.37182
ENSDARG00000090814	si:dkey-18a10.3	1	miR-21OE-NCD vs. WT-NCD	-			-1.37315
ENSDARG00000090912	npc2	1	miR-21OE-NCD vs. WT-NCD	-			-0.876272
ENSDARG00000091136	zgc:174259	1	miR-21OE-NCD vs. WT-NCD	-			-1.24489
ENSDARG00000092305	poldip2	1	miR-21OE-NCD vs. WT-NCD	-			-0.632018
ENSDARG00000093042	si:dkey-104n9.1	1	miR-21OE-NCD vs. WT-NCD	-			-1.26884
ENSDARG00000093065	ubac2	1	miR-21OE-NCD vs. WT-NCD	-			-1.05585
ENSDARG00000095427	FP101887.1	1	miR-21OE-NCD vs. WT-NCD	-			-0.973352
ENSDARG00000095947	adkb	1	miR-21OE-NCD vs. WT-NCD	-			-1.02478
ENSDARG00000095962	fhdc5	1	miR-21OE-NCD vs. WT-NCD	-			-1.23092
ENSDARG00000099092	RASGRP2	1	miR-21OE-NCD vs. WT-NCD	-			-1.01813
ENSDARG00000099959	smyhc1	1	miR-21OE-NCD vs. WT-NCD	-			-1.51742
ENSDARG00000101018	ptdss2	1	miR-21OE-NCD vs. WT-NCD	-			-1.19542
ENSDARG00000101239	hsd17b4	1	miR-21OE-NCD vs. WT-NCD	-			-0.856444
ENSDARG00000101762	fah	1	miR-21OE-NCD vs. WT-NCD	-			-0.656665
ENSDARG00000101861	cyp2k19	1	miR-21OE-NCD vs. WT-NCD	-			-1.04118
ENSDARG00000102722	itih3b	1	miR-21OE-NCD vs. WT-NCD	-			-0.706734
ENSDARG00000103369	taldo1	1	miR-21OE-NCD vs. WT-NCD	-			-0.75712
ENSDARG00000104375	sec24a	1	miR-21OE-NCD vs. WT-NCD	-			-0.566449
ENSDARG00000104702	cat	1	miR-21OE-NCD vs. WT-NCD	-			-0.976046
ENSDARG00000104841	JMJD8	1	miR-21OE-NCD vs. WT-NCD	-			-1.35754
ENSDARG00000104961	ghrhra	1	miR-21OE-NCD vs. WT-NCD	-			-1.4019
ENSDARG00000105209		1	miR-21OE-NCD vs. WT-NCD	-			-0.578632
ENSDARG00000106579	CABZ01060030.2	1	miR-21OE-NCD vs. WT-NCD	-			-1.27788
ENSDARG00000111526	CABZ01057057.1	1	miR-21OE-NCD vs. WT-NCD	-			-0.755447
ENSDARG00000000588	grasp	1	WT-HCD vs. WT-NCD	+	1.1955
ENSDARG00000003520	tbc1d14	1	WT-HCD vs. WT-NCD	+	1.31625
ENSDARG00000006636	slitrk2	1	WT-HCD vs. WT-NCD	+	1.55088
ENSDARG00000009123	sele	1	WT-HCD vs. WT-NCD	+	1.68937
ENSDARG00000013777	ppp1r13l	1	WT-HCD vs. WT-NCD	+	0.862805
ENSDARG00000018283	cyba	1	WT-HCD vs. WT-NCD	+	1.44481
ENSDARG00000018404	krt18a.1	1	WT-HCD vs. WT-NCD	+	0.819324
ENSDARG00000018569	tnfrsf1a	1	WT-HCD vs. WT-NCD	+	1.24824
ENSDARG00000018976	sptlc2a	1	WT-HCD vs. WT-NCD	+	1.04432
ENSDARG00000025903	lgals9l1	1	WT-HCD vs. WT-NCD	+	1.77186
ENSDARG00000026482	arhgap12b	1	WT-HCD vs. WT-NCD	+	1.13599
ENSDARG00000031136	moxd1	1	WT-HCD vs. WT-NCD	+	1.36573
ENSDARG00000031907	ptbp1b	1	WT-HCD vs. WT-NCD	+	1.01492
ENSDARG00000033227	lect2l	1	WT-HCD vs. WT-NCD	+	1.50063
ENSDARG00000037859	il11a	1	WT-HCD vs. WT-NCD	+	1.26522
ENSDARG00000038969	zgc:113142	1	WT-HCD vs. WT-NCD	+	1.18265
ENSDARG00000040781	sult3st4	1	WT-HCD vs. WT-NCD	+	1.17776
ENSDARG00000041060	lgals9l3	1	WT-HCD vs. WT-NCD	+	1.29483
ENSDARG00000042816	mmp9	1	WT-HCD vs. WT-NCD	+	1.74371
ENSDARG00000045748	stab2	1	WT-HCD vs. WT-NCD	+	1.81866
ENSDARG00000051912	hpxb	1	WT-HCD vs. WT-NCD	+	1.19804
ENSDARG00000055912	nipa2	1	WT-HCD vs. WT-NCD	+	0.948722
ENSDARG00000057286	swap70b	1	WT-HCD vs. WT-NCD	+	1.53298
ENSDARG00000057644	adam8b	1	WT-HCD vs. WT-NCD	+	0.916938
ENSDARG00000058206	si:ch211-153b23.5	1	WT-HCD vs. WT-NCD	+	1.84806
ENSDARG00000058647	hck	1	WT-HCD vs. WT-NCD	+	1.41803
ENSDARG00000059824	soat2	1	WT-HCD vs. WT-NCD	+	1.43531
ENSDARG00000062427	clcn2a	1	WT-HCD vs. WT-NCD	+	1.44894
ENSDARG00000069844	acod1	1	WT-HCD vs. WT-NCD	+	1.66208
ENSDARG00000069944	p2ry13	1	WT-HCD vs. WT-NCD	+	1.42678
ENSDARG00000079009	abca1b	1	WT-HCD vs. WT-NCD	+	1.33406
ENSDARG00000087084	hcar1-4	1	WT-HCD vs. WT-NCD	+	1.43589
ENSDARG00000087832	bcl3	1	WT-HCD vs. WT-NCD	+	1.69456
ENSDARG00000087843	cntn1a	1	WT-HCD vs. WT-NCD	+	1.17563
ENSDARG00000088745	MFAP4	1	WT-HCD vs. WT-NCD	+	1.44922
ENSDARG00000089399	tmem176l.2	1	WT-HCD vs. WT-NCD	+	1.20865
ENSDARG00000090352	CR855311.1	1	WT-HCD vs. WT-NCD	+	1.30166
ENSDARG00000095015	BX571955.2	1	WT-HCD vs. WT-NCD	+	2.03515
ENSDARG00000096365	si:ch211-195m9.3	1	WT-HCD vs. WT-NCD	+	1.48677
ENSDARG00000098439	nr1h3	1	WT-HCD vs. WT-NCD	+	0.977672
ENSDARG00000099776	glula	1	WT-HCD vs. WT-NCD	+	1.07917
ENSDARG00000101160	apoa4a	1	WT-HCD vs. WT-NCD	+	0.872279
ENSDARG00000101385	f8	1	WT-HCD vs. WT-NCD	+	1.65473
ENSDARG00000104495	pltp	1	WT-HCD vs. WT-NCD	+	1.5457
ENSDARG00000104773	junbb	1	WT-HCD vs. WT-NCD	+	1.10045
ENSDARG00000104795	cxcl8a	1	WT-HCD vs. WT-NCD	+	1.17571
ENSDARG00000114451	mmp13a	1	WT-HCD vs. WT-NCD	+	1.47187
ENSDARG00000117393	CABZ01064941.1	1	WT-HCD vs. WT-NCD	+	1.40017
ENSDARG00000117609	CABZ01079281.1	1	WT-HCD vs. WT-NCD	+	1.72019
ENSDARG00000004130	mvk	1	WT-HCD vs. WT-NCD	-	-1.4908
ENSDARG00000004687	acaa1	1	WT-HCD vs. WT-NCD	-	-0.78774
ENSDARG00000004979	elovl5	1	WT-HCD vs. WT-NCD	-	-1.56386
ENSDARG00000007975	fth1b	1	WT-HCD vs. WT-NCD	-	-1.59537
ENSDARG00000008948	pla2g3	1	WT-HCD vs. WT-NCD	-	-0.909469
ENSDARG00000011373	mknk2a	1	WT-HCD vs. WT-NCD	-	-1.01054
ENSDARG00000012468	aacs	1	WT-HCD vs. WT-NCD	-	-1.26253
ENSDARG00000013236	dhcr24	1	WT-HCD vs. WT-NCD	-	-1.39691
ENSDARG00000017466	ncam2	1	WT-HCD vs. WT-NCD	-	-0.895631
ENSDARG00000019976	idi1	1	WT-HCD vs. WT-NCD	-	-1.22144
ENSDARG00000021154	zgc:92040	1	WT-HCD vs. WT-NCD	-	-0.944156
ENSDARG00000026764	ahsg1	1	WT-HCD vs. WT-NCD	-	-0.980997
ENSDARG00000028478	si:ch211-173n18.3	1	WT-HCD vs. WT-NCD	-	-1.07618
ENSDARG00000029476	ldlra	1	WT-HCD vs. WT-NCD	-	-1.36295
ENSDARG00000030598	nampta	1	WT-HCD vs. WT-NCD	-	-0.868441
ENSDARG00000031164	tuba8l2	1	WT-HCD vs. WT-NCD	-	-0.596965
ENSDARG00000031777	pparaa	1	WT-HCD vs. WT-NCD	-	-1.06706
ENSDARG00000032816	tm7sf2	1	WT-HCD vs. WT-NCD	-	-1.42663
ENSDARG00000034105	mtus1b	1	WT-HCD vs. WT-NCD	-	-0.888225
ENSDARG00000036636	ebpl	1	WT-HCD vs. WT-NCD	-	-1.33916
ENSDARG00000039502	eef1a1a	1	WT-HCD vs. WT-NCD	-	-1.60282
ENSDARG00000039997	ptp4a3a	1	WT-HCD vs. WT-NCD	-	-0.706272
ENSDARG00000040314	psph	1	WT-HCD vs. WT-NCD	-	-0.842788
ENSDARG00000040334	mat2aa	1	WT-HCD vs. WT-NCD	-	-0.952463
ENSDARG00000040387	mmd	1	WT-HCD vs. WT-NCD	-	-0.733204
ENSDARG00000040553	tmem97	1	WT-HCD vs. WT-NCD	-	-1.66845
ENSDARG00000040799	sst1.1	1	WT-HCD vs. WT-NCD	-	-0.475434
ENSDARG00000040890	fdps	1	WT-HCD vs. WT-NCD	-	-1.29872
ENSDARG00000042620	gstr	1	WT-HCD vs. WT-NCD	-	-0.863746
ENSDARG00000042821	agps	1	WT-HCD vs. WT-NCD	-	-1.08145
ENSDARG00000044642	sc5d	1	WT-HCD vs. WT-NCD	-	-1.52436
ENSDARG00000045257	decr2	1	WT-HCD vs. WT-NCD	-	-1.00577
ENSDARG00000051925	cyb5r2	1	WT-HCD vs. WT-NCD	-	-1.53657
ENSDARG00000052331	abcf2b	1	WT-HCD vs. WT-NCD	-	-1.3328
ENSDARG00000055874	cpe	1	WT-HCD vs. WT-NCD	-	-1.29849
ENSDARG00000056745	necab2	1	WT-HCD vs. WT-NCD	-	-1.25279
ENSDARG00000056783	raraa	1	WT-HCD vs. WT-NCD	-	-0.927088
ENSDARG00000057032	ppm1nb	1	WT-HCD vs. WT-NCD	-	-1.8306
ENSDARG00000062024	kif1ab	1	WT-HCD vs. WT-NCD	-	-0.876698
ENSDARG00000063438	srebf2	1	WT-HCD vs. WT-NCD	-	-1.49474
ENSDARG00000068883	tspan13a	1	WT-HCD vs. WT-NCD	-	-1.19516
ENSDARG00000069904	CABZ01071903.1	1	WT-HCD vs. WT-NCD	-	-1.19602
ENSDARG00000070734	dyrk4	1	WT-HCD vs. WT-NCD	-	-1.36534
ENSDARG00000075292	myo15aa	1	WT-HCD vs. WT-NCD	-	-1.34351
ENSDARG00000076179	ngef	1	WT-HCD vs. WT-NCD	-	-0.908059
ENSDARG00000077761	nlgn4xb	1	WT-HCD vs. WT-NCD	-	-2.16587
ENSDARG00000078770	GNPAT	1	WT-HCD vs. WT-NCD	-	-1.33573
ENSDARG00000079369	si:ch211-212g7.6	1	WT-HCD vs. WT-NCD	-	-0.85172
ENSDARG00000088140	hsd17b7	1	WT-HCD vs. WT-NCD	-	-1.8059
ENSDARG00000094105	BX005064.1	1	WT-HCD vs. WT-NCD	-	-1.78411
ENSDARG00000095705	CDPF1	1	WT-HCD vs. WT-NCD	-	-1.1632
ENSDARG00000098312	scarb2a	1	WT-HCD vs. WT-NCD	-	-1.29718
ENSDARG00000098451	tlcd4a	1	WT-HCD vs. WT-NCD	-	-0.875926
ENSDARG00000099079	aclya	1	WT-HCD vs. WT-NCD	-	-2.04454
ENSDARG00000099315	nsdhl	1	WT-HCD vs. WT-NCD	-	-1.59675
ENSDARG00000099336	mvda	1	WT-HCD vs. WT-NCD	-	-1.35493
ENSDARG00000099554	sec16b	1	WT-HCD vs. WT-NCD	-	-0.783207
ENSDARG00000099774	cyb5b	1	WT-HCD vs. WT-NCD	-	-0.861158
ENSDARG00000100482	pmt	1	WT-HCD vs. WT-NCD	-	-1.61034
ENSDARG00000100958	HECW1	1	WT-HCD vs. WT-NCD	-	-1.18852
ENSDARG00000101062	fdft1	1	WT-HCD vs. WT-NCD	-	-1.28915
ENSDARG00000102153	nrp1a	1	WT-HCD vs. WT-NCD	-	-0.904435
ENSDARG00000102477	stard4	1	WT-HCD vs. WT-NCD	-	-1.1633
ENSDARG00000103025	hmgcs1	1	WT-HCD vs. WT-NCD	-	-1.1506
ENSDARG00000103380	si:ch73-21k16.1	1	WT-HCD vs. WT-NCD	-	-2.21419
ENSDARG00000104408	zgc:152774	1	WT-HCD vs. WT-NCD	-	-1.39379
ENSDARG00000104981	SLC45A4	1	WT-HCD vs. WT-NCD	-	-0.907795
ENSDARG00000105265	zgc:171534	1	WT-HCD vs. WT-NCD	-	-1.25846
ENSDARG00000109823	pdxp	1	WT-HCD vs. WT-NCD	-	-0.942371
ENSDARG00000110428	CABZ01072614.1	1	WT-HCD vs. WT-NCD	-	-1.38719
ENSDARG00000111290	ERG28	1	WT-HCD vs. WT-NCD	-	-1.6579

## Sheet: WS3f HCD Dependent Genes
Workbook S3f. 23 HCD dependent Genes
Ensembl id	Gene Name	WT HCD vs. WT NCD L2FC	21OE HCD vs. 21OE NCD L2FC
ENSDARG00000010296	kcnh6b	1.59963	2.16326
ENSDARG00000038424	c4b	1.61307	1.24995
ENSDARG00000045999	saa	0.196172	0.126441
ENSDARG00000063078	abcg5	1.56012	1.22521
ENSDARG00000063475	abcg1	2.40409	1.89375
ENSDARG00000077881	chl1a	1.8916	1.85392
ENSDARG00000099724	relt	1.92347	1.35461
ENSDARG00000099839	si:ch211-9d9.1	2.11346	1.3959
ENSDARG00000105486	si:cabz01040626.2	0.20961	0.0145513
ENSDARG00000011418	sigmar1	-1.73979	-1.10218
ENSDARG00000016706	atic	-1.64905	-0.961719
ENSDARG00000018069	rdh12	-2.00023	-1.68943
ENSDARG00000025375	idh1	-1.49458	-1.04757
ENSDARG00000035350	ins	-0.998027	-0.670758
ENSDARG00000035603	dao.2	-1.26286	-1.61708
ENSDARG00000042641	cyp51	-2.80612	-2.16034
ENSDARG00000052734	hmgcra	-4.39226	-3.66822
ENSDARG00000055876	msmo1	-1.21276	-1.08152
ENSDARG00000061274	lss	-1.56197	-1.15809
ENSDARG00000069029	acss2l	-1.48065	-1.34582
ENSDARG00000069583	zgc:114181	-0.0321639	-0.189805
ENSDARG00000070368	casp6b.2	-0.15693	-0.0638705
ENSDARG00000099558	NPC1L1	-1.06152	-0.864926

## Sheet: WS3g miR21 Dependent
Workbook S3g. 162 miR-21OE dependent genes
Ensembl id	Gene Name	21OE NCD vs. WT NCD L2FC	21OE HCD vs. WT HCD L2FC
ENSDARG00000002916	sec31b	0.768411	0.773381
ENSDARG00000004561	prkcg	1.70511	1.64411
ENSDARG00000005525	acy3.2	1.03406	1.09513
ENSDARG00000005989	rgl1	1.19808	0.676722
ENSDARG00000006292	maats1	1.49777	1.37297
ENSDARG00000007697	fabp7a	1.63755	1.26521
ENSDARG00000008457	faah2a	0.951182	0.812241
ENSDARG00000010052	ndrg3b	0.932196	0.974937
ENSDARG00000013144	atp1b1a	0.825456	0.819854
ENSDARG00000013430	bhmt	1.18973	1.3776
ENSDARG00000013828	snx13	0.964451	0.852487
ENSDARG00000013926	slc16a9a	1.4773	1.54017
ENSDARG00000014556	serpinb1l3	1.08191	0.821987
ENSDARG00000014655	itpr1a	1.44455	1.46915
ENSDARG00000015033	slc23a1	2.19561	2.32314
ENSDARG00000015918	dlat	1.24188	1.03821
ENSDARG00000016081	cldn15la	1.24707	1.24468
ENSDARG00000018476	pak2b	0.695188	0.929191
ENSDARG00000018973	clptm1	0.840379	0.856921
ENSDARG00000019033	tmem59	0.687379	0.707554
ENSDARG00000019746	rfng	0.990781	1.01137
ENSDARG00000019963	sfxn1	0.734609	0.864231
ENSDARG00000020080	ek1	0.953321	1.18786
ENSDARG00000020158	spag6	1.60163	1.33313
ENSDARG00000024744	dpp6b	1.51415	1.49416
ENSDARG00000025404	ube2g2	1.11118	1.23221
ENSDARG00000026801	stau2	1.02205	1.13997
ENSDARG00000028067	bnip3lb	0.863869	0.976685
ENSDARG00000031761	dab2	1.371	1.2157
ENSDARG00000032373	rnf145b	1.17932	1.28696
ENSDARG00000032802	ktn1	0.735977	0.883565
ENSDARG00000032862	ugt5g1	0.823551	0.761237
ENSDARG00000035152	ap2b1	0.702311	0.588065
ENSDARG00000035870	laptm4b	1.01921	1.11827
ENSDARG00000037746	actb1	2.09073	1.98037
ENSDARG00000038980	txndc12	0.962966	1.06648
ENSDARG00000039309	hook2	1.06004	1.41862
ENSDARG00000042112	dio1	0.865383	0.856448
ENSDARG00000043371	mdh2	0.897382	0.887513
ENSDARG00000052074	si:ch211-122f10.4	0.927142	0.70365
ENSDARG00000053241	sts	1.1638	0.920717
ENSDARG00000053502	cryaa	1.61678	1.34218
ENSDARG00000054312	slc38a6	1.00582	0.922309
ENSDARG00000055305	ret	2.68401	2.09974
ENSDARG00000055463	lrit3a	1.61315	1.56094
ENSDARG00000057531	pgap3	0.991357	1.00646
ENSDARG00000057918	tsc1b	1.08705	0.935611
ENSDARG00000058038	eml3	1.32598	1.45227
ENSDARG00000058603	jph1a	1.27343	1.39185
ENSDARG00000058830	zdhhc3b	1.19661	0.802992
ENSDARG00000060065	ubap2b	0.707226	0.814332
ENSDARG00000060246	slc16a6b	1.161	1.33295
ENSDARG00000061600	cemip2	0.641987	0.699728
ENSDARG00000061952	ecpas	1.247	0.814493
ENSDARG00000062531	mapk8ip3	3.14773	2.93513
ENSDARG00000067975	atp5if1a	1.07283	1.09961
ENSDARG00000068261	pros1	1.49318	0.933892
ENSDARG00000068876	zgc:153031	1.00632	0.96944
ENSDARG00000068973	pdlim4	1.45377	1.11737
ENSDARG00000069995	dpy19l1l	0.730237	0.812937
ENSDARG00000070620	grin2db	1.76256	2.40652
ENSDARG00000071336	mif	0.854048	1.01625
ENSDARG00000071345	mgst2	1.24955	1.2273
ENSDARG00000075021	fam120a	1.09043	1.33455
ENSDARG00000075178	lpcat3	0.915167	0.766259
ENSDARG00000075917	cacna1db	1.39389	1.32975
ENSDARG00000076058	gba	0.970633	0.753085
ENSDARG00000076899	slc2a13b	0.961338	0.892012
ENSDARG00000077002	igsf3	1.10988	0.90664
ENSDARG00000078185	pacs2	1.10681	1.14979
ENSDARG00000078604	tbc1d10b	0.742131	0.810043
ENSDARG00000083500	dre-mir-30e-2	1.62215	1.36059
ENSDARG00000087636	hmgn6	1.08032	1.05966
ENSDARG00000088263	zgc:174356	1.18075	1.33548
ENSDARG00000089369	fdxr	0.814515	0.924864
ENSDARG00000095273	cox8a	0.966244	0.627628
ENSDARG00000099235	hook2	1.19566	1.50477
ENSDARG00000100453	GALNT10	0.915266	1.08251
ENSDARG00000100480	si:ch73-364h19.2	1.394	1.44897
ENSDARG00000100952	wu:fj16a03	0.695859	1.12953
ENSDARG00000100990	nme3	2.40547	2.21634
ENSDARG00000101089	gart	1.00513	0.987768
ENSDARG00000101481	rbp5	1.48067	1.37708
ENSDARG00000101913	CABZ01092156.1	1.26694	1.20546
ENSDARG00000102499	BX511227.4	1.35065	1.39403
ENSDARG00000104311	scmh1	0.870161	0.943255
ENSDARG00000104384	agbl1	0.998916	0.761006
ENSDARG00000104559	tmem63ba	0.651756	0.832922
ENSDARG00000104696	apooa	0.891554	1.09267
ENSDARG00000104839	mansc1	2.662	3.11431
ENSDARG00000105187	gcshb	0.754704	0.901132
ENSDARG00000109443	EML4	0.696514	0.722585
ENSDARG00000110341	hsd11b1lb	0.680491	0.789749
ENSDARG00000111822	RAMP3	0.860505	1.10097
ENSDARG00000115015		1.11299	1.04616
ENSDARG00000003615	slc26a3.2	-1.0365	-0.641702
ENSDARG00000005616	bfb	-0.983643	-1.02654
ENSDARG00000005894	slc7a9	-1.10842	-1.19384
ENSDARG00000007477	fbxo8	-1.01169	-0.971821
ENSDARG00000008192	pank1a	-1.74239	-1.15632
ENSDARG00000009494	xrcc1	-0.819982	-0.815419
ENSDARG00000019253	rhag	-1.22512	-0.868741
ENSDARG00000019503	zgc:103759	-1.41234	-1.43636
ENSDARG00000021220	hmgcl	-0.965233	-0.771655
ENSDARG00000021346	pdhb	-0.696302	-0.548806
ENSDARG00000023536	nnt	-1.09762	-0.811837
ENSDARG00000025595	agmo	-1.32264	-1.37101
ENSDARG00000032155	ppm1aa	-1.01991	-0.985896
ENSDARG00000032218	acss3	-0.883799	-0.912169
ENSDARG00000036299	nucb2a	-0.938462	-0.77725
ENSDARG00000036966	hsd3b7	-1.62828	-1.63602
ENSDARG00000038845	ldhd	-2.86155	-2.30364
ENSDARG00000038900	acadm	-0.822644	-0.714503
ENSDARG00000039211	zgc:77439	-2.34693	-1.54612
ENSDARG00000041505	itm2bb	-0.734304	-0.749078
ENSDARG00000041595	ces3	-1.02056	-1.08824
ENSDARG00000042010	pklr	-1.10542	-1.27008
ENSDARG00000042920	sult3st3	-1.32866	-1.55252
ENSDARG00000044125	txn	-0.791186	-0.972782
ENSDARG00000045516	itih2	-1.69044	-1.40752
ENSDARG00000046053	slc27a6	-2.49827	-2.42697
ENSDARG00000046054	CT027815.1	-1.05291	-1.68407
ENSDARG00000051939	pcxb	-0.898752	-0.97576
ENSDARG00000052082	gabarapb	-1.12292	-1.19488
ENSDARG00000052388	pcgf5b	-1.37592	-1.54291
ENSDARG00000052470	igfbp2a	-2.1371	-1.68059
ENSDARG00000052575	arl13a	-1.17372	-1.57392
ENSDARG00000053480	aqp9b	-1.86235	-1.85614
ENSDARG00000053620	ebi3	-2.13232	-1.6325
ENSDARG00000054202	hbl4	-1.10047	-1.42959
ENSDARG00000055120	ctsba	-0.54135	-0.609604
ENSDARG00000058005	hgd	-0.969223	-0.741307
ENSDARG00000061585	cyp4v7	-0.996916	-0.987309
ENSDARG00000063005	anapc7	-0.787183	-0.910919
ENSDARG00000067805	ggcx	-0.980812	-0.936804
ENSDARG00000068369	angptl2b	-1.56586	-2.05508
ENSDARG00000069100	aldh9a1a.1	-1.24291	-0.905778
ENSDARG00000069293	ahsg2	-1.39739	-1.22759
ENSDARG00000070512	cnpy3	-1.60707	-1.30614
ENSDARG00000070775	cyp2x9	-1.39063	-1.20638
ENSDARG00000074712	si:ch211-186e20.2	-1.30643	-1.12734
ENSDARG00000075015	soul5	-1.64358	-1.46138
ENSDARG00000075034	raver2	-1.26276	-2.06986
ENSDARG00000075614	apoc4	-1.07711	-1.10274
ENSDARG00000077549	aifm2	-1.77007	-2.00088
ENSDARG00000088390	nme4	-1.56356	-1.04046
ENSDARG00000088612	si:ch211-153b23.7	-1.21109	-1.83915
ENSDARG00000089177	cyp46a1.3	-1.41113	-1.26827
ENSDARG00000091211	adh8a	-2.49492	-2.41941
ENSDARG00000094792	twf2a	-1.24984	-1.23141
ENSDARG00000094901	abcc6b.2	-1.71548	-1.50124
ENSDARG00000095295	si:rp71-36a1.1	-1.2351	-1.67347
ENSDARG00000099144	igfbp3	-1.28811	-1.93383
ENSDARG00000099483	vdra	-1.09923	-0.863373
ENSDARG00000100115	dnah1	-1.45932	-1.91735
ENSDARG00000102257	soul3	-1.5065	-1.09157
ENSDARG00000104413	rogdi	-2.01231	-2.01979
ENSDARG00000104431	slc1a3a	-1.2478	-1.12307
ENSDARG00000105403	abcc6b.1	-1.67505	-1.51938
ENSDARG00000105411	si:ch211-113d11.5	-2.05122	-1.86452
ENSDARG00000112923	VDR	-1.03435	-0.94792
ENSDARG00000115819	CT583728.24	-0.185974	-0.0357524

## Sheet: WS3h miR21 and HCD dependent
Workbook S3h. 17 miR-21 and HCD dependent genes
Ensembl ID	Gene Name	WT HCD vs. WT NCD L2FC	21OE HCD vs. WT HCD L2FC	21OE HCD vs. 21OE NCD L2FC
ENSDARG00000019532	fads2	-3.426	1.94225	-1.38096
ENSDARG00000045414	elovl2	-2.81173	1.1482	-1.20211
ENSDARG00000068910	nos1	-1.04506	1.22023	-
ENSDARG00000070537	stmn2b	-1.37052	1.55037	-
ENSDARG00000074120	usp2b	-1.04513	1.0961	-
ENSDARG00000076213	DOCK4	-1.96782	1.16935	-
ENSDARG00000094857	dio2	-1.28788	2.72052	-
ENSDARG00000100251	si:ch211-152c8.2	-1.2109	1.10633	-
ENSDARG00000019521	mpx	2.49606	-1.51685	-
ENSDARG00000025670	fstl3	1.58556	-1.56713	-
ENSDARG00000069390	itga2.1	2.35547	-1.65517	-
ENSDARG00000074794	necab3	1.00768	-1.12807	-
ENSDARG00000086838	itga2.3	2.08808	-1.80636	-
ENSDARG00000094540	si:dkey-96l17.6	1.4315	-1.84163	-
ENSDARG00000095909	BX539325.2	1.63476	-2.74247	-
ENSDARG00000003655	tmem59l	1.42491	1.99778	2.40757
ENSDARG00000062579	kremen1	1.25432	1.16507	1.54531

## Sheet: WS3i miR21DependentDownAnalysis
Workbook S3i. 23 out of 67 down regulated miR-21 dependent genes have predicted miR-21 binding sites.
Representative 3' UTR	Target gene	All sites				Total context+ score	Links to sites in UTRs			Per TargetScan, dre-miR-21 has sites in 3590 genes with a total of 4762 conserved sites.
		Total	8mer	7mer-m8	7mer-1A					Per Ulitsky et al 2012, there are 20988 zebrafish genes with a 3'UTR of 10bp or greater after 3P-Seq reannotation
ENSDARG00000063005.1	anapc7	1	0	1	0	-0.14	Sites in UTR
ENSDARG00000053480.1	aqp9b	2	0	2	0	-0.3	Sites in UTR
ENSDARG00000055120.1	ctsba	1	0	1	0	-0.17	Sites in UTR
ENSDARG00000061585.1	cyp4v7	3	1	1	1	-0.19	Sites in UTR
ENSDARG00000007477.1	fbxo8	1	1	0	0	-0.21	Sites in UTR				miR-21 sites	no miR-21 sites
ENSDARG00000052082.1	gabarap	1	0	0	1	-0.09	Sites in UTR			miR21-dependent down	23	44
ENSDARG00000067805.1	ggcx	1	0	0	1	-0.13	Sites in UTR			Not miR21 dependent, genes with 3'UTR	3567	17354
ENSDARG00000021220.1	hmgcl	1	0	0	1	-0.12	Sites in UTR
ENSDARG00000036966.1	hsd3b7	1	0	1	0	-0.2	Sites in UTR			Fisher's exact test performed with GraphPad Prism	p=0.0005
ENSDARG00000052470.1	igfbp2a	2	0	0	2	-0.21	Sites in UTR
ENSDARG00000045516.1	itih2	1	1	0	0	-0.39	Sites in UTR
ENSDARG00000041505.1	itm2bb	1	0	0	1	-0.13	Sites in UTR
ENSDARG00000038845.1	ldhd	2	2	0	0	-0.65	Sites in UTR
ENSDARG00000023536.1	nnt	2	0	1	1	-0.16	Sites in UTR
ENSDARG00000008192.1	pank1a	1	0	0	1	-0.01	Sites in UTR
ENSDARG00000052388.1	pcgf5b	1	0	1	0	-0.21	Sites in UTR
ENSDARG00000021346.1	pdhb	1	0	0	1	-0.15	Sites in UTR
ENSDARG00000032155.1	ppm1aa	1	1	0	0	-0.25	Sites in UTR
ENSDARG00000075034.1	raver2	1	1	0	0	> -0.03	Sites in UTR
ENSDARG00000019253.1	rhag	1	0	1	0	-0.14	Sites in UTR
ENSDARG00000095295.1	si:rp71-36a1.1	1	0	0	1	-0.09	Sites in UTR
ENSDARG00000046053.1	slc27a6	1	0	1	0	> -0.02	Sites in UTR
ENSDARG00000039211.1	zgc:77439	1	0	1	0	-0.15	Sites in UTR
