# Supplementary material for: MicroRNA-21 promotes dysregulated lipid metabolism and hepatocellular carcinoma
Source: Dis Model Mech. 2026 Mar 5;19(2):dmm052583. doi: 10.1242/dmm.052583 (PMC12994464; doi:10.1242/dmm.052583)
Supplement: Table S4. Shiny Go [file dmm-19-052583-TableS4.xlsx]

## Sheet: WS4a SG WTHCD v WTNCD
Worksheet S4a. ShinyGO analysis of 181 genes (74 and 107 down) for WT-HCD v WT-NCD
Type	FDR	nGenes	Pathway Genes	Fold Enrichment	Pathways (click for details)
GO Biological Process	2e-07	23	829	5	Small molecule metabolic proc.
GO Biological Process	1.5e-06	6	24	45.4	Sterol biosynthetic proc.
GO Biological Process	7.6e-06	18	652	5	Lipid metabolic proc.
GO Biological Process	9.2e-06	7	61	20.8	Sterol metabolic proc.
GO Biological Process	9.2e-06	10	174	10.4	Organic hydroxy compound metabolic proc.
GO Biological Process	7.4e-05	7	85	15	Organic hydroxy compound biosynthetic proc.
GO Biological Process	9e-05	4	14	51.9	Cholesterol biosynthetic proc.
GO Biological Process	9e-05	4	14	51.9	Secondary alcohol biosynthetic proc.
GO Biological Process	9e-05	7	92	13.8	Steroid metabolic proc.
GO Biological Process	9.5e-05	6	60	18.2	Steroid biosynthetic proc.
GO Biological Process	0.00024	13	478	4.9	Cellular lipid metabolic proc.
GO Biological Process	0.00046	11	362	5.5	Cellular catabolic proc.
GO Biological Process	0.00092	3	9	60.6	Intracellular cholesterol transport
GO Biological Process	0.00092	7	140	9.1	Alcohol metabolic proc.
GO Biological Process	0.001	5	57	15.9	Cholesterol metabolic proc.
GO Biological Process	0.0011	3	10	54.5	Intracellular sterol transport
GO Biological Process	0.0011	4	29	25.1	Cholesterol transport
GO Biological Process	0.0011	4	30	24.2	Sterol transport
GO Biological Process	0.0011	5	60	15.1	Alcohol biosynthetic proc.
GO Biological Process	0.0011	5	61	14.9	Secondary alcohol metabolic proc.
KEGG	5e-17	46	1797	4.6	Metabolic pathways
KEGG	5.2e-16	10	22	82.6	Steroid biosynthesis
KEGG	5.1e-08	6	22	49.5	Terpenoid backbone biosynthesis
KEGG	1.4e-06	7	92	13.8	PPAR signaling pathway
KEGG	1.9e-06	8	100	14.5	Peroxisome
KEGG	0.00052	4	34	21.4	Biosynthesis of unsaturated fatty acids
KEGG	0.0008	5	76	12	Fatty acid metabolism
KEGG	0.0025	3	22	24.8	Alpha-Linolenic acid metabolism
KEGG	0.023	3	48	11.4	ABC transporters
KEGG	0.028	3	55	9.9	Fatty acid degradation
KEGG	0.028	4	112	6.5	Glycerophospholipid metabolism
KEGG	0.029	3	58	9.4	Valine leucine and isoleucine degradation
KEGG	0.039	3	66	8.3	Arginine and proline metabolism
KEGG	0.04	4	133	5.5	Carbon metabolism
KEGG	0.041	2	23	15.8	Butanoate metabolism
KEGG	0.045	3	75	7.3	Sphingolipid metabolism

## Sheet: WS4b SG Diet Dependent
Worksheet S4b. ShinyGO analysis of 23 (9 Up and 14 down) Diet Dependent Genes
Type	FDR	nGenes	Pathway Genes	Fold Enrichment	Pathways (click for details)
GO Biological Process	0.027	2	24	109.3	Sterol biosynthetic proc.
GO Biological Process	0.045	1	3	437	Pos. reg. of epithelial cell differentiation
GO Biological Process	0.045	1	3	437	Neg. reg. of behavior
GO Biological Process	0.045	1	3	437	Reg. of pancreatic a cell differentiation
GO Biological Process	0.045	2	60	43.7	Steroid biosynthetic proc.
GO Biological Process	0.045	2	61	43	Sterol metabolic proc.
GO Biological Process	0.045	2	85	30.8	Organic hydroxy compound biosynthetic proc.
GO Biological Process	0.045	2	92	28.5	Steroid metabolic proc.
KEGG	1.8e-05	3	22	178.8	Steroid biosynthesis
KEGG	5.3e-05	9	1797	6.6	Metabolic pathways
KEGG	0.0061	2	48	54.6	ABC transporters
KEGG	0.02	2	100	26.2	Peroxisome

## Sheet: WS4c SG 21OENCD v WTNCD (all)
Worksheet S4c. ShinyGO analysis for all 361 (173 up and 188 down) dysregulated genes for miR-21OE-NCD v WT-NCD
Type	FDR	nGenes	Pathway Genes	Fold Enrichment	Pathways (click for details)
GO Biological Process	3.9e-07	34	829	3.5	Small molecule metabolic proc.
GO Biological Process	0.00014	18	359	4.3	Carboxylic acid metabolic proc.
GO Biological Process	0.00014	18	361	4.3	Oxoacid metabolic proc.
GO Biological Process	0.00026	18	384	4	Organic acid metabolic proc.
GO Biological Process	0.0016	13	241	4.6	Purine-containing compound metabolic proc.
GO Biological Process	0.0022	14	295	4.1	Nucleoside phosphate metabolic proc.
GO Biological Process	0.0022	22	652	2.9	Lipid metabolic proc.
GO Biological Process	0.0024	9	127	6.1	Small molecule catabolic proc.
GO Biological Process	0.0024	20	578	3	Phosphorus metabolic proc.
GO Biological Process	0.0024	20	578	3	Phosphate-containing compound metabolic proc.
GO Biological Process	0.0024	29	1051	2.4	Catabolic proc.
GO Biological Process	0.0026	14	315	3.8	Nucleobase-containing small molecule metabolic proc.
GO Biological Process	0.0026	19	542	3	Organophosphate metabolic proc.
GO Biological Process	0.0027	15	362	3.5	Cellular catabolic proc.
GO Biological Process	0.0063	11	223	4.2	Monocarboxylic acid metabolic proc.
GO Biological Process	0.0079	8	121	5.7	Lipid catabolic proc.
GO Biological Process	0.011	7	99	6.1	Organic acid catabolic proc.
GO Biological Process	0.011	7	99	6.1	Carboxylic acid catabolic proc.
GO Biological Process	0.011	9	164	4.7	Organic acid transport
GO Biological Process	0.011	9	164	4.7	Carboxylic acid transport
KEGG	6.1e-19	73	1797	3.5	Metabolic pathways
KEGG	2.2e-11	17	133	10.9	Carbon metabolism
KEGG	1.6e-09	11	55	17.1	Pyruvate metabolism
KEGG	4.4e-05	9	92	8.4	PPAR signaling pathway
KEGG	7.6e-05	6	35	14.7	Citrate cycle (TCA cycle)
KEGG	7.6e-05	7	55	10.9	Fatty acid degradation
KEGG	8e-05	6	38	13.5	Tyrosine metabolism
KEGG	8e-05	8	81	8.5	Glycolysis/Gluconeogenesis
KEGG	9.2e-05	7	60	10	Drug metabolism-cytochrome P450
KEGG	9.9e-05	7	62	9.7	Metabolism of xenobiotics by cytochrome P450
KEGG	9.9e-05	8	87	7.9	Biosynthesis of amino acids
KEGG	0.00011	6	43	12	One carbon pool by folate
KEGG	0.00023	8	100	6.9	Peroxisome
KEGG	0.00059	5	37	11.6	Beta-Alanine metabolism
KEGG	0.00059	5	37	11.6	2-Oxocarboxylic acid metabolism
KEGG	0.0014	5	45	9.5	Ascorbate and aldarate metabolism
KEGG	0.0023	4	28	12.2	Primary bile acid biosynthesis
KEGG	0.0028	9	188	4.1	Biosynthesis of cofactors
KEGG	0.0031	4	31	11.1	Folate transport and metabolism
KEGG	0.0036	5	58	7.4	Cysteine and methionine metabolism

## Sheet: WS4d SG 21OENCD v WTNCD (down)
Worksheet S4d. ShinyGO analysis for 188 downregulated genes for miR-21OE-NCD v WT-NCD
Type	FDR	nGenes	Pathway Genes	Fold Enrichment	Pathways (click for details)
GO Biological Process	8.2e-06	22	829	4.3	Small molecule metabolic proc.
GO Biological Process	0.0008	12	359	5.5	Carboxylic acid metabolic proc.
GO Biological Process	0.0008	12	361	5.4	Oxoacid metabolic proc.
GO Biological Process	0.0011	12	384	5.1	Organic acid metabolic proc.
GO Biological Process	0.0026	7	127	9	Small molecule catabolic proc.
GO Biological Process	0.0046	6	99	9.9	Organic acid catabolic proc.
GO Biological Process	0.0046	6	99	9.9	Carboxylic acid catabolic proc.
GO Biological Process	0.0087	8	223	5.9	Monocarboxylic acid metabolic proc.
GO Biological Process	0.012	4	41	16	Monocarboxylic acid catabolic proc.
GO Biological Process	0.016	2	4	81.9	Carnitine biosynthetic proc.
GO Biological Process	0.016	2	4	81.9	Xenobiotic export from cell
GO Biological Process	0.016	2	4	81.9	Xenobiotic detoxification by transmembrane export across the plasma membrane
GO Biological Process	0.016	13	652	3.3	Lipid metabolic proc.
GO Biological Process	0.018	17	1051	2.7	Catabolic proc.
GO Biological Process	0.019	47	4684	1.6	Cellular metabolic proc.
GO Biological Process	0.021	2	5	65.6	Amino-acid betaine biosynthetic proc.
GO Biological Process	0.021	3	23	21.4	Cellular modified amino acid biosynthetic proc.
GO Biological Process	0.022	9	362	4.1	Cellular catabolic proc.
GO Biological Process	0.024	8	295	4.4	Nucleoside phosphate metabolic proc.
GO Biological Process	0.025	3	26	18.9	Fatty acid beta-oxidation
KEGG	3.1e-12	42	1797	3.8	Metabolic pathways
KEGG	7.5e-08	8	55	23.8	Pyruvate metabolism
KEGG	3.1e-07	10	133	12.3	Carbon metabolism
KEGG	2.6e-05	7	87	13.2	Biosynthesis of amino acids
KEGG	3e-05	7	92	12.5	PPAR signaling pathway
KEGG	0.00017	6	81	12.1	Glycolysis/Gluconeogenesis
KEGG	0.00029	4	28	23.4	Primary bile acid biosynthesis
KEGG	0.00029	5	55	14.9	Fatty acid degradation
KEGG	0.0008	4	37	17.7	Beta-Alanine metabolism
KEGG	0.0008	4	38	17.3	Tyrosine metabolism
KEGG	0.0025	4	52	12.6	Tryptophan metabolism
KEGG	0.0028	3	23	21.4	Pantothenate and CoA biosynthesis
KEGG	0.0028	5	100	8.2	Peroxisome
KEGG	0.003	4	58	11.3	Valine leucine and isoleucine degradation
KEGG	0.0092	3	37	13.3	2-Oxocarboxylic acid metabolism
KEGG	0.0092	4	81	8.1	Lysine degradation
KEGG	0.015	3	45	10.9	Ascorbate and aldarate metabolism
KEGG	0.026	2	19	17.3	Taurine and hypotaurine metabolism
KEGG	0.026	2	19	17.3	Selenocompound metabolism
KEGG	0.026	3	58	8.5	Cysteine and methionine metabolism

## Sheet: WS4e SG 21OENCD v WTNCD (up)
Worksheet S4e. ShinyGO analysis for 173 upregulated genes for miR-21OE-NCD v WT-NCD
Type	FDR	nGenes	Pathway Genes	Fold Enrichment	Pathways (click for details)
GO Biological Process	3.6E-02	5	69	13.1	Monocarboxylic acid transport
GO Biological Process	4.0E-02	2	3	120.4	Nucleate erythrocyte maturation
GO Biological Process	4.4E-02	7	227	5.6	Organic anion transport
GO Biological Process	4.4E-02	6	164	6.6	Organic acid transport
GO Biological Process	4.4E-02	6	164	6.6	Carboxylic acid transport
GO Biological Process	4.4E-02	2	6	60.2	Nucleate erythrocyte development
GO Biological Process	4.4E-02	28	2552	2	Localization
GO Biological Process	4.4E-02	27	2341	2.1	Establishment of localization
GO Biological Process	4.4E-02	2	6	60.2	Skeletal muscle satellite cell migration
GO Biological Process	4.9E-02	25	2252	2	Transport
GO Biological Process	4.9E-02	2	7	51.6	Nucleate erythrocyte differentiation
GO Biological Process	4.9E-02	2	8	45.1	Wound healing spreading of cells
GO Biological Process	4.9E-02	2	8	45.1	Response to copper ion
GO Biological Process	4.9E-02	14	934	2.7	Transmembrane transport
GO Biological Process	4.9E-02	2	8	45.1	Epiboly involved in wound healing
KEGG	1.6E-06	31	1797	3.1	Metabolic pathways
KEGG	5.2E-04	7	133	9.5	Carbon metabolism
KEGG	8.7E-04	5	62	14.6	Metabolism of xenobiotics by cytochrome P450
KEGG	1.1E-03	4	35	20.6	Citrate cycle (TCA cycle)
KEGG	2.0E-03	4	43	16.8	One carbon pool by folate
KEGG	6.1E-03	4	60	12	Drug metabolism-cytochrome P450
KEGG	7.0E-03	6	176	6.2	Lysosome
KEGG	8.9E-03	3	31	17.5	Folate transport and metabolism
KEGG	1.3E-02	3	37	14.6	Glyoxylate and dicarboxylate metabolism
KEGG	1.4E-02	3	39	13.9	Vitamin digestion and absorption
KEGG	1.5E-02	4	90	8	Drug metabolism-other enzymes
KEGG	2.0E-02	5	166	5.4	Vascular smooth muscle contraction
KEGG	2.0E-02	4	101	7.2	Bacterial invasion of epithelial cells
KEGG	2.6E-02	3	55	9.8	Pyruvate metabolism
KEGG	2.6E-02	3	56	9.7	Ferroptosis
KEGG	3.6E-02	2	20	18.1	Lipoic acid metabolism
KEGG	4.3E-02	3	70	7.7	Steroid hormone biosynthesis
KEGG	4.6E-02	2	24	15	Other glycan degradation

## Sheet: WS4f SG 21OEHCD v WTHCD (all)
Worksheet S4f. ShinyGO analysis for all 337 (200 up and 137 down) dysregulated genes for miR-21OE-HCD v WT-HCD
Type	FDR	nGenes	Pathway Genes	Fold Enrichment	Pathways (click for details)
GO Biological Process	7.4E-05	28	829	3.2	Small molecule metabolic proc.
GO Biological Process	7.4E-05	17	322	4.9	Organophosphate biosynthetic proc.
GO Biological Process	1.3E-04	22	578	3.6	Phosphorus metabolic proc.
GO Biological Process	1.3E-04	22	578	3.6	Phosphate-containing compound metabolic proc.
GO Biological Process	1.4E-04	21	542	3.6	Organophosphate metabolic proc.
GO Biological Process	4.9E-03	13	295	4.1	Nucleoside phosphate metabolic proc.
GO Biological Process	8.3E-03	13	315	3.9	Nucleobase-containing small molecule metabolic proc.
GO Biological Process	9.7E-03	26	1051	2.3	Catabolic proc.
GO Biological Process	9.7E-03	9	164	5.1	Organic acid transport
GO Biological Process	9.7E-03	8	127	5.9	Small molecule catabolic proc.
GO Biological Process	9.7E-03	9	164	5.1	Carboxylic acid transport
GO Biological Process	9.8E-03	8	131	5.7	Purine-containing compound biosynthetic proc.
GO Biological Process	9.8E-03	9	167	5	Nucleoside phosphate biosynthetic proc.
GO Biological Process	1.0E-02	3	9	31.2	Reg. of insulin-like growth factor receptor signaling pathway
GO Biological Process	1.6E-02	13	362	3.4	Cellular catabolic proc.
GO Biological Process	1.7E-02	10	227	4.1	Organic anion transport
GO Biological Process	2.2E-02	3	12	23.4	Insulin-like growth factor receptor signaling pathway
GO Biological Process	2.4E-02	10	241	3.9	Purine-containing compound metabolic proc.
GO Biological Process	2.7E-02	2	3	62.4	Thyroid hormone metabolic proc.
GO Biological Process	3.4E-02	4	34	11	Cellular aldehyde metabolic proc.
KEGG	6.0E-11	56	1797	2.9	Metabolic pathways
KEGG	2.1E-08	10	55	17	Pyruvate metabolism
KEGG	8.8E-06	11	133	7.7	Carbon metabolism
KEGG	3.1E-05	12	188	6	Biosynthesis of cofactors
KEGG	4.7E-04	5	31	15.1	Folate transport and metabolism
KEGG	5.6E-04	7	81	8.1	Glycolysis/Gluconeogenesis
KEGG	6.1E-04	5	35	13.4	Citrate cycle (TCA cycle)
KEGG	7.5E-04	5	38	12.3	Tyrosine metabolism
KEGG	7.5E-04	6	62	9.1	Metabolism of xenobiotics by cytochrome P450
KEGG	3.1E-03	4	29	12.9	Arginine biosynthesis
KEGG	1.3E-02	4	43	8.7	One carbon pool by folate
KEGG	1.3E-02	3	20	14	Lipoic acid metabolism
KEGG	1.8E-02	7	162	4	Purine metabolism
KEGG	2.6E-02	4	55	6.8	Fatty acid degradation
KEGG	2.6E-02	5	92	5.1	PPAR signaling pathway
KEGG	3.1E-02	4	60	6.2	Drug metabolism-cytochrome P450
KEGG	3.6E-02	3	32	8.8	Folate biosynthesis
KEGG	3.9E-02	4	66	5.7	Arginine and proline metabolism
KEGG	4.8E-02	3	37	7.6	2-Oxocarboxylic acid metabolism

## Sheet: WS4g SG 21OEHCD v WTHCD (Down)
Worksheet S4g. ShinyGO analysis for 137 downregulated genes for miR-21OE-HCD v WT-HCD
Type	FDR	nGenes	Pathway Genes	Fold Enrichment	Pathways (click for details)
GO Biological Process	5.6E-03	3	9	76.7	Reg. of insulin-like growth factor receptor signaling pathway
GO Biological Process	7.2E-03	3	12	57.5	Insulin-like growth factor receptor signaling pathway
KEGG	1.1E-05	6	55	25.1	Pyruvate metabolism
KEGG	3.8E-03	20	1797	2.6	Metabolic pathways
KEGG	1.1E-02	4	81	11.4	Glycolysis/Gluconeogenesis
KEGG	3.2E-02	3	55	12.6	Fatty acid degradation
KEGG	3.2E-02	3	58	11.9	Valine leucine and isoleucine degradation
KEGG	3.5E-02	4	133	6.9	Carbon metabolism

## Sheet: WS4h SG 21OEHCD v WTHCD (Up)
Worksheet S4h. ShinyGO analysis for 200 upregulated genes for miR-21OE-HCD v WT-HCD
Type	FDR	nGenes	Pathway Genes	Fold Enrichment	Pathways (click for details)
GO Biological Process	1.8E-04	13	322	6.4	Organophosphate biosynthetic proc.
GO Biological Process	3.7E-04	16	578	4.4	Phosphorus metabolic proc.
GO Biological Process	3.7E-04	16	578	4.4	Phosphate-containing compound metabolic proc.
GO Biological Process	6.1E-04	15	542	4.4	Organophosphate metabolic proc.
GO Biological Process	1.9E-02	16	829	3	Small molecule metabolic proc.
GO Biological Process	2.3E-02	2	3	105.2	Thyroid hormone metabolic proc.
KEGG	7.5E-08	36	1797	3.2	Metabolic pathways
KEGG	1.8E-04	9	188	7.6	Biosynthesis of cofactors
KEGG	8.4E-04	7	133	8.3	Carbon metabolism
KEGG	4.3E-03	4	43	14.7	One carbon pool by folate
KEGG	8.9E-03	4	55	11.5	Pyruvate metabolism
KEGG	1.0E-02	4	62	10.2	Metabolism of xenobiotics by cytochrome P450
KEGG	1.0E-02	9	371	3.8	Calcium signaling pathway
KEGG	1.1E-02	3	29	16.3	Arginine biosynthesis
KEGG	1.2E-02	3	31	15.3	Folate transport and metabolism
KEGG	1.5E-02	3	35	13.5	Citrate cycle (TCA cycle)
KEGG	1.8E-02	3	38	12.5	Tyrosine metabolism
KEGG	3.1E-02	7	305	3.6	Hormone signaling
KEGG	3.5E-02	2	16	19.7	Phenylalanine metabolism
KEGG	3.5E-02	8	404	3.1	MAPK signaling pathway
KEGG	3.9E-02	3	56	8.5	Ferroptosis
KEGG	4.0E-02	3	58	8.2	Cysteine and methionine metabolism
KEGG	4.2E-02	3	60	7.9	Drug metabolism-cytochrome P450
KEGG	4.2E-02	2	20	15.8	Lipoic acid metabolism
KEGG	4.6E-02	2	22	14.4	Steroid biosynthesis
KEGG	4.6E-02	3	66	7.2	Arginine and proline metabolism

## Sheet: WS4i SG miR-21 dependent (all)
Worksheet S4i. ShinyGO analysis for all 162 (95 up and 67 down) dysregulated miR-21OE dependent genes
Type	FDR	nGenes	Pathway Genes	Fold Enrichment	Pathways (click for details)
GO Biological Process	2.1E-03	17	829	3.9	Small molecule metabolic proc.
GO Biological Process	7.1E-03	9	295	5.7	Nucleoside phosphate metabolic proc.
GO Biological Process	7.1E-03	7	164	8	Organic acid transport
GO Biological Process	7.1E-03	7	164	8	Carboxylic acid transport
GO Biological Process	7.9E-03	9	315	5.4	Nucleobase-containing small molecule metabolic proc.
GO Biological Process	7.9E-03	8	241	6.3	Purine-containing compound metabolic proc.
GO Biological Process	9.9E-03	6	131	8.6	Purine-containing compound biosynthetic proc.
GO Biological Process	1.9E-02	11	542	3.8	Organophosphate metabolic proc.
GO Biological Process	2.2E-02	11	578	3.6	Phosphorus metabolic proc.
GO Biological Process	2.2E-02	11	578	3.6	Phosphate-containing compound metabolic proc.
GO Biological Process	2.2E-02	7	227	5.8	Organic anion transport
GO Biological Process	2.2E-02	6	167	6.8	Nucleoside phosphate biosynthetic proc.
GO Biological Process	2.5E-02	8	322	4.7	Organophosphate biosynthetic proc.
GO Biological Process	2.8E-02	2	6	62.8	Acetyl-coa biosynthetic proc. from pyruvate
GO Biological Process	3.3E-02	2	7	53.8	Utp biosynthetic proc.
GO Biological Process	3.3E-02	5	127	7.4	Small molecule catabolic proc.
GO Biological Process	3.3E-02	2	7	53.8	Utp metabolic proc.
GO Biological Process	3.6E-02	8	359	4.2	Carboxylic acid metabolic proc.
GO Biological Process	3.6E-02	8	361	4.2	Oxoacid metabolic proc.
GO Biological Process	3.9E-02	2	9	41.9	Gtp biosynthetic proc.
KEGG	5.5E-08	8	55	27.4	Pyruvate metabolism
KEGG	2.8E-07	31	1797	3.3	Metabolic pathways
KEGG	2.6E-04	7	133	9.9	Carbon metabolism
KEGG	5.7E-04	4	31	24.3	Folate transport and metabolism
KEGG	7.5E-04	4	35	21.5	Citrate cycle (TCA cycle)
KEGG	1.2E-03	5	81	11.6	Glycolysis/Gluconeogenesis
KEGG	1.2E-03	4	43	17.5	One carbon pool by folate
KEGG	2.1E-03	3	20	28.3	Lipoic acid metabolism
KEGG	3.9E-03	4	62	12.2	Metabolism of xenobiotics by cytochrome P450
KEGG	1.1E-02	3	38	14.9	Tyrosine metabolism
KEGG	1.1E-02	3	39	14.5	Vitamin digestion and absorption
KEGG	1.2E-02	4	90	8.4	Drug metabolism-other enzymes
KEGG	1.2E-02	4	92	8.2	PPAR signaling pathway
KEGG	2.4E-02	3	55	10.3	Fatty acid degradation
KEGG	2.4E-02	5	188	5	Biosynthesis of cofactors
KEGG	2.4E-02	3	58	9.7	Valine leucine and isoleucine degradation
KEGG	2.5E-02	3	60	9.4	Drug metabolism-cytochrome P450

## Sheet: WS4j SG miR-21 dependent (down)
Worksheet S4j. ShinyGO analysis for 67 downregulated miR-21OE dependent genes
Type	FDR	nGenes	Pathway Genes	Fold Enrichment	Pathways (click for details)
GO Biological Process	7.5E-03	10	829	5.4	Small molecule metabolic proc.
GO Biological Process	3.3E-02	2	9	100	Reg. of insulin-like growth factor receptor signaling pathway
GO Biological Process	3.3E-02	4	127	14.2	Small molecule catabolic proc.
GO Biological Process	3.4E-02	2	12	75	Insulin-like growth factor receptor signaling pathway
GO Biological Process	3.4E-02	2	11	81.8	Organic hydroxy compound catabolic proc.
GO Biological Process	4.5E-02	5	295	7.6	Nucleoside phosphate metabolic proc.
KEGG	1.5E-07	6	55	49.1	Pyruvate metabolism
KEGG	2.1E-04	15	1797	3.8	Metabolic pathways
KEGG	6.3E-04	4	81	22.2	Glycolysis/Gluconeogenesis
KEGG	2.9E-03	3	55	24.5	Fatty acid degradation
KEGG	2.9E-03	3	58	23.3	Valine leucine and isoleucine degradation
KEGG	2.9E-03	4	133	13.5	Carbon metabolism
KEGG	9.5E-03	3	92	14.7	PPAR signaling pathway
KEGG	1.3E-02	2	28	32.1	Primary bile acid biosynthesis
KEGG	1.8E-02	2	35	25.7	Citrate cycle (TCA cycle)
KEGG	1.9E-02	2	38	23.7	Tyrosine metabolism
KEGG	3.2E-02	3	166	8.1	NOD-like receptor signaling pathway

[truncated: 2 more sheets: WS4k SG miR-21 dependent (up), WS4l SG miR-21 and HCD]
