# Supplementary material for: MicroRNA-21 promotes dysregulated lipid metabolism and hepatocellular carcinoma
Source: Dis Model Mech. 2026 Mar 5;19(2):dmm052583. doi: 10.1242/dmm.052583 (PMC12994464; doi:10.1242/dmm.052583)
Supplement: Table S5. Zebrafish compared to DIO mouse [file dmm-19-052583-TableS5.xlsx]

## Sheet: WS5a expanded WT-HCD v WT-NCD
Workbook S5a. Significantly dystregulated genes comparing WT-HCD v WT-NCD with more samples
WT HCD v WT NCD
Gene Name	L2FC	padj
cyp51	-6.53999	1.24351e-71
ERG28	-3.65181	1.99191e-30
hmgcra	-4.17351	1.46358e-27
sqlea	-3.06962	1.01903e-24
msmo1	-4.04469	7.11082e-24
sc5d	-4.18091	1.551e-23
si:dkey-7i4.24	0.473556	2.14321e-23
dhcr24	-3.92028	1.57168e-21
c4b	1.81989	1.40885e-18
fads2	-3.42958	7.7255e-18
abcg5	2.18823	1.38873e-16
tmem97	-3.39221	7.47359e-16
tmem176l.2	3.43044	6.92003e-15
abcg1	3.02091	9.65559e-14
apoa4a	3.42866	1.08003e-13
acss2l	-2.2887	1.98372e-13
cyba	1.72926	2.48936e-12
hsd17b7	-3.11029	2.61993e-12
lss	-3.1123	2.92906e-11
sigmar1	-1.65605	3.7509e-11
elovl2	-2.81804	8.09744e-11
ebp	-3.01467	9.44097e-11
lect2l	1.71732	1.3085e-10
cntn1a	1.23447	2.847e-10
aclya	-2.14599	5.54702e-10
fdft1	-2.76148	7.49838e-10
glud1a	1.11186	2.10385e-09
lgals9l1	2.46462	2.26492e-09
pltp	2.58627	2.26492e-09
tm7sf2	-2.77052	2.87951e-09
lgals9l3	1.90494	7.67932e-09
kcnh6b	2.56697	7.95515e-09
chl1a	1.85125	7.95515e-09
capgb	2.00088	8.41425e-09
BX571955.2	2.54005	9.58298e-09
sele	2.03079	1.08249e-08
acsl1b	1.63241	1.23607e-08
itga2.1	2.52972	1.23607e-08
atic	-1.47855	2.47934e-08
postna	0.881412	3.05581e-08
prkacab	-1.34396	3.09528e-08
ASS1	-2.3158	3.36983e-08
tbc1d14	1.10826	3.42844e-08
GNPAT	-1.21939	6.57638e-08
swap70b	2.2307	7.75987e-08
nsdhl	-2.32319	8.70271e-08
adgrg4b	-2.2142	1.11095e-07
ldlra	-1.28309	1.41743e-07
si:ch211-195m9.3	2.06581	1.7405e-07
adi1	0.80006	1.99966e-07
stard4	-1.32981	1.99966e-07
stab2	2.38366	3.1468e-07
itga2.3	2.30357	3.20073e-07
fth1b	-1.49514	3.80305e-07
MCOLN3	-1.72062	3.87853e-07
spi1b	2.22609	4.1019e-07
moxd1	2.52263	4.40184e-07
bcl3	1.89662	4.40184e-07
stoml3b	2.42018	4.44607e-07
eml2	1.22531	4.8842e-07
si:ch211-153b23.5	2.3684	6.0559e-07
hcar1-4	2.1878	6.7988e-07
cxcr1	2.49922	8.48216e-07
fuca1.2	1.37254	1.1316e-06
paics	-1.29668	1.18786e-06
cd82b	0.956958	1.56661e-06
abca1b	1.82114	1.56661e-06
ptgs2a	2.40794	1.77702e-06
fdps	-2.43081	2.90039e-06
actr2a	0.789566	3.36617e-06
cxcl18b	1.67647	3.54247e-06
si:ch211-9d9.1	2.35349	3.8382e-06
si:ch211-241b2.5	2.24189	4.08846e-06
aacs	-2.27478	4.12454e-06
dhcr7	-1.83103	4.26226e-06
acot11b	-1.25837	4.83374e-06
frmd4ba	0.903795	5.56698e-06
CU693379.1	0.820796	5.57077e-06
mvda	-2.42045	5.75036e-06
nrxn1b	-1.41935	5.88488e-06
hmgcs1	-2.40607	6.35353e-06
ctsk	1.53853	6.81278e-06
tspan10	2.51775	6.81278e-06
mat2aa	-0.88656	6.9409e-06
pla2g4f.1	2.36627	8.57414e-06
hck	1.89956	9.60627e-06
tet1	-0.829546	9.60627e-06
si:ch211-71m22.1	1.57582	9.71559e-06
nlgn4xb	-2.02611	9.71559e-06
icn	1.29956	9.97581e-06
idh1	-1.43183	1.17865e-05
dnah6	2.28327	1.24639e-05
baiap2l1b	-0.53782	1.24639e-05
tnfrsf11b	1.84139	1.278e-05
micall2b	2.12675	1.3689e-05
tnfaip2b	2.02273	1.43991e-05
rdh12	-1.42936	1.56874e-05
oclna	0.922561	1.58385e-05
idi1	-1.81092	1.58385e-05
hephl1a	1.23067	1.6163e-05
mmp9	2.00531	2.03334e-05
si:ch211-153b23.4	2.04649	2.12358e-05
tspeara	-1.43443	2.16084e-05
acod1	2.09257	2.22789e-05
CABZ01064941.1	1.91203	2.22789e-05
znf366	-1.14223	2.23569e-05
vcanb	2.07552	2.27948e-05
BX005064.1	-1.76014	2.28138e-05
rnf145a	1.877	2.79312e-05
mmd	-0.885872	2.79312e-05
si:dkey-44g23.5	-1.05626	3.19939e-05
arhgap17b	0.809032	3.55813e-05
itga2.2	1.88224	3.60037e-05
abhd15a	-0.934468	3.60037e-05
ggt1a	2.17526	3.80291e-05
ncoa4	-0.698383	3.94218e-05
slc5a9	0.898374	4.5601e-05
ccl34a.4	2.17971	4.5601e-05
thbs1a	1.78965	4.68346e-05
insig1	-0.918119	5.06731e-05
epcam	1.1425	5.19025e-05
usp2a	-1.29221	5.59803e-05
myh9a	0.872088	6.71984e-05
lysmd3	-0.747981	6.77251e-05
dock5	0.632357	7.16558e-05
itprid2	-0.592509	7.23621e-05
zyx	0.800889	7.23621e-05
slc7a7	1.72155	7.24795e-05
cadpsb	-1.64886	7.36726e-05
acat2	-1.78776	7.79228e-05
si:dkeyp-27c8.2	1.64995	8.95453e-05
pparaa	-1.21269	9.4214e-05
cd63	1.51279	9.48177e-05
pmvk	-1.84928	9.48177e-05
flna	1.65359	0.000102498
dusp5	1.21999	0.000105814
itga9	-0.494772	0.000107351
grasp	1.10195	0.000109346
cxcl8a	1.98418	0.000109346
pmt	-1.63672	0.000113054
polr2a	-0.57593	0.000113878
niban2b	0.973154	0.000113989
mmp13a	2.03426	0.000113989
jmjd1cb	-0.703844	0.000116844
fstl3	1.98069	0.000117961
stmn2b	-1.5517	0.000117961
clic1	0.896456	0.000118348
myo1eb	1.24789	0.000119236
si:ch211-247n2.1	1.36705	0.00012206
zgc:152791	2.133	0.00012206
fmnl1a	1.50757	0.00012206
lonp2	-0.717635	0.00012206
cyb561	1.43751	0.000122069
kremen1	1.25386	0.000122482
prdm11	0.707121	0.000122482
hecw2b	0.700484	0.000123323
b3gnt2l	0.860019	0.00014288
eef1a1a	-1.53412	0.000147048
sult3st4	1.23477	0.000147048
DOCK4	-1.68547	0.000149802
sptlc2a	1.14437	0.000155922
myo1g	1.67934	0.000158669
acot11a	-1.14227	0.00016539
elovl1b	0.903327	0.000167493
itgb7	1.4052	0.000167986
c7a	1.14112	0.000175811
sgpl1	0.844861	0.000178965
fuca1.1	0.880389	0.000187647
plekha1a	0.542452	0.000191115
sptlc3	0.729333	0.000191115
serinc2	0.7519	0.000206197
sult5a1	2.07678	0.000219679
cdh1	0.463158	0.000219679
myofl	1.57203	0.000226499
ncf1	1.31539	0.000226499
dennd5b	-0.728097	0.000240286
si:dkey-126g1.7	1.92815	0.000241351
si:dkey-188i13.6	2.04037	0.000257123
ttc17	-0.637037	0.000262195
srebf2	-1.36391	0.000262195
b3gnt5b	1.1136	0.000263456
ngef	-0.680559	0.000269356
agps	-0.918111	0.000272859
p2ry13	1.53609	0.000272859
npas2	-0.873092	0.000273895
etv4	1.24885	0.000274253
ifngr1	1.99925	0.000274253
si:ch211-129c21.1	0.908862	0.000278727
arhgap42a	0.751908	0.000278727
matk	1.8176	0.000278727
si:ch1073-13h15.3	1.7073	0.000279489
parm1	1.40387	0.000279489
plekha6	-0.54377	0.000300749
zgc:172253	-1.05609	0.000300749
CABZ01067657.1	1.98504	0.000300749
cyb5b	-0.745669	0.000303284
tns3.1	1.44875	0.000304503
relt	1.48878	0.000313754
fbln1	1.86366	0.000315614
myof	1.81899	0.000331574
si:ch211-149l1.2	1.43046	0.000346929
pla2g4aa	1.04392	0.000355356
slc7a11	1.90428	0.000356408
ppm1nb	-1.80041	0.00036002
snx8a	1.47529	0.00036002
csf3r	1.59179	0.000362485
zgc:101663	1.35293	0.000368179
abcg8	1.32343	0.000370716
si:ch211-212g7.6	-0.875322	0.000370789
atp11a	1.15729	0.000375056
mmp14b	0.792803	0.000398227
si:cabz01040626.2	1.36151	0.000398227
tpte	1.24392	0.000401678
fam20b	-0.810619	0.000402765
si:ch1073-464p5.5	-0.951652	0.000402765
cldn5a	1.58601	0.00041111
myh6	1.97036	0.000417187
NPC1L1	-1.25512	0.000425304
fcer1gl	1.32967	0.000425304
ctsc	1.20403	0.000425441
aqp7	1.141	0.000437475
traf4b	1.09794	0.000448856
ryr2b	1.98828	0.000464535
rapgef5b	1.42703	0.000473617
nr1h3	0.83929	0.000485203
ppp1r13l	0.717447	0.000502347
CABZ01069184.1	1.47738	0.000502974
btk	1.11052	0.000507134
pex11g	-0.695031	0.000512427
zgc:92040	-1.05085	0.00051958
b4galt5	1.20959	0.000526952
arhgef10lb	1.37898	0.000526952
si:rp71-46j2.7	0.75556	0.000552151
rtn4rl2b	-1.54735	0.000572076
ptk2ab	-0.536532	0.000580955
fermt3b	1.70963	0.000580955
rasgrp3	1.31087	0.000580955
lgals2b	0.644287	0.000583911
serpinb1	1.2215	0.000588658
sh3gl1a	1.06354	0.000588658
st8sia7.1	-1.01927	0.000598186
mvk	-1.8667	0.000600842
ccser2a	-0.820748	0.000604748
mroh1	0.70283	0.000606899
CABZ01079251.1	0.676797	0.000607867
tgfb1b	1.27292	0.000617258
cpeb4b	-0.477392	0.000617258
nr4a3	-1.15848	0.000651467
epn1	-0.357936	0.000661321
arhgap12b	1.22953	0.000671807
grna	1.40169	0.000683175
nucb2a	-0.393375	0.000683175
PTPRD	-0.918471	0.000683175
noxo1a	1.2709	0.000709254
mlxipl	-0.89789	0.000730064
marveld2a	0.696888	0.000737989
rps6ka3b	0.607694	0.000737989
gnpda1	1.2533	0.000756843
parp4	0.875534	0.000771365
si:ch211-14p21.3	-1.76259	0.000771365
iqgap1	0.941519	0.000771684
si:ch211-264f5.6	1.28688	0.00077906
adcy6b	-0.651756	0.000782739
rpz5	0.945222	0.000785325
stx11a	1.67185	0.000810987
rnf150a	-0.981794	0.00081199
acsbg2	1.43174	0.000842409
ano9b	1.53753	0.000846011
agfg1a	-0.681046	0.000853333
arpp21	1.59249	0.000871451
ppp1r9alb	1.10673	0.00087832
ptbp1b	0.913192	0.000916906
cldn5b	1.07562	0.000934176
si:cabz01007794.1	1.91222	0.000934176
MFAP4	1.52141	0.0009415
phlda2	1.73651	0.000949593
avl9	-1.04833	0.000956874
anxa13	1.06652	0.000990533
il13ra1	0.974745	0.000995931
wsb1	-0.769835	0.00101671
hnrnpm	-0.385167	0.00103314
CABZ01079281.1	1.68894	0.001054
hexb	0.727044	0.00107926
zgc:153921	-1.40463	0.00110175
si:ch73-185c24.2	1.21959	0.00110398
otop2	1.90077	0.0011072
fap	1.65247	0.00116899
itgb2	1.2847	0.00117727
zgc:172051	-0.964296	0.00124714
soat2	1.44691	0.00125057
tfr1b	-1.15581	0.00129293
ocstamp	1.92647	0.00139115
prdx1	0.765533	0.00139115
shroom4	1.04938	0.00139115
zgc:158464	1.02653	0.00143607
litaf	0.935087	0.00143607
CABZ01071903.1	-1.32455	0.00152259
elovl6	-1.7601	0.00154818
SLC25A1	-1.62795	0.00154818
plvapb	1.09925	0.0015726
hpxb	1.09048	0.0015726
si:ch73-368j24.12	1.32862	0.0015726
fdxr	-0.863104	0.001584
zgc:110591	0.819555	0.00161797
adcy3a	-0.730214	0.00164461
vsig10	1.28209	0.00165521
atp7b	-0.770433	0.00169066
clic2	0.847512	0.00169134
ms4a17a.11	0.854953	0.00171466
cers3a	1.85305	0.0017284
si:ch211-79k12.1	1.35526	0.00175188
scarb2a	-1.11835	0.00175188
il1rapl1a	0.800258	0.00177561
si:zfos-2330d3.7	1.75115	0.00177561
ptdss1b	1.19604	0.00177561
RGS13	1.70229	0.00183376
si:ch211-255i3.4	1.4529	0.00194043
timp2b	1.31314	0.00196196
arhgap45b	1.40503	0.00200175
pnp4b	-0.89011	0.00204363
mthfr	-1.26591	0.00208512
pla2g3	-1.84652	0.00209962
tspan12	0.920317	0.00210081
anxa2a	1.28301	0.00210609
vwa11	1.63269	0.00210674
cxcl20	1.00265	0.00210774
myo7bb	1.91091	0.00210774
cdc42se1	0.44647	0.00212932
adam28	1.07909	0.00219176
prkacaa	-0.613124	0.00219176
c1qtnf2	-1.23913	0.00219774
ftr93	1.06322	0.00220116
uba7	1.11056	0.00223039
wu:fj05g07	1.74941	0.00226533
il11a	1.69056	0.00233252
rheb	-1.6118	0.0024102
htra3a	1.76161	0.00243039
cxcl8b.1	1.55895	0.00246493
hps1	0.820006	0.00251706
itga6l	1.37894	0.00255445
IQSEC1	-0.45741	0.00257444
havcr1	1.35114	0.0026027
gas6	1.31234	0.00264644
plekhb2	1.04961	0.00266004
pappa2	1.31225	0.00268398
ccnjl	0.882843	0.00268398
adgre5b.2	-1.17176	0.00268398
h1-10	0.569123	0.0027038
fzd8a	-0.702062	0.00272176
slc5a6a	-0.764289	0.00277628
slc25a25a	-0.936526	0.00284334
myo1f	1.14149	0.00284334
hlx1	0.747616	0.00290073
gucy2c	0.993444	0.00290073
trpv4	1.05583	0.00292267
tapt1a	-0.673488	0.00294519
cd9b	0.761658	0.00294843
si:rp71-36a1.5	1.25037	0.00295157
CU571315.1	1.65058	0.00296331
csrp2	-1.28017	0.00298088
mib2	-0.470238	0.00301627
elf1	1.02286	0.0030218
thbs2b	1.6099	0.00307076
nit1	-0.607791	0.0031157
MDFIC	0.829422	0.0031157
parvg	1.35989	0.00317447
plekho1b	1.07586	0.00317447
selenop2	-0.71105	0.00317447
ido1	-0.691842	0.00321458
tle2b	-0.616931	0.00322222
myoz2a	-1.70694	0.00322434
si:dkeyp-69e1.8	1.43044	0.00322788
si:ch73-21k16.1	-1.47584	0.00327855
stap2b	1.73266	0.00335446
slc2a6	1.41315	0.00336351
cdh17	1.12043	0.00338312
smpd2a	1.21878	0.00338861
tmem108	0.838622	0.00338861
elovl6l	0.99825	0.00344668
CR855311.1	1.07544	0.00346072
rab42b	1.83515	0.00346072
CR318588.1	2.0441	0.00346947
mb	1.11258	0.00368706
slc6a14	0.800018	0.00373018
si:ch211-194m7.3	0.909861	0.00374022
klhl29	-1.54979	0.00374022
CU929544.1	-0.951973	0.00374022
rap1b	0.740014	0.00383858
zgc:154075	-0.700353	0.00383858
gpr84	1.49866	0.00383858
thpo	0.923623	0.00383858
si:dkey-119m7.8	1.2159	0.00383858
napsa	0.873893	0.00384444
irf1b	1.35991	0.00384444
tmsb4x	0.601721	0.00384444
mitfb	1.25553	0.00389537
abcc4	1.14847	0.00391643
pdlim4	0.695374	0.00392146
fam20ca	1.18506	0.00392146
si:ch1073-153i20.4	1.20244	0.00392146
dab2ipb	0.576025	0.00392379
arcn1b	-0.604594	0.00400104
myhb	1.54053	0.00411481
fn1a	1.13868	0.00411481
fam171a2a	0.844005	0.00411481
dicp3.1	1.52183	0.00411481
samsn1a	1.35322	0.00411676
clrn3	1.71252	0.0041337
st14a	0.890057	0.00421319
elovl5	-1.48207	0.00421946
mmp14a	0.859439	0.00424635
si:ch211-197g15.6	1.75246	0.00424635
ldlrb	-1.60264	0.00431922
osgin2	-1.50592	0.00431922
samhd1	-0.839707	0.00438765
agpat4	1.10202	0.00439994
si:dkey-25e12.3	1.54045	0.00440167
il10ra	1.30457	0.00440167
pik3r5	1.34793	0.00440167
zfhx3	0.655142	0.00440167
fanca	-1.25467	0.00440864
arl6ip1	0.424588	0.00444214
CU467961.1	-0.632449	0.00451772
stim1b	-0.789575	0.00452202
s100a10b	1.21381	0.00453722
ap1g2	0.424272	0.00453722
naga	0.987978	0.00453722
ch25h	1.48358	0.00455455
runx2b	1.48392	0.00455455
olfml3b	1.06758	0.00456357
clcn2a	1.45597	0.00457908
mrtfbb	0.699645	0.00457908
tmod2	0.496167	0.00461226
celsr2	1.15883	0.00465962
acot19	1.60777	0.00465962
si:ch211-173a9.6	1.60785	0.00465962
FP236812.1	1.27952	0.00465962
cdx1b	1.74115	0.00465962
fstl1b	0.511739	0.00466875
nox1	1.55283	0.00476463
pld3	0.652509	0.00476774
nccrp1	1.17599	0.00482875
ildr1a	1.1423	0.00482875
ehbp1l1b	0.935505	0.00484938
nampta	-0.782853	0.00485671
FNIP2	1.28929	0.0048659
zgc:56235	-0.49213	0.00486652
cpne2	1.58877	0.00487508
spp1	1.59814	0.00487586
retsat	-0.739335	0.004906
CU467905.1	1.67842	0.00492939
nrp1a	-0.676309	0.00498259
gls2b	-0.843202	0.00498821
far1	1.07053	0.00502737
cbln8	-1.25561	0.00502737
msna	0.759409	0.00502737
mpp4a	1.54062	0.00508225
hk2	1.4494	0.00511555
gcgra	-0.593803	0.00522134
si:ch211-284o19.8	1.50054	0.00526668
ppm1bb	-0.39496	0.00528755
spint1a	1.0161	0.00528755
padi2	0.763933	0.00528821
lnx2b	-0.422271	0.00528821
cdx1a	1.69499	0.00531884
csf2rb	1.31641	0.00532214
srgn	0.864783	0.00532214
tprg1	1.2017	0.00533226
ihha	0.973301	0.00533226
esrra	-0.855688	0.00533226
BX649485.2	1.64497	0.00536009
gsto2	1.16915	0.00545289
krt96	1.78389	0.00546423
crb3b	0.806709	0.00548804
si:ch211-235o23.1	0.879516	0.00552153
cyb5r2	-1.53831	0.00555602
zgc:66313	-1.55657	0.00564524
sfpq	-0.404287	0.00570295
lmna	1.21841	0.00570295
spint2	0.989065	0.00570295
si:ch211-276a23.5	1.56291	0.00570295
dok1b	0.846101	0.00570295
BX664618.1	1.73403	0.00575325
tmem163b	-1.71126	0.00575325
dkk1b	1.60244	0.00577247
FAM83G	0.833793	0.00577247
slc44a5b	0.466455	0.00577429
zgc:113425	1.11502	0.0057822
spns3	1.5038	0.00578241
FO834799.1	-1.24911	0.00578508
wnt4	1.0996	0.00580601
si:dkey-119m7.4	1.12378	0.00591506
zgc:113142	1.08682	0.00597904
piezo1	0.886434	0.00600791
usp54a	0.932649	0.00600825
il34	0.951403	0.00600825
adra2da	-1.03807	0.00600825
f13a1b	1.39995	0.0060246
CABZ01060030.2	-1.02874	0.0060246
traf3ip2l	1.19172	0.00603581
rhobtb2a	-0.926958	0.00612839
CABZ01087560.1	0.82627	0.00616237
si:ch211-198m17.1	1.80868	0.00618313
il13ra2	1.57802	0.00618407
si:dkey-102g19.3	1.47828	0.00618407
gpnmb	1.4941	0.00624864
sinhcaf	-0.697384	0.00625681
si:ch73-248e21.5	1.46162	0.00644318
RASSF10	1.22875	0.00651961
fas	1.28619	0.00655554
ptp4a3a	-0.787959	0.00661338
coq5	-0.489157	0.00665444
grb7	1.41553	0.00669694
adob	-0.470826	0.00678733
mov10b.1	1.27039	0.00678733
si:ch1073-190k2.1	1.57519	0.00681462
kif1ab	-0.743982	0.00685279
ahsg1	-1.12765	0.00686505
arl4ab	-0.8209	0.00686505
n4bp3	-0.668593	0.00687839
nfatc2a	1.30783	0.00687839
sccpdha.2	-0.904817	0.00688972
ano9a	1.37758	0.00694269
anp32a	0.411979	0.0070539
clpxb	-0.716626	0.0070539
wipf1b	1.06983	0.00707131
elf3	0.96447	0.00709118
tdo2a	-0.788626	0.00709786
BX649485.4	1.60366	0.00712951
cldn7b	0.9858	0.00715013
dspa	0.611391	0.00715013
fhl3a	0.959389	0.00715013
paox1	1.16401	0.00715013
calca	-1.16153	0.00715013
prune	-0.529984	0.00715013
tfeb	1.17467	0.00719267
hspb7	1.45205	0.00727697
ell	-0.768147	0.00735831
b3gnt7	1.43186	0.00735831
snx10b	1.30803	0.00743957
ahsg2	-1.33726	0.00744154
mtus1b	-0.954271	0.00749812
poglut2	-0.907888	0.0075995
prelid3b	-0.875401	0.00765927
ccdc80	0.870935	0.00775117
itga3a	0.838665	0.00784438
rin3	0.774246	0.00784438
zgc:77748	1.12004	0.00784438
HECW1	-1.09822	0.00784438
slc2a3b	1.42254	0.00789229
slitrk2	1.30986	0.00796796
glula	0.945326	0.00797795
zgc:175214	0.787259	0.00797962
cited4a	-0.758179	0.00807898
gramd1ba	0.958831	0.00807898
plekhg5b	1.05689	0.00809025
f8	1.3099	0.00810994
adora2b	-0.837541	0.00811313
asap2b	0.694832	0.00817387
nphs1	1.59908	0.00821981
slc26a5	-0.936342	0.00837545
ephx2	-0.726352	0.00838055
aspg	-0.812674	0.00838055
csrnp1a	-1.23621	0.0084051
ccl19a.1	1.35429	0.0084051
smtnl	0.803524	0.00845099
trpv1	1.29731	0.0084909
f2r	1.1133	0.0085101
mcamb	0.656006	0.0085263
mtmr10	0.697973	0.0085452
gpd1b	-0.865856	0.00858598
st3gal3b	-0.528303	0.00861139
mtss1la	-0.69728	0.00863553
dao.2	-1.11495	0.00863553
card9	1.29931	0.00863553
si:dkey-27h10.2	1.60213	0.00870018
slc25a42	-0.663243	0.00870018
jakmip3	-0.689183	0.00871146
sox9a	-1.10868	0.00874173
smpdl3b	1.54753	0.00876215
fam107b	0.718063	0.00876215
foxd2	-1.20924	0.00876215
marco	1.30186	0.00877683
ush1c	1.48441	0.00877809
sema7a	-0.970338	0.00893483
onecut3a	1.62049	0.00899276
gpx4b	-0.535225	0.00899276
fam20cb	-0.83829	0.00901103
si:zfos-364h11.2	1.00408	0.00908943
CR925761.3	-1.36173	0.00911149
pip5k1ca	-1.32034	0.00913581
rpz4	0.65085	0.00914126
dbi	-1.17879	0.00920992
mllt1b	-1.01458	0.00920992
rac2	0.844023	0.00921338
gpx4a	-0.872097	0.0093478
cdcp1a	1.33	0.00942342
CDPF1	-1.09572	0.00949585
myl12.1	0.328	0.00951505
fuz	-0.791704	0.00961738
pfn1	0.697904	0.00972834
si:dkey-195m11.11	1.53936	0.00972834
ehd1a	0.704243	0.00977863
si:dkey-151g10.3	0.725838	0.00981188
cldni	1.46508	0.0098266
nt5c1bb	0.908624	0.00987582
mmp25b	1.41486	0.00996185
rgl2	0.393981	0.0100521
arvcfb	-0.417488	0.0100521
ndfip2	-0.520801	0.010109
mylka	0.782668	0.0101139
myl9b	0.678878	0.0102964
ubap1la	1.07847	0.0103595
arid5a	1.4468	0.0104821
uap1l1	0.956123	0.0105618
mapre1a	0.848883	0.0105618
fhl1b	-0.863609	0.0105618
zgc:153968	1.68339	0.0105618
gfra3	0.712091	0.0105618
igfbp5b	0.74944	0.0105699
ssuh2.4	1.18859	0.0106034
tecrb	-1.2985	0.0106408
grn1	1.12589	0.0106556
tes	0.91751	0.010661
acbd7	-1.49298	0.0106671
calcoco2	0.930841	0.0107258
tmeff2b	-1.01928	0.0108604
si:ch211-105j21.9	1.32977	0.0108604
SYDE2	-0.574373	0.0108604
si:ch211-161h7.5	1.63369	0.010862
gmds	0.557236	0.0109083
cdk16	-0.4055	0.0109412
tspan11	0.61635	0.0109642
si:rp71-62i8.1	0.848815	0.0110842
reep5	0.462184	0.0112475
uba2	-0.442323	0.0112475
serpind1	-0.537176	0.0112482
pnpla8	-0.691308	0.0112482
ripk3	1.30725	0.0112482
CU984600.3	0.760401	0.0113807
flot1b	0.458325	0.0113838
htatsf1	-0.656621	0.0113838
tgfb1a	0.429866	0.0113855
zmp:0000001323	1.51676	0.0114351
wdr47b	-1.4094	0.0114496
cnnm4a	-0.983668	0.0114753
slc20a1b	-0.612514	0.0115977
tnnt2a	1.55826	0.0116373
tmem176l.4	1.36315	0.0117009
aqp10a	-0.694726	0.0117236
dnase2	0.979638	0.0117522
man2a1	0.450337	0.0117533
sh3bp4	-0.72516	0.0118889
gnsb	0.728717	0.0119398
si:dkey-30k22.7	1.07272	0.012015
rrbp1b	0.764271	0.012016
SLC45A4	-1.04351	0.012016
cldnb	1.20712	0.0120945
NCEH1	-0.545711	0.0121439
ccl34a.3	1.49559	0.0121735
rai14	0.78437	0.0121801
gpc1b	1.25508	0.0122482
marveld1	0.973912	0.012323
clca1	1.28463	0.012323
C7H19orf12	1.44084	0.012323
plek	1.18622	0.012323
pts	-0.65519	0.0123471
surf4	-0.646302	0.012418
npas1	-1.46927	0.0124379
lamc1	0.497832	0.0124379
pls1	1.51794	0.0124379
plac8.1	1.55191	0.0124379
csnk1e	1.11533	0.0124379
sik2b	-0.646158	0.0124379
sin3b	-0.57354	0.0124379
angptl2a	1.48628	0.0126374
slc16a4	-0.795804	0.0126669
nudt4b	-0.885711	0.0126669
slc37a4a	-0.507132	0.0127794
mlycd	-1.0114	0.0127914
cln5	0.906669	0.0127978
mcoln3a	1.29308	0.0128153
sult6b1	0.665864	0.0128663
xpnpep2	1.45126	0.0129961
erbb3a	0.631847	0.0129991
ptprh	1.61077	0.0129991
kdf1a	1.39514	0.0130076
psen1	0.57622	0.0130226
arpc4	0.543154	0.0130603
lipg	-0.968585	0.013169
rptor	-0.276318	0.013169
hsd17b4	-0.930126	0.013169
dnah1	-0.761593	0.0131922
selenop	-0.740855	0.0131934
tmem30b	1.41504	0.013236
tmem154	1.08866	0.0132508
gad1b	-1.33521	0.0134039
gas2l1	1.04535	0.0134039
FP085421.1	-0.891581	0.0134208
mvp	1.1721	0.0135214
kcnq5b	1.16407	0.0135214
arhgap22	1.33905	0.0135382
cass4	1.27881	0.0135485
ftr12	1.60555	0.0135485
dok2	1.32495	0.0135485
pdgfab	0.614284	0.0135485
cacng7b	-1.54304	0.0135809
pard3aa	0.919166	0.0135809
kpna1	-0.378542	0.0137067
si:dkey-24p1.6	1.59838	0.0137067
fermt3a	1.26252	0.0137357
pvrl2l	0.813164	0.0139364
tec	1.0449	0.0140923
slc22a23	-0.704204	0.0140964
mafbb	1.21779	0.014166
prkcz	-0.688813	0.0142014
plxdc2	0.801793	0.0142323
ebpl	-1.40542	0.0142683
cbfb	1.13028	0.0142699
lyn	1.06533	0.0143179
limch1b	-0.420685	0.0143463
cacul1	-0.455379	0.0143869
rad54l2	-0.615451	0.0144131
efemp2a	1.18304	0.0144659
klf12b	-0.62217	0.0145642
arsa	0.697692	0.0145642
ssuh2.2	1.29351	0.014605
col24a1	-1.01598	0.014605
OSBP2	0.972977	0.0146845
camk1b	0.453037	0.0146845
arhgap32a	-0.771533	0.0146845
hp	1.39702	0.0147338
galnt7	0.832796	0.014757
kynu	-0.805744	0.014757
klb	1.21723	0.0147884
C7H20orf27	0.868204	0.0148741
si:ch211-81a5.1	1.21654	0.0148758
cfhl5	-0.719457	0.0148928
bfb	-0.756325	0.0150301
colec12	0.909172	0.0150301
cnn2	0.839832	0.0150887
pstpip2	1.40935	0.0151105
sccpdha.1	-0.990575	0.0151493
plpp5	0.610997	0.0152559
CR388207.1	1.49823	0.015262
jpt1b	0.645722	0.015262
tyk2	0.677897	0.0152626
hspa9	-0.393943	0.0153086
pcbp4	-0.697772	0.0153204
tlcd4a	-1.04114	0.0153399
mib1	-0.265181	0.0153594
CDCP1	0.790106	0.0153641
etfbkmt	-0.775168	0.0153848
selp	1.29137	0.0153912
cmlc1	1.48522	0.0153949
prkacba	1.20003	0.0154119
ca5a	-1.14928	0.0154119
BX942819.1	1.29332	0.0154824
fkbp5	-0.776935	0.0155438
tjp2a	0.696241	0.0155612
acadvl	-0.767097	0.0155813
filip1b	0.99852	0.0157951
slc4a4b	0.520567	0.0158132
prpsap2	-0.346351	0.0158203
arpc1b	0.979487	0.0158203
si:ch211-136m16.8	0.997007	0.0159908
chs1	1.60708	0.0159963
tnfsf10	1.08284	0.0159998
appbp2	-0.636225	0.0160269
zgc:163040	1.28296	0.0160435
ezh1	-0.487555	0.0161586
sgce	0.549825	0.0162031
BX322587.1	1.37391	0.0162055
syncripl	-0.312331	0.0162167
adam8b	0.770314	0.0162167
ctsl.1	1.08592	0.0162545
CABZ01088484.1	1.55334	0.0162545
si:ch211-173n18.3	-1.18852	0.0162577
slc47a2.1	-0.835726	0.016414
cdkn1ba	-0.61386	0.0165261
atf5b	-0.739636	0.0165356
pde10a	-1.05537	0.0165486
CABZ01078737.1	0.955648	0.0165486
aifm4	1.12011	0.016562
btr05	1.31599	0.016562
gnai3	0.848788	0.0165831
zgc:158343	0.939488	0.0165831
si:ch73-90p23.1	1.51644	0.0165915
itih3b	-0.549748	0.0165915
zak	0.64813	0.0166131
csad	-0.861155	0.0166131
myh7ba	1.44096	0.0166131
b3gnt2a	1.47047	0.0166972
	-1.31777	0.0166972
anxa3b	0.893563	0.0167165
MYO7B	1.57932	0.0167165
wls	0.705332	0.0167531
ada2b	1.30059	0.0167531
tpm3	0.631634	0.0169797
si:dkey-31f5.8	1.54848	0.0169797
tmem11	-0.446108	0.0169926
si:dkey-172j4.3	1.15021	0.0170449
CABZ01079192.1	1.58349	0.0170591
psph	-0.812792	0.0170897
pdcd2	-0.605519	0.0171296
gpa33b	1.00921	0.0171296
CABZ01080550.1	1.11546	0.017345
il1b	1.2334	0.0177136
muc13b	1.5342	0.0177313
ccnt2a	-0.411868	0.0179155
cdc42l	0.443319	0.0179728
cbr4	-0.862532	0.0180156
aqp9b	-0.819691	0.0180156
zgc:162184	1.08184	0.0180156
si:dkey-192g7.3	1.15653	0.0180156
arhgap23a	0.755409	0.0180485
psma6l	0.939896	0.0180614
neil1	-0.455256	0.0181129
cemip	-1.34417	0.0181129
xylb	-0.731488	0.0182718
gdpd3b	1.44012	0.0182844
pla2g12a	-0.592148	0.0183203
wu:fa56d06	1.49095	0.0183203
RETSAT	-0.791045	0.0183606
si:dkey-250k15.7	1.39667	0.0183606
rgl1	0.711193	0.0184663
gnb3a	1.3022	0.0185462
rdh1	-0.816752	0.0185462
unc13d	1.17035	0.0185462
tmem98	0.728567	0.0186348
stambpl1	0.672789	0.0187368
si:dkey-42i9.6	0.742602	0.0187368
alpi.1	1.35049	0.0187368
fbxw11b	-0.68996	0.0187368
dolpp1	0.519935	0.0187368
txn	0.712913	0.0187368
kpna3	-0.673993	0.0187368
rassf9	0.815021	0.0187368
CR391986.1	0.750957	0.0187388
aldoaa	0.990072	0.0188037
CU694808.1	1.5472	0.0188433
sall4	1.27134	0.0188686
si:ch211-194b1.1	-0.547631	0.018891
abracl	0.996302	0.0189025
slc15a1b	1.56527	0.0189216
irf8	1.00383	0.0189216
hdac7b	-1.00456	0.0189216
pim1	0.810739	0.0189216
zbtb4	-0.68474	0.0189216
dagla	0.616248	0.0189512
si:dkeyp-72e1.6	0.876319	0.0190749
pkhd1l1	1.32058	0.0190796
prdm1a	1.19932	0.0191047
si:ch211-14p21.4	-1.43708	0.0191047
dera	-0.461454	0.019197
f11r.1	0.403427	0.019197
s1pr1	1.03342	0.019197
btr26	-0.578177	0.0192954
pik3ca	0.736632	0.0194013
myo9b	0.490198	0.0194013
synpo2lb	1.14068	0.0195709
ifnlr1	1.40974	0.0196379
itpk1a	0.917271	0.0196512
map3k21	-0.404769	0.0196872
lmod2b	1.46476	0.0198393
SLC6A13	-1.00107	0.0198532
aff4	-0.765857	0.0198869
acat1	-0.667721	0.0198869
si:ch211-266g18.6	0.922821	0.0198886
cacng3b	-1.39605	0.0198886
etnppl	-0.744862	0.0199719
stk39	-0.526153	0.0199951
c6	0.761224	0.0199956
marveld2b	0.996857	0.0199956
bcr	1.29614	0.0199956
si:ch211-212k18.4	-0.244883	0.0199956
gnai2b	-1.03305	0.0200187
g6pca.1	-0.678361	0.0200187
jam3b	0.830639	0.0200187
si:dkey-188i13.9	1.33223	0.0200187
s1pr4	1.4641	0.0200187
gcdhb	-0.569586	0.0200187
cacng7a	-1.3346	0.0200694
zgc:175280	1.59537	0.0200694
socs3a	0.938051	0.0201763
pdgfrb	0.641936	0.0202399
eps8l3b	1.2346	0.0202502
zgc:153913	-0.830062	0.0203246
dicp3.3	1.21448	0.0203887
cttnbp2nlb	0.650711	0.0204792
ctss2.1	1.32912	0.0204792
LO018629.1	0.716918	0.0204792
gsna	0.816223	0.0204875
CABZ01044156.1	1.15552	0.0205516
acaa1	-0.980207	0.020562
si:cabz01036022.1	1.47723	0.020562
CABZ01079267.1	1.54735	0.0206403
adra1aa	-0.863229	0.0208111
mybpc3	1.47757	0.0208112
ppfibp1a	-0.640458	0.0208112
CU326366.2	-1.43059	0.0208112
si:dkey-238d18.4	-0.785926	0.0208516
ppp2cb	-0.256711	0.0209074
allc	-0.521521	0.0209276
tmem163a	1.3163	0.0209276
mdkb	1.21572	0.0209335
stx5a	-0.419889	0.0209335
CR318588.3	1.36097	0.0209335
si:ch211-204d2.4	0.732893	0.0209927
gpr132b	1.36816	0.0209927
si:dkey-286j17.4	0.723461	0.021186
e2f8	-0.759312	0.0212406
lamb1b	0.545802	0.021318
adarb1b	-0.448082	0.0213335
grhl2b	1.45753	0.0213335
gusb	-0.559162	0.0213335
adgrg3	1.17115	0.0214991
hsd17b12b	-0.850155	0.0217291
gpr22b	-0.688098	0.0217291
ddah1	-0.785477	0.0217291
slc22a6l	1.34521	0.0218244
abca2	1.06999	0.0219357
tank	0.765682	0.0219357
fam49ba	0.90885	0.0219959
slc25a33	-0.903716	0.0219959
rnf213a	0.818943	0.0220667
tcnbb	1.31996	0.0220745
msi2b	-0.66503	0.0222317
plp2	0.883125	0.0222317
pik3r6a	0.867663	0.0222317
MYORG	-1.50214	0.0222317
mfsd10	0.982724	0.022374
mff	-0.485046	0.0224103
si:zfos-741a10.3	1.4962	0.0224103
zgc:91849	0.604761	0.0224103
yy1b	-0.369556	0.0226489
idh3b	-0.387914	0.0226489
ier5l	0.912754	0.0226489
fer1l4	1.29125	0.0226489
evplb	1.47543	0.0226864
slc16a9b	1.29548	0.0227733
SLC9A1	0.739873	0.0227913
s100w	1.40968	0.022967
si:dkey-33i11.1	1.49396	0.0230917
ttll4	-0.4377	0.0230917
pip5k1aa	0.499152	0.0230917
BX901923.2	1.40429	0.0231385
ccl34b.8	1.4444	0.0233051
si:ch211-152c8.2	-1.03923	0.0233051
grin1a	-1.41433	0.0235258
si:dkey-40c11.2	0.694944	0.0235602
plat	0.97574	0.0235602
vdrb	-0.855786	0.0235602
CABZ01075572.1	-1.26974	0.0235602
BX284638.2	0.882256	0.0235602
oxsr1b	-0.545727	0.0236231
arpc5a	0.8928	0.0236231
ehd2b	0.761504	0.0236231
capn2b	1.09146	0.0236231
cpt1ab	-0.584719	0.0236231
CABZ01079872.1	1.44242	0.0236231
sardh	-0.700451	0.0236249
rgs12a	0.740521	0.0237335
atp6ap1b	0.524991	0.0237335
si:ch211-122f10.4	0.710612	0.0237431
dio2	-1.30621	0.023854
cap1	0.603576	0.0238574
mpeg1.2	1.22915	0.0238574
mb21d2	-1.44989	0.0238574
pcmt	-0.482719	0.0238926
ncam2	-0.952001	0.0238926
commd8	0.622167	0.0239324
col11a2	1.33191	0.0239381
kita	0.679277	0.0239381
aldob	-0.814508	0.0239381
dre-mir-222a	-0.88101	0.0239381
hist1h2a11	1.35453	0.0239381
laptm5	1.04272	0.0240071
micall2a	0.63564	0.024022
SLC7A1	1.06439	0.024158
anks4b	1.40287	0.0242584
sox9b	0.639906	0.0242584
june	0.929584	0.0242584
rhogb	0.728074	0.0242671
s1pr5a	0.856819	0.0242737
mpzl2b	0.61595	0.0243181
rnf38	0.879278	0.0243478
hist1h2a10	1.08252	0.0243604
MEPCE	-0.510835	0.0244095
zgc:158564	-0.357894	0.0244463
snx22	-1.14674	0.0244463
smim14	-0.915331	0.0244525
si:ch211-232b12.5	0.698778	0.0246605
si:dkey-72l14.4	0.353269	0.0246816
ehf	0.881336	0.0246898
esm1	1.04362	0.0247191
tuba8l2	-0.484308	0.0247889
si:ch211-198c19.3	1.35338	0.0248105
si:ch73-181d5.4	-0.599622	0.024924
ace2	1.53149	0.0249333
alpi.2	1.35451	0.0249333
si:ch211-66e2.5	1.25779	0.0249884
ifi46	1.29255	0.0250247
spry1	0.90065	0.0250618
kank3	0.461443	0.0251234
adamtsl7	1.34619	0.0252188
hist1h4l	1.22311	0.0252188
dyrk3	0.534698	0.0252859
spint1b	1.05948	0.0254243
itpr3	0.990823	0.0254243
atxn7l3	-0.481962	0.0257368
lpxn	1.27015	0.0257368
CU915256.1	1.23313	0.0257368
actb1	0.766996	0.0257528
chka	-0.558418	0.0258385
nfat5a	-0.306292	0.025864
ctsd	0.759894	0.025864
nsmaf	0.472887	0.0259917
coq10b	-0.762909	0.0259917
MYADM	0.500576	0.0261979
myh7	1.30406	0.0262494
acap1	0.752324	0.0262697
CABZ01084575.1	1.32611	0.0262871
cd7al	1.27587	0.0264593
si:ch211-286b4.4	1.15692	0.026607
sh3bp5a	0.653849	0.0266334
ccn1l2	0.895464	0.0267688
cpm	0.823022	0.0267991
ltb4r	1.10101	0.0268725
fam169b	-0.700525	0.0269745
si:dkey-23a13.21	1.06045	0.0269745
cx30.3	0.742031	0.0270871
sox19b	1.39339	0.0271841
tnfrsf21	0.730873	0.0272203
	-0.896195	0.0272762
sh3pxd2ab	1.3988	0.0273894
ubb	-0.596821	0.0275604
ttc39c	0.736092	0.0276738
tuba1b	1.03443	0.0277154
trip11	-0.478709	0.0277335
soul5	-0.997631	0.0277727
ldhd	-0.598436	0.0278692
tpd52l1	0.855697	0.0278833
tnfrsf1a	0.850872	0.0278854
prkar2ab	-1.04082	0.027929
flncb	0.608592	0.027929
dipk2ab	0.814494	0.027929
smc6	0.646573	0.0280467
zgc:66156	1.12642	0.0280936
tmc5	0.876837	0.0283499
cotl1	0.943082	0.0283499
oxgr1b	1.43378	0.0283499
eps8l2	-0.56948	0.0283848
phyhiplb	-0.702342	0.0283848
erap2	1.18206	0.0285536
cybb	1.00548	0.0286653
BX640522.1	-1.01797	0.0286676
tmc4	1.2355	0.028742
ptprc	1.03533	0.028742
apbb1ip	0.903752	0.0288587
malt1	0.675855	0.0289602
CU469514.1	1.45799	0.0290604
zgc:162945	-0.669595	0.0291023
nfatc3b	0.586664	0.0291042
arsg	-0.59163	0.0291217
caprin2	-0.954998	0.0291504
slco2b1	0.690974	0.0291815
pcca	-0.348527	0.0292296
hs6st1a	-0.593578	0.0292555
pea15	0.606165	0.0293114
CT573383.1	1.38651	0.0293731
ptger2b	1.02568	0.0294473
tmprss4a	0.990515	0.0294869
glra1	-0.811365	0.0296281
si:ch211-219a4.3	0.818694	0.0296281
znfx1	0.951434	0.029713
si:dkey-283b1.7	-1.41813	0.0297268
prkcda	0.957498	0.0297492
admb	1.1664	0.0297492
zgc:163061	0.998363	0.0297492
dse	0.818985	0.0297611
rbfox1l	-0.88377	0.0299201
slc47a2.2	1.51818	0.0300706
ssu72	-0.414771	0.0301155
wnk1a	0.355674	0.0301943
gtpbp10	-0.733067	0.0305706
pex1	-0.464975	0.0305706
limk1a	-0.541954	0.0305706
ddhd1a	-0.579295	0.0306299
bcl9l	-0.406829	0.0306728
epb41l4a	0.862076	0.0308533
tlr22	1.01187	0.0308754
zgc:172090	1.2542	0.0309126
grm6a	-1.34778	0.0309486
esr2b	-1.0112	0.0309486
si:ch211-26b3.4	-1.00727	0.0309486
CU302253.1	1.34456	0.0310621
clu	1.27593	0.0311138
mtap	0.643208	0.0311138
cd99	1.12516	0.0312178
mef2aa	-0.373047	0.0314195
gmps	-0.340804	0.0314195
cfl1l	1.08649	0.0314757
si:ch211-214p13.9	1.11066	0.0314834
slc25a12	-0.288002	0.0315203
fabp11a	1.05273	0.0315604
col9a3	-1.27638	0.031666
CABZ01050062.1	-0.477423	0.0317639
ambp	-0.591342	0.0317699
zmp:0000000912	1.51258	0.0317699
tnfaip6	0.874535	0.0317699
arhgef3l	1.14246	0.0317714
sema5ba	-1.25829	0.0318808
clasrp	-0.429897	0.0319184
si:dkey-40g16.6	1.52436	0.0319954
meltf	1.37039	0.0321522
BX248108.1	-0.802489	0.0321609
gnaia	0.295739	0.0322022
BX510992.1	-1.07486	0.0322022
dusp22b	0.983244	0.0322732
MPC2	-0.887588	0.0323283
tfb2m	-0.5806	0.0323988
abtb2a	1.17391	0.0324325
zgc:153018	-0.612808	0.0324714
zmp:0000000527	0.927446	0.032502
sema3b	0.450166	0.0325027
ros1	1.35956	0.0325648
si:dkey-58b18.8	-1.18267	0.0325648
ltbp1	0.515861	0.0326816
CABZ01041494.1	1.17748	0.0327688
kpna6	-0.369719	0.0328116
cux2b	-0.734092	0.0328116
hipk2	-0.491745	0.0328262
c8a	-0.582004	0.032969
ctss2.2	0.742059	0.0329848
slc25a27	-0.743848	0.0329999
dnajc16l	0.588975	0.0330413
myha	1.22062	0.0331389
apool	-0.388189	0.0332148
qrfpr4	1.23632	0.033252
tfec	1.22695	0.033252
slc38a4	-0.609079	0.0332681
acadm	-0.73035	0.0333537
si:dkeyp-68b7.12	1.02545	0.0334793
dnm3a	-0.729231	0.0335505
coro1a	0.933755	0.0335505
si:dkey-23n7.10	-0.608867	0.0335533
grm2b	-1.45219	0.0335739
bcl2l11	-0.535001	0.0336405
CABZ01112049.1	0.83633	0.0336405
CABZ01057488.1	-0.84368	0.0336405
synm	1.0763	0.0338972
hist1h2a11	1.1497	0.0338972
itprip	0.882137	0.033975
epha2a	0.863474	0.0340295
map3k22	0.547317	0.0340317
plppr5a	-1.25597	0.0341275
hspg2	0.514228	0.0341484
krt97	1.4053	0.0341845
si:ch211-246e12.3	0.766238	0.0342678
asgrl2	-0.675172	0.0344409
bcam	0.848577	0.0345296
cmtm4	0.50342	0.0345355
cnnm2a	-0.665301	0.0345355
nfia	-0.531814	0.0345355
scpp8	1.14874	0.0345355
metrnla	0.833208	0.0346477
plxnc1	0.877388	0.0346825
abcf2b	-0.868362	0.0346825
trpm4b.2	1.16314	0.0346825
ifitm1	0.887996	0.0346825
rhoab	0.576541	0.0346825
mfsd11	0.74378	0.0347094
syngr2a	0.52613	0.0347102
samm50l	-0.59104	0.0347427
si:ch211-212k18.6	1.33559	0.0347427
si:dkey-96l17.6	0.828457	0.0347427
FO704610.1	-0.729974	0.0347697
zgc:100868	1.27416	0.0347712
slc38a5a	1.07343	0.0349622
scamp4	0.899876	0.0349622
st14b	1.05363	0.0349622
zgc:136858	-0.529367	0.0349754
ccdc88b	0.943558	0.0350039
si:ch211-214c20.1	1.35255	0.0350642
mmp17a	1.20459	0.035124
tmem54a	0.962032	0.0351814
sntb1	0.880074	0.0352033
slc25a24	0.861592	0.0352235
AMDHD1	-0.750615	0.0353292
hhla2a.1	1.25275	0.0353292
tmeff1b	-1.10201	0.0353292
slc43a2b	1.06482	0.0353292
si:ch211-217k17.12	1.38912	0.0353292
ank3b	-0.516075	0.0353753
dact2	1.34919	0.0354365
BX901881.1	-1.04699	0.0355246
rpia	-0.515048	0.0355394
si:ch73-217b7.1	-0.352944	0.0355395
si:ch211-197k17.3	-0.826232	0.0355896
si:ch73-170d6.3	1.36038	0.0357452
abcc12	-0.662871	0.0358446
dnajc30b	-0.481292	0.0358446
malt2	0.878963	0.0359623
il17rc	0.877566	0.0359623
yap1	0.454989	0.0359973
tmem64	-0.445044	0.036044
si:dkeyp-73d8.8	-0.792611	0.0360959
magixa	-0.510525	0.0360963
usp19	-0.255015	0.0364404
zmp:0000001114	0.790849	0.0365924
uqcrc1	-0.44705	0.0366837
erbb2	0.534839	0.0368961
slc18a2	-0.664653	0.037177
si:ch1073-110a20.1	1.22251	0.0373391
rbm47	0.859891	0.0374016
ftr58	0.764297	0.0376251
CABZ01066312.1	-0.640595	0.0376251
myl4	1.28654	0.0377763
ctsa	0.526215	0.0377763
aplp1	-0.952195	0.0377763
ncf4	1.10544	0.0378508
ireb2	-0.529119	0.0378765
phykpl	-0.526911	0.0378765
si:dkey-40c23.2	0.913698	0.0378765
mlxipl	-0.813327	0.0378765
C20H6orf58	-0.791656	0.0378765
DOCK9	-0.40703	0.0378765
CABZ01044048.1	-0.640096	0.037966
sv2ba	1.24542	0.0380474
si:ch211-197l9.2	0.778882	0.0380474
pcdh1g2	0.907404	0.0380474
taldo1	-0.386611	0.0380474
fhod1	0.717439	0.0382139
actc1a	1.27607	0.0382234
sorbs2a	0.592674	0.0382486
pkp1b	0.94641	0.0382486
zgc:110425	1.06247	0.0382486
mylk3	1.26587	0.0382486
grnas	-0.931447	0.0382486
sar1b	-0.469443	0.0382486
mep1a.1	1.32002	0.0382931
tmem59l	1.12683	0.0385446
si:ch211-207e14.4	1.03727	0.0387449
FP325123.2	0.884665	0.0387449
cd276	0.887355	0.0387529
lsp1a	0.552359	0.0387607
crppa	-0.594123	0.0388002
lcp1	0.944697	0.0388002
col16a1	0.525328	0.0388512
si:zfos-364h11.2	1.06453	0.0389089
tp53inp1	-0.761398	0.0389766
adamts1	1.15599	0.0390187
BX279523.1	-1.10573	0.0391297
si:ch211-183d21.1	0.75044	0.0392211
rit1	0.63111	0.0394327
mthfs	-0.519314	0.039434
slc43a1a	0.562831	0.0394686
prpf39	-0.439354	0.0395193
BMERB1	-1.00769	0.0395469
ppp4cb	-0.313277	0.0395601
mtx2	-0.46068	0.0395722
nipblb	-0.267782	0.039815
si:dkey-172h23.2	0.681661	0.039821
krt18b	0.991399	0.039821
h1-0	0.518192	0.039821
sfmbt2	-0.54944	0.0398993
chst15	0.944684	0.0398993
atp6v1ab	1.00973	0.0401227
C10H21orf91	-0.660124	0.0401453
alcamb	0.880291	0.0401453
sri	0.525646	0.0401453
nfil3	0.642307	0.0401789
smarca1	-0.588282	0.0402096
inhbab	1.24202	0.0402096
tmem45b	0.822303	0.0402096
CR354588.1	-0.652482	0.0402096
sema3gb	0.968898	0.0402767
capn2a	0.654523	0.040302
ipcef1	1.34018	0.0403844
btbd3a	0.420513	0.0403908
prr15la	1.27711	0.0403908
hyal2a	0.859646	0.0403908
myo16	-0.673666	0.0403908
vcana	1.28765	0.0403908
mbl2	1.3308	0.040405
fahd2a	-0.593998	0.040405
si:ch73-141c7.1	-0.816539	0.040519
mapkbp1	-0.652903	0.0405446
efna3b	-0.890443	0.0407293
me3	0.576185	0.0408425
si:dkey-23k10.5	1.11148	0.0408425
wipf3	0.859102	0.0408425
marc1	-0.588639	0.0408425
si:ch211-233m11.1	1.03486	0.0408425
bnip3	-0.763323	0.0408425
hnf4b	-0.811596	0.0408425
hist1h4l	1.0766	0.0408454
zgc:77938	-0.774576	0.0409949
BX323556.1	1.29604	0.0409949
psd2	-0.63026	0.041015
blvrb	0.450265	0.041015
hdlbpa	-0.487565	0.0410155
si:ch73-14h1.2	1.24351	0.0410616
rnf183	1.13013	0.0410616
si:dkey-58b18.3	-1.17413	0.0410616
slc23a1	0.825692	0.0411432
macrod2	-0.516462	0.0413689
akr1b1.1	-0.59429	0.0413711
slc38a3a	-0.500517	0.0413711
ptk2bb	0.871217	0.0415069
pnpla2	-0.947206	0.0415069
bzw1b	-0.724272	0.0415069
mgat4b	-0.857084	0.041623
slc36a4	0.722894	0.041623
slc25a23b	1.3527	0.0417043
manba	0.794839	0.0420353
slc7a1a	-0.555719	0.0422277
cenpj	1.04488	0.0422277
zgc:113054	-0.82405	0.0422277
fhl1a	1.3377	0.0422277
mntb	-0.508784	0.0422639
batf3	1.34939	0.0423105
si:ch211-269k10.5	1.15847	0.0424162
pik3c2g	0.911925	0.0424162
st3gal3a	0.576672	0.0424377
fmo5	-0.57574	0.0424377
mmrn2b	0.860895	0.0424377
FP015862.2	1.257	0.0424697
zgc:92360	0.954482	0.0424928
acacb	-0.8802	0.0424928
CABZ01058333.1	1.06108	0.0424928
ormdl3	-0.786158	0.0425528
mylipa	0.873183	0.0429686
sod2	-0.415743	0.0429686
trpm4a	1.16583	0.0429686
SGK3	0.458818	0.0431026
vsig8b	0.887404	0.0431318
dsela	0.880789	0.0431318
arl8a	0.351278	0.0431318
decr2	-0.936368	0.0431491
parp8	0.676443	0.0431615
gramd1c	0.646763	0.0431615
prr13	0.530179	0.0431615
cdaa	1.34875	0.0431615
tapt1b	-0.350635	0.0431943
gdf2	-0.537467	0.0432024
zmynd19	-0.661968	0.0432024
acsl5	1.32225	0.0432181
sla1a	0.984066	0.0433812
iqsec1b	0.592769	0.0434355
tasp1	0.498179	0.0434355
si:ch211-137i24.10	0.762138	0.0435074
zgc:171740	-1.2451	0.0438134
cyth4b	0.998722	0.0438134
hdac9b	0.670598	0.0438758
mctp2b	-0.687153	0.0438758
ptcd3	-0.376514	0.043904
scospondin	1.23489	0.0440527
greb1	0.828862	0.0440678
usp43a	1.03296	0.044069
iffo1b	-1.11552	0.0441169
slc6a15	1.11366	0.0441356
creb5b	0.966493	0.0441356
zanl	1.45644	0.0441544
pfkla	0.794491	0.0441815
CABZ01052570.1	1.27375	0.0441815
lamb2	1.11533	0.0442696
cnp	0.718254	0.044367
arrdc1a	0.650001	0.0444026
sat2b	-0.499375	0.0444242
si:ch211-283g2.2	1.20433	0.0444242
fhod3a	1.24125	0.044454
fkbp1ab	0.791691	0.0446121
srp9	-0.406143	0.0446121
CABZ01102170.1	-0.935126	0.0446121
hist1h4l	0.701525	0.0446121
si:ch73-233k15.2	1.03904	0.0446168
CABZ01088367.1	0.927291	0.044781
tex15	1.23791	0.044781
si:dkeyp-82b4.2	1.31085	0.044781
grpel1	-0.449497	0.0448438
wscd2	0.756883	0.0448438
pigo	-0.323136	0.04488
lpar2b	0.688568	0.04488
si:cabz01054394.5	0.798049	0.04488
si:dkey-6b12.5	-0.850245	0.0450046
si:cabz01101003.1	0.956879	0.0453801
si:ch211-133n4.9	-1.04778	0.0454147
slc39a14	-0.515197	0.0454625
niban1b	0.723883	0.0455714
parp9	1.00385	0.0456325
plekhg7	1.26092	0.0456555
	-0.271857	0.0457665
prkag2a	-0.723415	0.0457969
si:ch211-231m23.4	1.05297	0.0457969
si:ch211-136a13.1	0.894124	0.0457969
paqr7a	-1.1604	0.0457969
habp2	-0.737159	0.0459413
si:dkey-230i18.2	0.927788	0.0459413
gck	-1.61355	0.0460012
ftr90	1.11374	0.0460012
astn1	-1.07106	0.0460203
wdr20b	-0.327608	0.0460712
ppp1r1c	-1.10524	0.0460977
C8H9orf64	-0.710363	0.0461813
frya	-0.909432	0.0462049
letm2	-0.500982	0.0462049
rapgefl1	-0.595121	0.0462074
si:ch211-168f7.5	0.916904	0.0462823
bmb	0.792137	0.0462823
si:dkey-34e4.1	-0.385378	0.0464291
igfals	-0.791289	0.0465224
tob1b	-0.699856	0.0467025
si:dkey-163f14.6	-0.874143	0.0469235
SERINC3	1.19745	0.0470335
hsp90aa1.2	1.17403	0.0473488
uox	-0.58601	0.0473737
st3gal8	-0.649906	0.0473737
cyp27b1	-1.14849	0.0473737
rdh10b	-0.587575	0.047388
ugt1b1	0.577949	0.0474132
cul3b	-0.296066	0.047445
smoc1	-0.581619	0.0474796
p3h2	0.65222	0.0474796
cyfip1	0.281369	0.0475181
hist1h4l	0.941225	0.0476426
FO834799.2	-0.623974	0.0477186
spam1	-1.12335	0.0477402
synrg	-0.323519	0.0477966
CABZ01044022.1	1.18362	0.0478163
GCNT4	1.2215	0.0478193
ttc36	-0.573327	0.047894
pdk2b	-0.894208	0.0479888
nocta	-0.912855	0.0481399
NAV1	0.755703	0.0482447
gpm6ba	-1.23289	0.0483342
hlfa	-0.367888	0.0483765
CR388178.1	-0.634574	0.0483765
pex12	-0.689414	0.0484371
pgam5	0.288987	0.0484411
prdm4	-0.648592	0.048455
zbtb34	-0.545614	0.048564
ptpn6	0.852006	0.048564
gatad2b	-0.719715	0.0487123
si:ch73-180n10.1	-1.30033	0.048714
si:dkeyp-120h9.1	0.609694	0.0487731
arl3a	-0.665828	0.0487731
hcn4	1.18126	0.0487731
ppp1r15b	-0.962695	0.0487731
SNTA1	-0.411185	0.0487731
tmem79a	0.925228	0.0489995
icam3	0.626732	0.0490379
slc37a1	-0.866287	0.0490535
si:zfos-2326c3.2	-0.40606	0.0496709
chchd10	-0.492249	0.0498086
vangl1	0.695463	0.04991
unm_sa911	0.69994	0.04991
alg2	-0.428469	0.0499544

## Sheet: WS5b Mouse DIO v Chow
Workbook S5b. Significantly dysregulated genes comparing DIO tissue v Chow mice
id	gene_name	biotype	chromosome	description	human_homolog	baseMean	MLE_log2FC	log2FoldChange	lfcSE	pvalue	padj
ENSMUSG00000000001	Gnai3	protein_coding	3	guanine nucleotide binding protein (G protein), alpha inhibiting 3	GNAI3	1162.78	-0.361644	-0.355181	0.103687	0.00053635	0.0012862
ENSMUSG00000000028	Cdc45	protein_coding	16	cell division cycle 45	CDC45	20.9067	0.835752	0.773809	0.259953	0.00154286	0.00339467
ENSMUSG00000000031	H19	lincRNA	7	H19, imprinted maternally expressed transcript		147.051	5.55074	5.45669	0.523845	1.43547e-26	3.26525e-25
ENSMUSG00000000049	Apoh	protein_coding	11	apolipoprotein H	APOH	19763.9	-0.618986	-0.612446	0.0866407	1.07102e-12	7.89982e-12
ENSMUSG00000000056	Narf	protein_coding	11	nuclear prelamin A recognition factor	NARF	536.042	-0.872074	-0.864627	0.0887545	9.65583e-23	1.68615e-21
ENSMUSG00000000058	Cav2	protein_coding	6	caveolin 2	CAV2	95.4893	0.467377	0.434565	0.218775	0.0370665	0.060624
ENSMUSG00000000078	Klf6	protein_coding	13	Kruppel-like factor 6	KLF6	350.728	1.73043	1.70173	0.186375	9.09078e-21	1.38302e-19
ENSMUSG00000000085	Scmh1	protein_coding	4	sex comb on midleg homolog 1	SCMH1	116.114	0.181416	0.175894	0.134729	0.183935	0.245618
ENSMUSG00000000088	Cox5a	protein_coding	9	cytochrome c oxidase subunit 5A	COX5A	1932.17	-0.0489698	-0.0483967	0.0741991	0.511366	0.581274
ENSMUSG00000000093	Tbx2	protein_coding	11	T-box 2	TBX2	71.6171	1.06548	1.03972	0.16583	1.32905e-10	7.72804e-10
ENSMUSG00000000120	Ngfr	protein_coding	11	nerve growth factor receptor (TNFR superfamily, member 16)	NGFR	83.6751	1.23326	1.19262	0.209967	3.83847e-09	1.87801e-08
ENSMUSG00000000126	Wnt9a	protein_coding	11	wingless-type MMTV integration site family, member 9A	WNT9A	8.62609	-1.03413	-0.886313	0.391297	0.00938559	0.0175875
ENSMUSG00000000127	Fer	protein_coding	17	fer (fms/fps related) protein kinase	FER	101.525	0.0476904	0.046591	0.120061	0.694921	0.747295
ENSMUSG00000000131	Xpo6	protein_coding	7	exportin 6	XPO6	520.12	-0.0427209	-0.0419775	0.0921136	0.645331	0.703667
ENSMUSG00000000134	Tfe3	protein_coding	X	transcription factor E3	TFE3	401.549	0.107184	0.10574	0.0905078	0.239641	0.307396
ENSMUSG00000000142	Axin2	protein_coding	11	axin 2	AXIN2	71.3774	-0.586832	-0.553302	0.20327	0.00466425	0.00929086
ENSMUSG00000000148	Brat1	protein_coding	5	BRCA1-associated ATM activator 1	BRAT1	162.262	0.456854	0.448198	0.111803	4.90043e-05	0.000139265
ENSMUSG00000000149	Gna12	protein_coding	5	guanine nucleotide binding protein, alpha 12	GNA12	1722.87	0.288239	0.28542	0.0757019	0.000148765	0.000392177
ENSMUSG00000000154	Slc22a18	protein_coding	7	solute carrier family 22 (organic cation transporter), member 18	SLC22A18	1327.29	0.41876	0.412399	0.100541	3.41304e-05	9.92115e-05
ENSMUSG00000000159	Igsf5	protein_coding	16	immunoglobulin superfamily, member 5	IGSF5	148.207	-0.140489	-0.138076	0.097119	0.151494	0.208511
ENSMUSG00000000167	Pih1d2	protein_coding	9	PIH1 domain containing 2	PIH1D2	5.42854	0.279315	0.198712	0.414935	0.566665	0.633129
ENSMUSG00000000168	Dlat	protein_coding	9	dihydrolipoamide S-acetyltransferase (E2 component of pyruvate dehydrogenase complex)	DLAT	768.544	-0.6525	-0.642927	0.102818	2.6049e-10	1.46571e-09
ENSMUSG00000000171	Sdhd	protein_coding	9	succinate dehydrogenase complex, subunit D, integral membrane protein	SDHD	2306.51	-0.377497	-0.374042	0.0768317	9.88055e-07	3.58951e-06
ENSMUSG00000000182	Fgf23	protein_coding	6	fibroblast growth factor 23	FGF23	2.01195	2.94186	1.02424	1.46044	0.0373685	0.0610635
ENSMUSG00000000184	Ccnd2	protein_coding	6	cyclin D2	CCND2	205.46	0.818288	0.806102	0.115489	1.54529e-12	1.12162e-11
ENSMUSG00000000194	Gpr107	protein_coding	2	G protein-coupled receptor 107	GPR107	328.676	0.338059	0.333869	0.0884193	0.000142472	0.000376908
ENSMUSG00000000197	Nalcn	protein_coding	14	sodium leak channel, non-selective	NALCN	2.4541	1.08381	0.5607	0.662605	0.191901	0.254794
ENSMUSG00000000204	Slfn4	protein_coding	11	schlafen 4	SLFN12L	8.5892	2.57157	2.36964	0.545212	2.34707e-06	8.12849e-06
ENSMUSG00000000244	Tspan32	protein_coding	7	tetraspanin 32	TSPAN32	27.1861	2.28388	2.20033	0.340651	1.60968e-11	1.04104e-10
ENSMUSG00000000247	Lhx2	protein_coding	2	LIM homeobox protein 2	LHX2	45.0373	0.605054	0.581365	0.171405	0.000487384	0.00117869
ENSMUSG00000000248	Clec2g	protein_coding	6	C-type lectin domain family 2, member g		0.748314	-0.810766	-0.134642	0.697763	0.638362	0.697818
ENSMUSG00000000253	Gmpr	protein_coding	13	guanosine monophosphate reductase	GMPR	24.7954	1.38645	1.31803	0.274513	4.54334e-07	1.72522e-06
ENSMUSG00000000266	Mid2	protein_coding	X	midline 2	MID2	94.8058	0.103285	0.0998894	0.140031	0.46779	0.540439
ENSMUSG00000000275	Trim25	protein_coding	11	tripartite motif-containing 25	TRIM25	1166.18	-0.0603051	-0.0591814	0.0926051	0.518162	0.58755
ENSMUSG00000000276	Dgke	protein_coding	11	diacylglycerol kinase, epsilon	DGKE	40.1469	0.158307	0.149692	0.179094	0.390313	0.464551
ENSMUSG00000000278	Scpep1	protein_coding	11	serine carboxypeptidase 1	SCPEP1	619.33	0.068484	0.0679451	0.0704554	0.333029	0.406413
ENSMUSG00000000282	Mnt	protein_coding	11	max binding protein	MNT	183.222	-0.285418	-0.271844	0.167284	0.0948364	0.13858
ENSMUSG00000000290	Itgb2	protein_coding	10	integrin beta 2	ITGB2	477.176	2.91718	2.86687	0.289987	2.78416e-24	5.37869e-23
ENSMUSG00000000295	Hddc2	protein_coding	10	HD domain containing 2	HDDC2	24.6992	0.438849	0.391384	0.267478	0.116614	0.16606
ENSMUSG00000000296	Tpd52l1	protein_coding	10	tumor protein D52-like 1	TPD52L1	75.5396	-0.609889	-0.594809	0.135198	7.38773e-06	2.37825e-05
ENSMUSG00000000301	Pemt	protein_coding	11	phosphatidylethanolamine N-methyltransferase	PEMT	2417.08	-0.643656	-0.634066	0.105654	1.31836e-09	6.84081e-09
ENSMUSG00000000303	Cdh1	protein_coding	8	cadherin 1	CDH1	427.249	0.383968	0.37335	0.133878	0.00452013	0.00903425
ENSMUSG00000000305	Cdh4	protein_coding	2	cadherin 4	CDH4	10.7018	0.522428	0.445299	0.320036	0.123933	0.175485
ENSMUSG00000000317	Bcl6b	protein_coding	11	B cell CLL/lymphoma 6, member B	BCL6B	59.5965	0.803687	0.77834	0.167683	1.86084e-06	6.52933e-06
ENSMUSG00000000318	Clec10a	protein_coding	11	C-type lectin domain family 10, member A	CLEC10A	12.9354	2.42302	2.29769	0.422827	1.00491e-08	4.65497e-08
ENSMUSG00000000320	Alox12	protein_coding	11	arachidonate 12-lipoxygenase	ALOX12	14.1244	0.0402774	0.0335357	0.318515	0.908657	0.927993
ENSMUSG00000000325	Arvcf	protein_coding	16	armadillo repeat gene deleted in velocardiofacial syndrome	ARVCF	296.689	0.670081	0.655054	0.13385	6.23839e-07	2.32929e-06
ENSMUSG00000000326	Comt	protein_coding	16	catechol-O-methyltransferase	COMT	8700.49	-0.0424695	-0.041713	0.0869303	0.627521	0.687923
ENSMUSG00000000339	Rtca	protein_coding	3	RNA 3'-terminal phosphate cyclase	RTCA	148.863	0.329274	0.323767	0.103827	0.00164789	0.0036056
ENSMUSG00000000340	Dbt	protein_coding	3	dihydrolipoamide branched chain transacylase E2	DBT	796	-1.12592	-1.10533	0.145826	1.25554e-14	1.12292e-13
ENSMUSG00000000346	Dazap2	protein_coding	15	DAZ associated protein 2	DAZAP2	1328.85	-0.107918	-0.106862	0.0705513	0.127787	0.180201
ENSMUSG00000000355	Mcts1	protein_coding	X	malignant T cell amplified sequence 1	MCTS1	279.32	-0.674152	-0.661478	0.120864	2.83665e-08	1.23837e-07
ENSMUSG00000000359	Rem1	protein_coding	2	rad and gem related GTP binding protein 1	REM1	13.2291	1.8037	1.66646	0.407177	7.73011e-06	2.48219e-05
ENSMUSG00000000374	Trappc10	protein_coding	10	trafficking protein particle complex 10	TRAPPC10	317.268	-0.0820315	-0.0807497	0.0904537	0.36789	0.442104
ENSMUSG00000000378	Ccm2	protein_coding	11	cerebral cavernous malformation 2	CCM2	290.77	0.254763	0.251232	0.0921417	0.00603144	0.0117371
ENSMUSG00000000384	Tbrg4	protein_coding	11	transforming growth factor beta regulated gene 4	TBRG4	450.426	-0.402804	-0.393248	0.122217	0.00110054	0.00248867
ENSMUSG00000000385	Tmprss2	protein_coding	16	transmembrane protease, serine 2	TMPRSS2	96.536	1.05324	1.03535	0.13831	2.7393e-14	2.38045e-13
ENSMUSG00000000386	Mx1	protein_coding	16	MX dynamin-like GTPase 1	MX1,MX2	67.7576	2.49321	2.45145	0.248799	7.38606e-24	1.39433e-22
ENSMUSG00000000392	Fap	protein_coding	2	fibroblast activation protein	FAP	3.5689	1.19805	0.777122	0.631321	0.0809636	0.120883
ENSMUSG00000000399	Ndufa9	protein_coding	6	NADH:ubiquinone oxidoreductase subunit A9	NDUFA9	1332.68	-0.0709942	-0.0699046	0.0812902	0.385283	0.459533
ENSMUSG00000000409	Lck	protein_coding	4	lymphocyte protein tyrosine kinase	LCK	34.7474	1.67376	1.57284	0.345825	9.62799e-07	3.50392e-06
ENSMUSG00000000416	Cttnbp2	protein_coding	6	cortactin binding protein 2	CTTNBP2	10.0258	1.61825	1.45682	0.430155	0.000155468	0.000408221
ENSMUSG00000000420	Galnt1	protein_coding	18	polypeptide N-acetylgalactosaminyltransferase 1	GALNT1	550.936	-0.00807382	-0.00750787	0.100536	0.936562	0.950121
ENSMUSG00000000439	Mkrn2	protein_coding	6	makorin, ring finger protein, 2	MKRN2	183.759	-0.0940595	-0.0926602	0.0956815	0.329253	0.402786
ENSMUSG00000000440	Pparg	protein_coding	6	peroxisome proliferator activated receptor gamma	PPARG	260.942	0.701389	0.688203	0.124005	1.74468e-08	7.83377e-08
ENSMUSG00000000441	Raf1	protein_coding	6	v-raf-leukemia viral oncogene 1	RAF1	1134.17	-0.107183	-0.106181	0.0700918	0.12782	0.180232
ENSMUSG00000000486	Sept1	protein_coding	7	septin 1	SEPTIN1	45.2157	0.829925	0.768472	0.260016	0.00158634	0.00348061
ENSMUSG00000000489	Pdgfb	protein_coding	15	platelet derived growth factor, B polypeptide	PDGFB	104.816	2.58267	2.55958	0.187662	5.39048e-43	2.87556e-41
ENSMUSG00000000530	Acvrl1	protein_coding	15	activin A receptor, type II-like 1	ACVRL1	132.727	2.55822	2.53637	0.182044	4.87546e-45	2.83893e-43
ENSMUSG00000000531	Grasp	protein_coding	15	GRP1 (general receptor for phosphoinositides 1)-associated scaffold protein	GRASP	22.9077	0.284348	0.258891	0.233476	0.243036	0.311267
ENSMUSG00000000532	Acvr1b	protein_coding	15	activin A receptor, type 1B	ACVR1B	201.33	0.259985	0.253752	0.12072	0.0330866	0.0547372
ENSMUSG00000000538	Tom1l2	protein_coding	11	target of myb1-like 2 (chicken)	TOM1L2	421.675	0.0268592	0.0265647	0.0878249	0.761226	0.804833
ENSMUSG00000000552	Zfp385a	protein_coding	15	zinc finger protein 385A	ZNF385A	260.04	0.530198	0.513417	0.150186	0.000471356	0.0011421
ENSMUSG00000000555	Itga5	protein_coding	15	integrin alpha 5 (fibronectin receptor alpha)	ITGA5	296.598	0.0587616	0.0566493	0.151185	0.703538	0.754991
ENSMUSG00000000561	Wdr77	protein_coding	3	WD repeat domain 77	WDR77	207.994	-0.43865	-0.43078	0.107391	5.01101e-05	0.000142163
ENSMUSG00000000562	Adora3	protein_coding	3	adenosine A3 receptor	ADORA3	2.05814	2.93464	2.11348	1.11935	0.0058824	0.0114822
ENSMUSG00000000563	Atp5f1	protein_coding	3	ATP synthase, H+ transporting, mitochondrial F0 complex, subunit B1	ATP5PB	2736.02	-0.397715	-0.393294	0.0846211	2.89703e-06	9.92711e-06
ENSMUSG00000000567	Sox9	protein_coding	11	SRY (sex determining region Y)-box 9	SOX9	107.079	0.322999	0.303963	0.192012	0.101241	0.146862
ENSMUSG00000000568	Hnrnpd	protein_coding	5	heterogeneous nuclear ribonucleoprotein D	HNRNPD	581.607	-0.54899	-0.543411	0.0844125	9.1427e-11	5.45036e-10
ENSMUSG00000000581	C1d	protein_coding	11	C1D nuclear receptor co-repressor	C1D	493.535	-0.359413	-0.349467	0.130135	0.00634913	0.0123061
ENSMUSG00000000594	Gm2a	protein_coding	11	GM2 ganglioside activator protein	GM2A	1513.05	-0.408491	-0.404344	0.0800542	3.72166e-07	1.42995e-06
ENSMUSG00000000600	Krit1	protein_coding	5	KRIT1, ankyrin repeat containing	KRIT1	208.555	-0.519831	-0.511446	0.10499	8.5587e-07	3.13861e-06
ENSMUSG00000000605	Clcn4	protein_coding	7	chloride channel, voltage-sensitive 4	CLCN4	790.341	-0.528647	-0.524876	0.0698709	4.40717e-14	3.73751e-13
ENSMUSG00000000627	Sema4f	protein_coding	6	sema domain, immunoglobulin domain (Ig), TM domain, and short cytoplasmic domain	SEMA4F	2.02239	1.18107	0.592317	0.689654	0.175177	0.235732
ENSMUSG00000000628	Hk2	protein_coding	6	hexokinase 2	HK2	125.962	2.71533	2.69936	0.158944	2.14211e-65	3.00204e-63
ENSMUSG00000000631	Myo18a	protein_coding	11	myosin XVIIIA	MYO18A	1710.24	-0.0211417	-0.0205499	0.0981139	0.830852	0.863813
ENSMUSG00000000673	Haao	protein_coding	17	3-hydroxyanthranilate 3,4-dioxygenase	HAAO	4629.56	-0.488718	-0.474675	0.136862	0.000411809	0.00100756
ENSMUSG00000000682	Cd52	protein_coding	4	CD52 antigen	CD52	249.896	2.52048	2.44706	0.33842	3.76316e-14	3.21942e-13
ENSMUSG00000000686	Abhd15	protein_coding	11	abhydrolase domain containing 15	ABHD15	312.706	-0.491787	-0.477977	0.137227	0.000387291	0.000951797
ENSMUSG00000000693	Loxl3	protein_coding	6	lysyl oxidase-like 3	LOXL3	67.9594	1.36091	1.33611	0.165219	1.74354e-16	1.86742e-15
ENSMUSG00000000708	Kat2b	protein_coding	17	K(lysine) acetyltransferase 2B	KAT2B	793.987	-1.14595	-1.13346	0.114457	1.44148e-23	2.64276e-22
ENSMUSG00000000711	Rab5b	protein_coding	10	RAB5B, member RAS oncogene family	RAB5B	510.768	-0.475579	-0.470275	0.085956	3.53732e-08	1.52733e-07
ENSMUSG00000000732	Icosl	protein_coding	10	icos ligand	ICOSLG	43.0395	1.03252	0.960901	0.276612	0.000198591	0.000512581
ENSMUSG00000000738	Spg7	protein_coding	8	SPG7, paraplegin matrix AAA peptidase subunit	SPG7	724.021	0.333059	0.329241	0.0851515	9.90064e-05	0.000268141
ENSMUSG00000000739	Sult5a1	protein_coding	8	sulfotransferase family 5A, member 1		52.5706	-3.07282	-2.9275	0.493403	3.53927e-10	1.9588e-09
ENSMUSG00000000740	Rpl13	protein_coding	8	ribosomal protein L13	RPL13	1130.79	0.261455	0.257793	0.0939981	0.00572171	0.0111963
ENSMUSG00000000743	Chmp1a	protein_coding	8	charged multivesicular body protein 1A	CHMP1A	808.348	0.330789	0.326134	0.0944748	0.000499381	0.00120435
ENSMUSG00000000751	Rpa1	protein_coding	11	replication protein A1	RPA1	455.495	0.338629	0.333449	0.0987872	0.000655339	0.00154819
ENSMUSG00000000753	Serpinf1	protein_coding	11	serine (or cysteine) peptidase inhibitor, clade F, member 1	SERPINF1	5058.05	-0.664492	-0.656035	0.101019	5.63905e-11	3.44107e-10
ENSMUSG00000000759	Tubgcp3	protein_coding	8	tubulin, gamma complex associated protein 3	TUBGCP3	179.288	-0.367611	-0.361642	0.0997591	0.000249664	0.000632071
ENSMUSG00000000776	Polr3d	protein_coding	14	polymerase (RNA) III (DNA directed) polypeptide D	POLR3D	105.786	-0.172999	-0.168776	0.116971	0.144022	0.199572
ENSMUSG00000000782	Tcf7	protein_coding	11	transcription factor 7, T cell specific	TCF7	74.3063	-0.647486	-0.611956	0.204249	0.00182678	0.00396189
ENSMUSG00000000787	Ddx3x	protein_coding	X	DEAD/H (Asp-Glu-Ala-Asp/His) box polypeptide 3, X-linked	DDX3X	2116.81	-0.973759	-0.964851	0.0955568	2.50131e-24	4.86065e-23
ENSMUSG00000000791	Il12rb1	protein_coding	8	interleukin 12 receptor, beta 1	IL12RB1	22.2284	-2.80269	-2.74485	0.302469	1.46554e-20	2.19925e-19
ENSMUSG00000000794	Kcnn3	protein_coding	3	potassium intermediate/small conductance calcium-activated channel, subfamily N, member 3	KCNN3	2.43256	3.83274	3.30723	1.34458	0.000295476	0.000740796
ENSMUSG00000000804	Usp32	protein_coding	11	ubiquitin specific peptidase 32	USP32	362.137	-0.528523	-0.519684	0.10737	9.74296e-07	3.54264e-06
ENSMUSG00000000805	Car4	protein_coding	11	carbonic anhydrase 4	CA4	1.77463	3.97899	0.21174	0.790802	0.124925	0.176693
ENSMUSG00000000811	Txnrd3	protein_coding	6	thioredoxin reductase 3	TXNRD3	98.1094	-0.716827	-0.703758	0.121492	4.17619e-09	2.03542e-08
ENSMUSG00000000817	Fasl	protein_coding	1	Fas ligand (TNF superfamily, member 6)	FASLG	3.68133	2.75791	2.28138	0.836949	0.00104967	0.00238244
ENSMUSG00000000823	Zfp512b	protein_coding	2	zinc finger protein 512B	ZNF512B	354.169	-0.609798	-0.600007	0.108676	2.35197e-08	1.03553e-07
ENSMUSG00000000826	Dnajc5	protein_coding	2	DnaJ heat shock protein family (Hsp40) member C5	DNAJC5	886.708	-0.17774	-0.176288	0.0685862	0.00986279	0.0183652
ENSMUSG00000000827	Tpd52l2	protein_coding	2	tumor protein D52-like 2	TPD52L2	453.242	0.177578	0.176309	0.0641482	0.00582273	0.0113738
ENSMUSG00000000838	Fmr1	protein_coding	X	fragile X mental retardation 1	FMR1	280.795	-0.435675	-0.426218	0.117848	0.000245658	0.000622691
ENSMUSG00000000861	Bcl11a	protein_coding	11	B cell CLL/lymphoma 11A (zinc finger protein)	BCL11A	7.51612	0.953835	0.614984	0.574994	0.137466	0.191837
ENSMUSG00000000876	Pxmp4	protein_coding	2	peroxisomal membrane protein 4	PXMP4	625.389	-0.139533	-0.138112	0.0741865	0.0611982	0.0944294
ENSMUSG00000000881	Dlg3	protein_coding	X	discs large MAGUK scaffold protein 3	DLG3	191.892	-0.233114	-0.22872	0.103968	0.0261028	0.0441825
ENSMUSG00000000884	Gnb1l	protein_coding	16	guanine nucleotide binding protein (G protein), beta polypeptide 1-like	GNB1L	25.4848	0.361113	0.331194	0.228907	0.128637	0.181215
ENSMUSG00000000901	Mmp11	protein_coding	10	matrix metallopeptidase 11	MMP11	18.9105	1.46952	1.38703	0.303409	1.13206e-06	4.08307e-06
ENSMUSG00000000902	Smarcb1	protein_coding	10	SWI/SNF related, matrix associated, actin dependent regulator of chromatin, subfamily b, member 1	SMARCB1	265.419	0.370052	0.364827	0.095206	0.000110104	0.000296209
ENSMUSG00000000903	Vpreb3	protein_coding	10	pre-B lymphocyte gene 3	VPREB3	2.57299	0.139363	0.0818421	0.485595	0.826518	0.860551
ENSMUSG00000000915	Hip1r	protein_coding	5	huntingtin interacting protein 1 related	HIP1R	358.686	-0.539402	-0.518493	0.163034	0.00110532	0.00249812
ENSMUSG00000000916	Nsun5	protein_coding	5	NOL1/NOP2/Sun domain family, member 5	NSUN5	131.605	-0.196035	-0.189212	0.140102	0.168826	0.228745
ENSMUSG00000000934	Top1mt	protein_coding	15	DNA topoisomerase 1, mitochondrial	TOP1MT	266.086	0.154444	0.152392	0.0895156	0.0865163	0.128051
ENSMUSG00000000942	Hoxa4	protein_coding	6	homeobox A4	HOXA4	5.36273	1.01515	0.803127	0.464336	0.0370871	0.0606456
ENSMUSG00000000948	Gm38393	protein_coding	7	predicted gene, 38393		6.17258	-1.02216	-0.805899	0.468494	0.0359313	0.0589481
ENSMUSG00000000957	Mmp14	protein_coding	14	matrix metallopeptidase 14 (membrane-inserted)	MMP14	512.045	0.88429	0.863208	0.151757	5.86723e-09	2.80585e-08
ENSMUSG00000000958	Slc7a7	protein_coding	14	solute carrier family 7 (cationic amino acid transporter, y+ system), member 7	SLC7A7	114.112	1.27239	1.25115	0.152054	5.71117e-17	6.39876e-16
ENSMUSG00000000959	Oxa1l	protein_coding	14	oxidase assembly 1-like	OXA1L	480.407	-0.105185	-0.104065	0.0770155	0.174302	0.234841
ENSMUSG00000000976	Heatr6	protein_coding	11	HEAT repeat containing 6	HEATR6	186.481	-0.325983	-0.320427	0.101516	0.00143982	0.00318107
ENSMUSG00000000982	Ccl3	protein_coding	11	chemokine (C-C motif) ligand 3	CCL3	9.53348	2.72601	2.53572	0.54118	4.98007e-07	1.88241e-06
ENSMUSG00000000983	Wfdc18	protein_coding	11	WAP four-disulfide core domain 18		4.53587	3.1367	2.73684	0.80624	0.000143773	0.000379866
ENSMUSG00000001014	Icam4	protein_coding	9	intercellular adhesion molecule 4, Landsteiner-Wiener blood group	ICAM4	3.65209	-0.616765	-0.410542	0.484966	0.278641	0.34993
ENSMUSG00000001016	Ilf2	protein_coding	3	interleukin enhancer binding factor 2	ILF2	206.401	0.146008	0.144249	0.0845169	0.086027	0.127441
ENSMUSG00000001017	Chtop	protein_coding	3	chromatin target of PRMT1	CHTOP	628.892	-0.265511	-0.263426	0.0686687	0.000116731	0.000312816
ENSMUSG00000001018	Snapin	protein_coding	3	SNAP-associated protein	SNAPIN	237.9	0.276505	0.269909	0.121092	0.0238516	0.0407684
ENSMUSG00000001020	S100a4	protein_coding	3	S100 calcium binding protein A4	S100A4	8.69542	2.73088	2.53678	0.545153	6.1898e-07	2.31376e-06
ENSMUSG00000001025	S100a6	protein_coding	3	S100 calcium binding protein A6 (calcyclin)	S100A6	75.6649	2.52912	2.48061	0.268793	2.77544e-21	4.36703e-20
ENSMUSG00000001027	Scn4a	protein_coding	11	sodium channel, voltage-gated, type IV, alpha	SCN4A	1.50159	0.43431	0.151302	0.619972	0.677326	0.731848
ENSMUSG00000001029	Icam2	protein_coding	11	intercellular adhesion molecule 2	ICAM2	59.4862	1.08841	1.05739	0.182054	2.51785e-09	1.26366e-08
ENSMUSG00000001034	Mapk7	protein_coding	11	mitogen-activated protein kinase 7	MAPK7	80.1437	1.17286	1.15189	0.150024	5.68967e-15	5.28596e-14
ENSMUSG00000001036	Epn2	protein_coding	11	epsin 2	EPN2	157.871	0.194121	0.19109	0.098629	0.0509195	0.0803949
ENSMUSG00000001039	B9d1	protein_coding	11	B9 protein domain 1	B9D1	9.48378	1.94222	1.78734	0.439362	9.63981e-06	3.05683e-05
ENSMUSG00000001052	Sec24b	protein_coding	3	Sec24 related gene family, member B (S. cerevisiae)	SEC24B	316.011	-0.0854947	-0.0846388	0.0726976	0.241706	0.309815
ENSMUSG00000001053	N4bp3	protein_coding	11	NEDD4 binding protein 3	N4BP3	64.1801	0.289784	0.276415	0.168314	0.0921909	0.135276
ENSMUSG00000001054	Rmnd5b	protein_coding	11	required for meiotic nuclear division 5 homolog B	RMND5B	169.424	0.28959	0.282776	0.122423	0.019424	0.0338834
ENSMUSG00000001056	Nhp2	protein_coding	11	NHP2 ribonucleoprotein	NHP2	311.64	0.609445	0.598962	0.114223	1.09553e-07	4.46887e-07
ENSMUSG00000001062	Vps9d1	protein_coding	8	VPS9 domain containing 1	VPS9D1	241.563	-0.104354	-0.101689	0.116822	0.377479	0.451691
ENSMUSG00000001065	Zfp276	protein_coding	8	zinc finger protein (C2H2 type) 276	ZNF276	278.182	-0.130838	-0.126521	0.134219	0.337311	0.410941
ENSMUSG00000001076	C1ql4	protein_coding	15	complement component 1, q subcomponent-like 4	C1QL4	6.68843	-2.40409	-2.12702	0.624514	8.34667e-05	0.000228525
ENSMUSG00000001082	Mfsd10	protein_coding	5	major facilitator superfamily domain containing 10	MFSD10	96.1744	0.89986	0.882444	0.137357	6.04208e-11	3.67075e-10
ENSMUSG00000001089	Luzp1	protein_coding	4	leucine zipper protein 1	LUZP1	287.255	0.155885	0.152885	0.107356	0.150265	0.207061
ENSMUSG00000001095	Slc13a2	protein_coding	11	solute carrier family 13 (sodium-dependent dicarboxylate transporter), member 2	SLC13A2	12.3734	-2.92143	-2.82986	0.386577	2.80294e-14	2.43318e-13
ENSMUSG00000001098	Kctd10	protein_coding	5	potassium channel tetramerisation domain containing 10	KCTD10	273.856	0.604544	0.598951	0.0833257	4.59035e-13	3.52744e-12
ENSMUSG00000001100	Poldip2	protein_coding	11	polymerase (DNA-directed), delta interacting protein 2	POLDIP2	1111.03	-0.2025	-0.201004	0.0634349	0.00146577	0.00323623
ENSMUSG00000001103	Sebox	protein_coding	11	SEBOX homeobox	SEBOX	4.47975	-1.61737	-1.18864	0.682634	0.0176958	0.0311745
ENSMUSG00000001105	Ift20	protein_coding	11	intraflagellar transport 20	IFT20	461.32	-0.177884	-0.175637	0.0837721	0.0348425	0.0573495
ENSMUSG00000001119	Col6a1	protein_coding	10	collagen, type VI, alpha 1	COL6A1	434.411	2.19836	2.17711	0.171079	4.25189e-38	1.8455e-36
ENSMUSG00000001120	Pcbp3	protein_coding	10	poly(rC) binding protein 3	PCBP3	14.4897	-0.804569	-0.733072	0.278713	0.00464627	0.00926174
ENSMUSG00000001123	Lgals9	protein_coding	11	lectin, galactose binding, soluble 9	LGALS9	4759.22	0.0456931	0.0455877	0.0843915	0.590416	0.654975
ENSMUSG00000001127	Araf	protein_coding	X	Araf proto-oncogene, serine/threonine kinase	ARAF	810.399	-0.099265	-0.0979113	0.0838046	0.239098	0.306889
ENSMUSG00000001128	Cfp	protein_coding	X	complement factor properdin	CFP	586.943	2.18903	2.16662	0.176541	1.28965e-35	4.92538e-34
ENSMUSG00000001131	Timp1	protein_coding	X	tissue inhibitor of metalloproteinase 1	TIMP1	38.0324	5.69056	5.56419	0.599256	2.37201e-20	3.51802e-19
ENSMUSG00000001134	Uxt	protein_coding	X	ubiquitously expressed prefoldin like chaperone	UXT	102.078	-0.0951047	-0.0917461	0.136571	0.493772	0.564814
ENSMUSG00000001138	Cnnm3	protein_coding	1	cyclin M3	CNNM3	181.549	0.249754	0.242635	0.131575	0.0606574	0.0936944
ENSMUSG00000001143	Lman2l	protein_coding	1	lectin, mannose-binding 2-like	LMAN2L	184.463	0.409038	0.403037	0.0980489	3.36983e-05	9.80244e-05
ENSMUSG00000001150	Mcm3ap	protein_coding	10	minichromosome maintenance complex component 3 associated protein	MCM3AP	343.083	-0.158095	-0.154269	0.104473	0.133879	0.187528
ENSMUSG00000001151	Pcnt	protein_coding	10	pericentrin (kendrin)	PCNT	217.547	-0.180461	-0.177215	0.100206	0.0741843	0.111841
ENSMUSG00000001155	Ftcd	protein_coding	10	formiminotransferase cyclodeaminase	FTCD	4108.78	-0.58487	-0.572872	0.121077	1.6004e-06	5.65025e-06
ENSMUSG00000001156	Mxd1	protein_coding	6	MAX dimerization protein 1	MXD1	83.8635	-0.390855	-0.372356	0.172362	0.0260581	0.0441202
ENSMUSG00000001157	Gmcl1	protein_coding	6	germ cell-less, spermatogenesis associated 1	GMCL1	179.379	0.118648	0.114866	0.1381	0.397833	0.471915
ENSMUSG00000001158	Snrnp27	protein_coding	6	small nuclear ribonucleoprotein 27 (U4/U6.U5)	SNRNP27	168.052	0.250367	0.245037	0.115863	0.0325282	0.053905
ENSMUSG00000001166	Oas1c	protein_coding	5	2'-5' oligoadenylate synthetase 1C	OAS1	37.0028	2.541	2.49953	0.247798	1.4394e-24	2.86787e-23
ENSMUSG00000001173	Ocrl	protein_coding	X	OCRL, inositol polyphosphate-5-phosphatase	OCRL	95.0561	0.380492	0.366577	0.152267	0.0136479	0.0246178
ENSMUSG00000001175	Calm1	protein_coding	12	calmodulin 1	CALM1	2646.27	0.115804	0.11519	0.0822282	0.161455	0.220284
ENSMUSG00000001211	Agpat3	protein_coding	10	1-acylglycerol-3-phosphate O-acyltransferase 3	AGPAT3	2419.89	0.121728	0.120933	0.0663885	0.0677307	0.103165
ENSMUSG00000001227	Sema6b	protein_coding	17	sema domain, transmembrane domain (TM), and cytoplasmic domain, (semaphorin) 6B	SEMA6B	100.464	0.530677	0.512243	0.156574	0.000797277	0.00184917
ENSMUSG00000001228	Uhrf1	protein_coding	17	ubiquitin-like, containing PHD and RING finger domains, 1	UHRF1	33.444	2.18837	2.12257	0.297941	1.50089e-13	1.20604e-12
ENSMUSG00000001229	Dpp9	protein_coding	17	dipeptidylpeptidase 9	DPP9	529.519	0.256998	0.253112	0.102495	0.0128206	0.0232752
ENSMUSG00000001240	Ramp2	protein_coding	11	receptor (calcitonin) activity modifying protein 2	RAMP2	149.365	0.877005	0.86172	0.129057	1.141e-11	7.51439e-11
ENSMUSG00000001247	Lsr	protein_coding	7	lipolysis stimulated lipoprotein receptor	LSR	2186.59	0.187118	0.184988	0.0904155	0.0397708	0.0644984
ENSMUSG00000001248	Gramd1a	protein_coding	7	GRAM domain containing 1A	GRAMD1A	271.799	0.167779	0.162765	0.133553	0.215952	0.282019
ENSMUSG00000001249	Hpn	protein_coding	7	hepsin	HPN	4730.39	-0.0856345	-0.084314	0.0887067	0.337766	0.411343
ENSMUSG00000001270	Ckb	protein_coding	12	creatine kinase, brain	CKB	205.884	2.50224	2.49177	0.12512	5.16519e-89	1.5253e-86
ENSMUSG00000001280	Sp1	protein_coding	15	trans-acting transcription factor 1	SP1	406.722	-0.568074	-0.560258	0.0993171	1.21737e-08	5.58128e-08
ENSMUSG00000001281	Itgb7	protein_coding	15	integrin beta 7	ITGB7	70.9422	1.52203	1.4489	0.289236	1.10789e-07	4.51705e-07
ENSMUSG00000001285	Myg1	protein_coding	15	melanocyte proliferating gene 1	C12orf10	203.732	-0.0415996	-0.0406071	0.112012	0.7136	0.763115
ENSMUSG00000001288	Rarg	protein_coding	15	retinoic acid receptor, gamma	RARG	135.594	0.139417	0.136275	0.116617	0.237415	0.305037
ENSMUSG00000001289	Pfdn5	protein_coding	15	prefoldin 5	PFDN5	664.304	0.31955	0.315237	0.0910734	0.000484967	0.00117319
ENSMUSG00000001300	Efnb2	protein_coding	8	ephrin B2	EFNB2	65.7807	1.41477	1.37877	0.200008	1.16858e-12	8.58879e-12
ENSMUSG00000001305	Rrp15	protein_coding	1	ribosomal RNA processing 15 homolog (S. cerevisiae)	RRP15	146.208	-0.114312	-0.111546	0.114453	0.323885	0.397336
ENSMUSG00000001313	Rnd2	protein_coding	11	Rho family GTPase 2	RND2	229.086	0.2016	0.195566	0.134111	0.138602	0.193163
ENSMUSG00000001323	Srr	protein_coding	11	serine racemase	SRR	1146.18	-0.329626	-0.325683	0.0840281	9.51006e-05	0.000258155
ENSMUSG00000001334	Fndc5	protein_coding	4	fibronectin type III domain containing 5	FNDC5	34.8516	2.19762	2.15218	0.248457	8.72035e-19	1.11963e-17
ENSMUSG00000001348	Acp5	protein_coding	9	acid phosphatase 5, tartrate resistant	ACP5	1673.5	0.529991	0.526499	0.0692891	2.2672e-14	1.98689e-13
ENSMUSG00000001349	Cnn1	protein_coding	9	calponin 1	CNN1	1.80198	0.984639	0.245377	0.69831	0.453726	0.52684
ENSMUSG00000001366	Fbxo9	protein_coding	9	f-box protein 9	FBXO9	698.953	-0.505691	-0.502088	0.069519	3.93203e-13	3.04135e-12
ENSMUSG00000001376	Vps50	protein_coding	6	VPS50 EARP/GARPII complex subunit	VPS50	171.091	0.051813	0.0509814	0.113532	0.65193	0.709415
ENSMUSG00000001380	Hars	protein_coding	18	histidyl-tRNA synthetase	HARS	495.281	0.0116701	0.01162	0.091428	0.89923	0.92084
ENSMUSG00000001383	Zmat2	protein_coding	18	zinc finger, matrin type 2	ZMAT2	475.176	0.25086	0.248368	0.0780911	0.00138457	0.00306719
ENSMUSG00000001403	Ube2c	protein_coding	2	ubiquitin-conjugating enzyme E2C	UBE2C	19.1778	2.17308	2.06261	0.385292	1.42009e-08	6.46409e-08
ENSMUSG00000001415	Smg5	protein_coding	3	Smg-5 homolog, nonsense mediated mRNA decay factor (C. elegans)	SMG5	490.751	-0.16667	-0.163437	0.103379	0.110276	0.158178
ENSMUSG00000001416	Cct3	protein_coding	3	chaperonin containing Tcp1, subunit 3 (gamma)	CCT3	1260.28	0.23632	0.233976	0.0824715	0.00436675	0.00875838
ENSMUSG00000001418	Glmp	protein_coding	3	glycosylated lysosomal membrane protein	GLMP	869.827	0.555674	0.550591	0.0807686	6.7067e-12	4.52135e-11
ENSMUSG00000001419	Mef2d	protein_coding	3	myocyte enhancer factor 2D	MEF2D	406.343	-0.043994	-0.0433195	0.0841594	0.603395	0.666467
ENSMUSG00000001420	Tmem79	protein_coding	3	transmembrane protein 79	TMEM79	27.0155	-0.00307854	-0.0025176	0.216631	0.989156	0.992156
ENSMUSG00000001424	Snd1	protein_coding	6	staphylococcal nuclease and tudor domain containing 1	SND1	1671.76	-0.0820367	-0.0805892	0.0895901	0.363253	0.437391
ENSMUSG00000001435	Col18a1	protein_coding	10	collagen, type XVIII, alpha 1	COL18A1	10313.6	-0.356603	-0.349721	0.12409	0.00447478	0.00895552
ENSMUSG00000001436	Slc19a1	protein_coding	10	solute carrier family 19 (folate transporter), member 1	SLC19A1	98.495	-0.346988	-0.335515	0.142165	0.0161157	0.0286381
ENSMUSG00000001440	Kpnb1	protein_coding	11	karyopherin (importin) beta 1	KPNB1	1279.9	0.0263467	0.0262417	0.0597093	0.660076	0.716911
ENSMUSG00000001441	Npepps	protein_coding	11	aminopeptidase puromycin sensitive	NPEPPS	450.271	-0.333674	-0.330671	0.0736545	6.34933e-06	2.06592e-05
ENSMUSG00000001444	Tbx21	protein_coding	11	T-box 21	TBX21	4.88496	0.218809	0.11089	0.534872	0.77062	0.813122
ENSMUSG00000001445	Mrpl10	protein_coding	11	mitochondrial ribosomal protein L10	MRPL10	546.124	0.13982	0.138632	0.0713345	0.0509155	0.0803949
ENSMUSG00000001467	Cyp51	protein_coding	5	cytochrome P450, family 51	CYP51A1	1683.22	-3.14696	-3.14228	0.0892239	1.1996e-272	9.91892e-269
ENSMUSG00000001472	Tcf25	protein_coding	8	transcription factor 25 (basic helix-loop-helix)	TCF25	2149.75	-0.141794	-0.140068	0.0806229	0.0803376	0.120013
ENSMUSG00000001473	Tubb6	protein_coding	18	tubulin, beta 6 class V	TUBB6	161.267	1.87882	1.86133	0.14778	4.3096e-37	1.76406e-35
ENSMUSG00000001482	Def8	protein_coding	8	differentially expressed in FDCP 8	DEF8	470.292	0.483451	0.477135	0.0949468	3.93552e-07	1.50757e-06
ENSMUSG00000001493	Meox1	protein_coding	11	mesenchyme homeobox 1	MEOX1	16.7447	4.4803	4.32032	0.601892	4.65279e-13	3.57239e-12
ENSMUSG00000001506	Col1a1	protein_coding	11	collagen, type I, alpha 1	COL1A1	1181.91	4.06092	4.04442	0.191483	3.06165e-100	1.36839e-97
ENSMUSG00000001507	Itga3	protein_coding	11	integrin alpha 3	ITGA3	164.68	1.14178	1.12826	0.120266	2.03272e-21	3.22912e-20
ENSMUSG00000001517	Foxm1	protein_coding	6	forkhead box M1	FOXM1	23.8315	2.41633	2.33544	0.341721	1.49986e-12	1.09121e-11
ENSMUSG00000001518	Itfg2	protein_coding	6	integrin alpha FG-GAP repeat containing 2	ITFG2	131.074	-0.21503	-0.209687	0.118968	0.0741171	0.11177
ENSMUSG00000001520	Nrip2	protein_coding	6	nuclear receptor interacting protein 2	NRIP2	2.43209	3.19408	2.47279	1.10202	0.00245954	0.00520186
ENSMUSG00000001521	Tulp3	protein_coding	6	tubby-like protein 3	TULP3	31.3985	1.43149	1.38158	0.23555	1.11717e-09	5.85197e-09
ENSMUSG00000001524	Gtf2h4	protein_coding	17	general transcription factor II H, polypeptide 4	GTF2H4	136.385	-0.0129688	-0.0126106	0.103793	0.901535	0.922756
ENSMUSG00000001525	Tubb5	protein_coding	17	tubulin, beta 5 class I	TUBB	1226.35	0.961348	0.954979	0.0829374	4.70678e-31	1.36414e-29
ENSMUSG00000001542	Ell2	protein_coding	13	elongation factor RNA polymerase II 2	ELL2	635.626	-0.800868	-0.787699	0.119483	2.38227e-11	1.51755e-10
ENSMUSG00000001552	Jup	protein_coding	11	junction plakoglobin	JUP	757.856	0.466753	0.45716	0.11798	8.48644e-05	0.000232044
ENSMUSG00000001555	Fkbp10	protein_coding	11	FK506 binding protein 10	FKBP10	54.284	2.31328	2.26714	0.255073	7.91986e-20	1.12518e-18
ENSMUSG00000001569	Nom1	protein_coding	5	nucleolar protein with MIF4G domain 1	NOM1	299.103	-0.464119	-0.459333	0.0823783	2.0067e-08	8.92303e-08
ENSMUSG00000001576	Ergic1	protein_coding	17	endoplasmic reticulum-golgi intermediate compartment (ERGIC) 1	ERGIC1	743.797	-0.172179	-0.170795	0.0741166	0.0207418	0.0359583
ENSMUSG00000001583	Tnk1	protein_coding	11	tyrosine kinase, non-receptor, 1	TNK1	3.16424	1.2677	0.884435	0.61155	0.0530859	0.0833695
ENSMUSG00000001588	Acap1	protein_coding	11	ArfGAP with coiled-coil, ankyrin repeat and PH domains 1	ACAP1	81.8065	1.00813	0.976776	0.183239	4.05642e-08	1.7392e-07
ENSMUSG00000001604	Tcea3	protein_coding	4	transcription elongation factor A (SII), 3	TCEA3	938.455	0.21559	0.212593	0.0939023	0.0225763	0.0387891
ENSMUSG00000001627	Ifrd1	protein_coding	12	interferon-related developmental regulator 1	IFRD1	226.027	-0.630494	-0.614308	0.138597	6.38599e-06	2.0772e-05
ENSMUSG00000001630	Stk38l	protein_coding	6	serine/threonine kinase 38 like	STK38L	212.289	-0.813113	-0.803573	0.101629	1.42222e-15	1.39003e-14
ENSMUSG00000001632	Brpf1	protein_coding	6	bromodomain and PHD finger containing, 1	BRPF1	225.706	-0.175876	-0.172037	0.10961	0.112441	0.160909
ENSMUSG00000001642	Akr1b3	protein_coding	6	aldo-keto reductase family 1, member B3 (aldose reductase)	AKR1B1	118.146	1.70499	1.68454	0.156468	9.11644e-28	2.2203e-26
ENSMUSG00000001663	Gstt1	protein_coding	10	glutathione S-transferase, theta 1	GSTT1	2534.46	-0.481902	-0.473301	0.10836	9.9643e-06	3.14705e-05
ENSMUSG00000001665	Gstt3	protein_coding	10	glutathione S-transferase, theta 3		336.881	-1.28927	-1.27377	0.128361	9.86774e-24	1.83558e-22
ENSMUSG00000001666	Ddt	protein_coding	10	D-dopachrome tautomerase	DDT	984.991	-0.924234	-0.909936	0.121515	3.24852e-14	2.79942e-13
ENSMUSG00000001670	Tat	protein_coding	8	tyrosine aminotransferase	TAT	7692.2	-1.80815	-1.78046	0.177801	2.268e-24	4.42286e-23
ENSMUSG00000001672	Marveld3	protein_coding	8	MARVEL (membrane-associating) domain containing 3	MARVELD3	16.9866	-0.339716	-0.29035	0.297238	0.285744	0.357677
ENSMUSG00000001674	Ddx18	protein_coding	1	DEAD (Asp-Glu-Ala-Asp) box polypeptide 18	DDX18	144.996	-0.0171723	-0.0166743	0.104974	0.871403	0.897341
ENSMUSG00000001687	Ubl3	protein_coding	5	ubiquitin-like 3	UBL3	719.612	-0.212673	-0.209229	0.0994027	0.033866	0.0559148
ENSMUSG00000001700	Gramd3	protein_coding	18	GRAM domain containing 3	GRAMD2B	443.929	-0.526748	-0.515494	0.121222	1.59887e-05	4.87742e-05
ENSMUSG00000001707	Eef1e1	protein_coding	13	eukaryotic translation elongation factor 1 epsilon 1	EEF1E1	95.5293	-0.277686	-0.266578	0.15336	0.0757944	0.113988
ENSMUSG00000001729	Akt1	protein_coding	12	thymoma viral proto-oncogene 1	AKT1	784.768	0.323626	0.319629	0.0911307	0.000413668	0.00101196
ENSMUSG00000001739	Cldn15	protein_coding	5	claudin 15	CLDN15	3.5205	0.57329	0.346763	0.515952	0.369174	0.443447
ENSMUSG00000001741	Il16	protein_coding	7	interleukin 16	IL16	117.909	1.48599	1.45468	0.188284	2.52382e-15	2.40003e-14
ENSMUSG00000001750	Tcirg1	protein_coding	19	T cell, immune regulator 1, ATPase, H+ transporting, lysosomal V0 protein A3	TCIRG1	956.107	0.820456	0.809976	0.108366	3.89967e-14	3.32932e-13
ENSMUSG00000001751	Naglu	protein_coding	11	alpha-N-acetylglucosaminidase (Sanfilippo disease IIIB)	NAGLU	406.163	0.421184	0.414256	0.104969	6.62174e-05	0.000184288
ENSMUSG00000001755	Coasy	protein_coding	11	Coenzyme A synthase	COASY	1863.25	-0.0644034	-0.0633281	0.0893854	0.474392	0.546729
ENSMUSG00000001761	Smo	protein_coding	6	smoothened, frizzled class receptor	SMO	79.368	0.413685	0.394371	0.174894	0.0200154	0.0348086
ENSMUSG00000001763	Tspan33	protein_coding	6	tetraspanin 33	TSPAN33	52.1683	-1.20086	-1.16636	0.190946	3.21355e-10	1.7869e-09
ENSMUSG00000001767	Crnkl1	protein_coding	2	crooked neck pre-mRNA splicing factor 1	CRNKL1	184.307	-0.214045	-0.209588	0.108781	0.0515364	0.0812576
ENSMUSG00000001768	Rin2	protein_coding	2	Ras and Rab interactor 2	RIN2	266.247	0.832279	0.818287	0.124296	2.21303e-11	1.41301e-10
ENSMUSG00000001773	Folh1	protein_coding	7	folate hydrolase 1	FOLH1	17.2728	6.09049	5.80274	0.972267	1.22117e-10	7.13586e-10
ENSMUSG00000001774	Chordc1	protein_coding	9	cysteine and histidine-rich domain (CHORD)-containing, zinc-binding protein 1	CHORDC1	520.329	-0.757233	-0.743073	0.124957	1.62337e-09	8.3062e-09
ENSMUSG00000001783	Rtcb	protein_coding	10	RNA 2',3'-cyclic phosphate and 5'-OH ligase	RTCB	944.455	0.308374	0.306362	0.0661864	3.40078e-06	1.15456e-05
ENSMUSG00000001785	Pwp1	protein_coding	10	PWP1 homolog, endonuclein	PWP1	196.319	-0.283214	-0.277892	0.10515	0.00761271	0.0145422
ENSMUSG00000001786	Fbxo7	protein_coding	10	F-box protein 7	FBXO7	312.12	0.46369	0.459015	0.0817911	1.58757e-08	7.18293e-08
ENSMUSG00000001794	Capns1	protein_coding	7	calpain, small subunit 1	CAPNS1	1757.12	0.846458	0.842208	0.0704771	3.24898e-33	1.06393e-31
ENSMUSG00000001802	Lrp3	protein_coding	7	low density lipoprotein receptor-related protein 3	LRP3	291.344	-0.0515999	-0.0499222	0.127596	0.690363	0.743119
ENSMUSG00000001829	Clpb	protein_coding	7	ClpB caseinolytic peptidase B	CLPB	571.389	0.152688	0.150662	0.0927684	0.102219	0.14804
ENSMUSG00000001833	Sept7	protein_coding	9	septin 7	SEPTIN7	650.812	-0.11454	-0.112277	0.101937	0.265588	0.335885
ENSMUSG00000001844	Zdhhc4	protein_coding	5	zinc finger, DHHC domain containing 4	ZDHHC4	187.62	-0.0992904	-0.0976896	0.0959258	0.304294	0.376965
ENSMUSG00000001847	Rac1	protein_coding	5	Rac family small GTPase 1	RAC1	1526.51	0.078484	0.0774915	0.0707154	0.269113	0.339667
ENSMUSG00000001855	Nup214	protein_coding	2	nucleoporin 214	NUP214	230.151	0.0871848	0.0852013	0.118156	0.466071	0.538867
ENSMUSG00000001864	Aif1l	protein_coding	2	allograft inflammatory factor 1-like	AIF1L	5.73791	1.16045	0.895187	0.519961	0.0308639	0.0513839
ENSMUSG00000001870	Ltbp1	protein_coding	17	latent transforming growth factor beta binding protein 1	LTBP1	104.115	1.22029	1.19868	0.152478	1.2372e-15	1.21783e-14
ENSMUSG00000001891	Ugp2	protein_coding	11	UDP-glucose pyrophosphorylase 2	UGP2	7512.21	0.317007	0.305753	0.152288	0.0403851	0.0654175
ENSMUSG00000001909	Trmt1	protein_coding	8	tRNA methyltransferase 1	TRMT1	384.943	-0.0569342	-0.055572	0.109283	0.606433	0.669152
ENSMUSG00000001910	Nacc1	protein_coding	8	nucleus accumbens associated 1, BEN and BTB (POZ) domain containing	NACC1	372.936	0.310944	0.306191	0.0985795	0.00174098	0.00379374
ENSMUSG00000001911	Nfix	protein_coding	8	nuclear factor I/X	NFIX	919.956	-0.883033	-0.873415	0.100973	2.52454e-18	3.11251e-17
ENSMUSG00000001918	Slc1a5	protein_coding	7	solute carrier family 1 (neutral amino acid transporter), member 5	SLC1A5	100.458	0.585059	0.544917	0.22556	0.01105	0.0203785
ENSMUSG00000001924	Uba1	protein_coding	X	ubiquitin-like modifier activating enzyme 1	UBA1	2536.39	-0.0563916	-0.0548455	0.0803551	0.485353	0.556762
ENSMUSG00000001930	Vwf	protein_coding	6	Von Willebrand factor	VWF	209.021	1.12347	1.08889	0.192802	5.1119e-09	2.46388e-08
ENSMUSG00000001942	Siae	protein_coding	9	sialic acid acetylesterase	SIAE	682.128	0.560357	0.551937	0.10478	9.82646e-08	4.02427e-07
ENSMUSG00000001943	Vsig2	protein_coding	9	V-set and immunoglobulin domain containing 2	VSIG2	12.6623	0.00061601	0.00106967	0.342852	0.998729	0.999091
ENSMUSG00000001946	Esam	protein_coding	9	endothelial cell-specific adhesion molecule	ESAM	198.873	0.605538	0.590528	0.136966	1.10922e-05	3.47276e-05
ENSMUSG00000001948	Spa17	protein_coding	9	sperm autoantigenic protein 17	SPA17	8.71197	1.7498	1.56193	0.470938	0.000171239	0.000446793
ENSMUSG00000001962	Fam50a	protein_coding	X	family with sequence similarity 50, member A	FAM50A	381.074	0.131074	0.1292	0.0926734	0.16055	0.219224
ENSMUSG00000001964	Emd	protein_coding	X	emerin	EMD	171.291	0.181645	0.178024	0.111774	0.107731	0.155036
ENSMUSG00000001983	Taco1	protein_coding	11	translational activator of mitochondrially encoded cytochrome c oxidase I	TACO1	168.306	-0.171335	-0.167881	0.106115	0.109686	0.157497
ENSMUSG00000001986	Gria3	protein_coding	X	glutamate receptor, ionotropic, AMPA3 (alpha 3)	GRIA3	15.3734	0.169387	0.144777	0.291701	0.590092	0.654703
ENSMUSG00000001995	Sipa1l2	protein_coding	8	signal-induced proliferation-associated 1 like 2	SIPA1L2	105.979	0.0690392	0.0665543	0.148083	0.647806	0.705809
ENSMUSG00000001998	Ap4e1	protein_coding	2	adaptor-related protein complex AP-4, epsilon 1	AP4E1	67.2694	-0.624673	-0.607946	0.14152	1.1755e-05	3.66918e-05
ENSMUSG00000001999	Blvra	protein_coding	2	biliverdin reductase A	BLVRA	184.818	0.666729	0.657121	0.106927	4.86614e-10	2.6567e-09
ENSMUSG00000002006	Pdzd4	protein_coding	X	PDZ domain containing 4	PDZD4	9.49627	2.10945	1.8954	0.530423	5.05328e-05	0.000143264
ENSMUSG00000002007	Srpk3	protein_coding	X	serine/arginine-rich protein specific kinase 3	SRPK3	4.46354	1.52462	1.18128	0.609081	0.0132771	0.0240329
ENSMUSG00000002010	Idh3g	protein_coding	X	isocitrate dehydrogenase 3 (NAD+), gamma	IDH3G	813.629	0.197648	0.195599	0.0864204	0.0229559	0.0393798
ENSMUSG00000002012	Pnck	protein_coding	X	pregnancy upregulated non-ubiquitously expressed CaM kinase	PNCK	5.25366	3.03332	2.71239	0.717905	3.61178e-05	0.000104676
ENSMUSG00000002014	Ssr4	protein_coding	X	signal sequence receptor, delta	SSR4	786.131	0.0137235	0.0136597	0.0770614	0.859424	0.887215
ENSMUSG00000002015	Bcap31	protein_coding	X	B cell receptor associated protein 31	BCAP31	1517.25	0.0890609	0.0886641	0.0528169	0.0925336	0.135707
ENSMUSG00000002017	Fam98a	protein_coding	17	family with sequence similarity 98, member A	FAM98A	336.805	-0.448649	-0.443864	0.0833217	8.27229e-08	3.41485e-07
ENSMUSG00000002020	Ltbp2	protein_coding	12	latent transforming growth factor beta binding protein 2	LTBP2	64.4847	2.71079	2.5818	0.452729	8.87927e-10	4.69426e-09
ENSMUSG00000002028	Kmt2a	protein_coding	9	lysine (K)-specific methyltransferase 2A	KMT2A	351.259	-0.588541	-0.578029	0.113671	2.60961e-07	1.01901e-06
ENSMUSG00000002031	Ift46	protein_coding	9	intraflagellar transport 46	IFT46	306.658	-0.0348425	-0.0342873	0.0869888	0.690741	0.743429
ENSMUSG00000002032	Tmem25	protein_coding	9	transmembrane protein 25	TMEM25	355.25	-0.930564	-0.903888	0.167414	3.11879e-08	1.35653e-07
ENSMUSG00000002033	Cd3g	protein_coding	9	CD3 antigen, gamma polypeptide	CD3G	20.4805	1.07891	0.870396	0.468659	0.0230273	0.0394942
ENSMUSG00000002043	Trappc6a	protein_coding	7	trafficking protein particle complex 6A	TRAPPC6A	169.318	0.498425	0.481235	0.154876	0.00144378	0.00318896
ENSMUSG00000002052	Supt6	protein_coding	11	suppressor of Ty 6	SUPT6H	709.682	-0.209185	-0.204676	0.109932	0.0596314	0.0923165
ENSMUSG00000002055	Spag5	protein_coding	11	sperm associated antigen 5	SPAG5	15.9373	1.77274	1.67947	0.334557	1.07179e-07	4.37311e-07
ENSMUSG00000002058	Unc119	protein_coding	11	unc-119 lipid binding chaperone	UNC119	113.637	0.62417	0.602595	0.162644	0.000144993	0.000382965
ENSMUSG00000002059	Rab34	protein_coding	11	RAB34, member RAS oncogene family	RAB34	121.734	0.000207151	0.000309118	0.113362	0.99856	0.999043
ENSMUSG00000002064	Sdf2	protein_coding	11	stromal cell derived factor 2	SDF2	390.67	0.485848	0.480848	0.0838706	7.81145e-09	3.674e-08
ENSMUSG00000002068	Ccne1	protein_coding	7	cyclin E1	CCNE1	34.5439	-0.852994	-0.80237	0.23285	0.000299655	0.000750818
ENSMUSG00000002076	Hsf2bp	protein_coding	17	heat shock transcription factor 2 binding protein	HSF2BP	26.5994	0.67934	0.635753	0.225795	0.00308087	0.00639734
ENSMUSG00000002083	Bbc3	protein_coding	7	BCL2 binding component 3	BBC3	96.6252	0.170735	0.162028	0.174076	0.338595	0.412201
ENSMUSG00000002102	Psmc3	protein_coding	2	proteasome (prosome, macropain) 26S subunit, ATPase 3	PSMC3	1410.12	0.209117	0.206932	0.0825373	0.0117317	0.0214918
ENSMUSG00000002103	Acp2	protein_coding	2	acid phosphatase 2, lysosomal	ACP2	723.467	0.549854	0.544356	0.0851955	1.21409e-10	7.10451e-10
ENSMUSG00000002104	Rapsn	protein_coding	2	receptor-associated protein of the synapse	RAPSN	1.71165	2.64396	1.49003	1.22726	0.0213653	0.036904
ENSMUSG00000002105	Slc39a13	protein_coding	2	solute carrier family 39 (metal ion transporter), member 13	SLC39A13	149.907	0.373839	0.364195	0.128771	0.00408298	0.00824322
ENSMUSG00000002107	Celf2	protein_coding	2	CUGBP, Elav-like family member 2	CELF2	204.675	0.289457	0.280629	0.137858	0.0382289	0.0622603
ENSMUSG00000002108	Nr1h3	protein_coding	2	nuclear receptor subfamily 1, group H, member 3	NR1H3	1222.24	0.182797	0.180312	0.0914174	0.0470053	0.0748942
ENSMUSG00000002109	Ddb2	protein_coding	2	damage specific DNA binding protein 2	DDB2	77.4024	-0.129155	-0.123462	0.155399	0.415923	0.490373
ENSMUSG00000002111	Spi1	protein_coding	2	spleen focus forming virus (SFFV) proviral integration oncogene	SPI1	256.551	2.74713	2.73386	0.145639	2.634e-79	6.22265e-77
ENSMUSG00000002129	Sf3a1	protein_coding	11	splicing factor 3a, subunit 1	SF3A1	348.459	-0.0938646	-0.0913244	0.118319	0.433588	0.508068
ENSMUSG00000002147	Stat6	protein_coding	10	signal transducer and activator of transcription 6	STAT6	992.396	0.191036	0.189881	0.0673721	0.00472295	0.00939872
ENSMUSG00000002204	Napsa	protein_coding	7	napsin A aspartic peptidase	NAPSA	38.4216	2.35775	2.0864	0.630662	7.20012e-05	0.000199278
ENSMUSG00000002205	Vrk3	protein_coding	7	vaccinia related kinase 3	VRK3	325.188	0.227633	0.224401	0.0925345	0.0145476	0.0260869
ENSMUSG00000002210	Smg9	protein_coding	7	smg-9 homolog, nonsense mediated mRNA decay factor (C. elegans)	SMG9	146.926	0.214978	0.208817	0.131245	0.10619	0.153091
ENSMUSG00000002221	Paxip1	protein_coding	5	PAX interacting (with transcription-activation domain) protein 1	PAXIP1	195.957	-0.432007	-0.424588	0.1052	4.55684e-05	0.000130015
ENSMUSG00000002222	Rmnd5a	protein_coding	6	required for meiotic nuclear division 5 homolog A	RMND5A	1667.46	-1.18498	-1.17651	0.0972221	3.76465e-34	1.31065e-32
ENSMUSG00000002227	Mov10	protein_coding	3	Moloney leukemia virus 10	MOV10	367.843	0.746034	0.737201	0.100418	1.15404e-13	9.37809e-13
ENSMUSG00000002228	Ppm1j	protein_coding	3	protein phosphatase 1J	PPM1J	12.5846	2.22788	2.10716	0.404881	4.03341e-08	1.72979e-07
ENSMUSG00000002233	Rhoc	protein_coding	3	ras homolog family member C	RHOC	312.875	1.67974	1.66236	0.143908	1.30964e-31	3.9093e-30
ENSMUSG00000002249	Tead3	protein_coding	17	TEA domain family member 3	TEAD3	133.392	-0.428548	-0.417512	0.128713	0.000975767	0.00222753
ENSMUSG00000002250	Ppard	protein_coding	17	peroxisome proliferator activator receptor delta	PPARD	149.184	0.182053	0.178224	0.112488	0.109219	0.156947
ENSMUSG00000002257	Def6	protein_coding	17	differentially expressed in FDCP 6	DEF6	21.9328	2.22687	2.15197	0.319602	3.26949e-12	2.28229e-11
ENSMUSG00000002265	Peg3	protein_coding	7	paternally expressed 3	PEG3	52.7805	-1.2928	-1.24354	0.229361	1.79566e-08	8.03868e-08
ENSMUSG00000002274	Metrn	protein_coding	17	meteorin, glial cell differentiation regulator	METRN	36.2995	-0.256689	-0.237208	0.21039	0.239187	0.30698
ENSMUSG00000002279	Lmf1	protein_coding	17	lipase maturation factor 1	LMF1	444.837	-0.00704407	-0.00672842	0.104095	0.94656	0.958266
ENSMUSG00000002280	Narfl	protein_coding	17	nuclear prelamin A recognition factor-like		264.211	-0.118601	-0.116488	0.0980696	0.230553	0.297863
ENSMUSG00000002289	Angptl4	protein_coding	17	angiopoietin-like 4	ANGPTL4	655.466	0.401762	0.380308	0.187202	0.0353625	0.058128
ENSMUSG00000002297	Dbf4	protein_coding	5	DBF4 zinc finger	DBF4	50.1375	-0.223733	-0.212071	0.173053	0.207379	0.272415
ENSMUSG00000002307	Daxx	protein_coding	17	Fas death domain-associated protein	DAXX	200.853	0.230968	0.225131	0.123787	0.0652274	0.099932
ENSMUSG00000002308	Cd320	protein_coding	17	CD320 antigen	CD320	49.1301	-0.0938509	-0.0899103	0.150868	0.542405	0.610437
ENSMUSG00000002319	Ipo4	protein_coding	14	importin 4	IPO4	241.844	0.386943	0.380553	0.103649	0.000208135	0.000534544
ENSMUSG00000002320	Tm9sf1	protein_coding	14	transmembrane 9 superfamily member 1	TM9SF1	478.917	-0.0587358	-0.0580064	0.0796564	0.463459	0.536351
ENSMUSG00000002324	Rec8	protein_coding	14	REC8 meiotic recombination protein	REC8	62.1535	0.69929	0.653852	0.22987	0.00270613	0.00567765
ENSMUSG00000002325	Irf9	protein_coding	14	interferon regulatory factor 9	IRF9	401.723	0.106353	0.105225	0.0817029	0.195495	0.258922
ENSMUSG00000002326	Gmpr2	protein_coding	14	guanosine monophosphate reductase 2	GMPR2	201.274	0.421289	0.416614	0.08557	9.37795e-07	3.4212e-06
ENSMUSG00000002329	Mdp1	protein_coding	14	magnesium-dependent phosphatase 1	MDP1	179.137	0.348285	0.339581	0.126054	0.00630405	0.0122316
ENSMUSG00000002332	Dhrs1	protein_coding	14	dehydrogenase/reductase (SDR family) member 1	DHRS1	1321.55	-0.400369	-0.396677	0.0753059	1.1744e-07	4.77057e-07
ENSMUSG00000002342	Tmem161a	protein_coding	8	transmembrane protein 161A	TMEM161A	197.392	0.0516592	0.0509076	0.0927949	0.580826	0.646417
ENSMUSG00000002343	Armc6	protein_coding	8	armadillo repeat containing 6	ARMC6	58.3333	0.312188	0.301068	0.148543	0.0386963	0.0629286
ENSMUSG00000002345	Borcs8	protein_coding	8	BLOC-1 related complex subunit 8	BORCS8	134.774	0.392157	0.385519	0.104778	0.000202825	0.000522368
ENSMUSG00000002346	Slc25a42	protein_coding	8	solute carrier family 25, member 42	SLC25A42	681.531	-0.527255	-0.51506	0.126059	3.33037e-05	9.6979e-05
ENSMUSG00000002365	Snx9	protein_coding	17	sorting nexin 9	SNX9	574.158	0.341061	0.335759	0.0997075	0.000671382	0.00158225
ENSMUSG00000002372	Ranbp3	protein_coding	17	RAN binding protein 3	RANBP3	432.422	0.0981364	0.0968878	0.087997	0.26806	0.338622
ENSMUSG00000002379	Ndufa11	protein_coding	17	NADH:ubiquinone oxidoreductase subunit A11	NDUFA11	455.067	0.0647354	0.0635234	0.108328	0.554204	0.621263
ENSMUSG00000002384	Bmp8b	protein_coding	4	bone morphogenetic protein 8b	BMP8B	18.9895	3.22194	3.07966	0.503544	1.28007e-10	7.45899e-10
ENSMUSG00000002393	Nr2f6	protein_coding	8	nuclear receptor subfamily 2, group F, member 6	NR2F6	925.301	0.276702	0.270776	0.115902	0.0180626	0.031743
ENSMUSG00000002395	Use1	protein_coding	8	unconventional SNARE in the ER 1 homolog (S. cerevisiae)	USE1	580.913	0.124884	0.122712	0.102488	0.227164	0.294266
ENSMUSG00000002396	Ocel1	protein_coding	8	occludin/ELL domain containing 1	OCEL1	91.5004	0.294989	0.287118	0.128068	0.0227646	0.0390679
ENSMUSG00000002409	Dyrk1b	protein_coding	7	dual-specificity tyrosine-(Y)-phosphorylation regulated kinase 1b	DYRK1B	126.784	-0.183811	-0.172637	0.184294	0.33253	0.406014
ENSMUSG00000002413	Braf	protein_coding	6	Braf transforming gene	BRAF	252.308	-0.986982	-0.975988	0.10734	4.01196e-20	5.83003e-19
ENSMUSG00000002416	Ndufb2	protein_coding	6	NADH:ubiquinone oxidoreductase subunit B2	NDUFB2	198.787	-0.17702	-0.172108	0.125262	0.163133	0.2222
ENSMUSG00000002428	Hltf	protein_coding	3	helicase-like transcription factor	HLTF	183.584	0.0473872	0.0460246	0.135222	0.730163	0.777309
ENSMUSG00000002455	Prpf6	protein_coding	2	pre-mRNA splicing factor 6	PRPF6	717.649	-0.402995	-0.395491	0.107308	0.000193843	0.000501734
ENSMUSG00000002458	Rgs19	protein_coding	2	regulator of G-protein signaling 19	RGS19	59.2547	2.0285	1.97114	0.273482	7.99214e-14	6.61823e-13
ENSMUSG00000002475	Abhd3	protein_coding	18	abhydrolase domain containing 3	ABHD3	494.581	-0.122279	-0.119778	0.105096	0.249188	0.31772
ENSMUSG00000002477	Snrpd1	protein_coding	18	small nuclear ribonucleoprotein D1	SNRPD1	135.835	0.324325	0.314453	0.137983	0.0204012	0.035405
ENSMUSG00000002486	Tchp	protein_coding	5	trichoplein, keratin filament binding	TCHP	49.5246	0.867317	0.831026	0.19857	1.40529e-05	4.33003e-05
ENSMUSG00000002489	Tiam1	protein_coding	16	T cell lymphoma invasion and metastasis 1	TIAM1	29.3659	0.292535	0.270406	0.215155	0.1898	0.25237
ENSMUSG00000002496	Tsc2	protein_coding	17	tuberous sclerosis 2	TSC2	695.592	-0.0820806	-0.0809682	0.0942238	0.387341	0.461688
ENSMUSG00000002504	Slc9a3r2	protein_coding	17	solute carrier family 9 (sodium/hydrogen exchanger), member 3 regulator 2	SLC9A3R2	340.49	0.173082	0.169374	0.114379	0.134572	0.188371
ENSMUSG00000002524	Puf60	protein_coding	15	poly-U binding splicing factor 60	PUF60	772.195	0.0832664	0.0824138	0.0805725	0.304225	0.376908
ENSMUSG00000002546	Golga2	protein_coding	2	golgi autoantigen, golgin subfamily a, 2	GOLGA2	560.844	-0.1302	-0.127592	0.102999	0.210452	0.275904
ENSMUSG00000002550	Uck1	protein_coding	2	uridine-cytidine kinase 1	UCK1	322.129	0.223666	0.218145	0.122208	0.0705303	0.106976
ENSMUSG00000002578	Ikzf4	protein_coding	10	IKAROS family zinc finger 4	IKZF4	15.6392	-1.00582	-0.926842	0.28765	0.000521816	0.00125334
ENSMUSG00000002580	Mien1	protein_coding	11	migration and invasion enhancer 1	MIEN1	454.8	0.258321	0.254561	0.0945146	0.00662532	0.0127845
ENSMUSG00000002588	Pon1	protein_coding	6	paraoxonase 1	PON1	5346.3	-1.34425	-1.32607	0.13898	4.07898e-22	6.82044e-21
ENSMUSG00000002602	Axl	protein_coding	7	AXL receptor tyrosine kinase	AXL	929.153	2.43087	2.42035	0.124563	3.84865e-85	1.07873e-82
ENSMUSG00000002603	Tgfb1	protein_coding	7	transforming growth factor, beta 1	TGFB1	298.179	1.60093	1.58905	0.11822	6.84547e-42	3.50475e-40
ENSMUSG00000002608	Ccdc97	protein_coding	7	coiled-coil domain containing 97	CCDC97	300.822	-0.0642866	-0.0631255	0.0961452	0.507341	0.57734
ENSMUSG00000002617	Zfp40	protein_coding	17	zinc finger protein 40		39.6883	-0.397137	-0.370087	0.207179	0.0625764	0.0963166
ENSMUSG00000002625	Akap8l	protein_coding	17	A kinase (PRKA) anchor protein 8-like	AKAP8L	580.372	-0.339681	-0.327203	0.148635	0.024518	0.0417563
ENSMUSG00000002633	Shh	protein_coding	5	sonic hedgehog	SHH	1.48432	-1.2018	-0.476896	0.710594	0.242849	0.311076
ENSMUSG00000002635	Pdcd2l	protein_coding	7	programmed cell death 2-like	PDCD2L	100.714	-0.133701	-0.130515	0.11439	0.248225	0.316613
ENSMUSG00000002658	Gtf2f1	protein_coding	17	general transcription factor IIF, polypeptide 1	GTF2F1	357.014	0.277016	0.267753	0.144071	0.0582701	0.0903952
ENSMUSG00000002660	Clpp	protein_coding	17	caseinolytic mitochondrial matrix peptidase proteolytic subunit	CLPP	415.519	-0.0538018	-0.0520542	0.114467	0.642316	0.701445
ENSMUSG00000002661	Alkbh7	protein_coding	17	alkB homolog 7	ALKBH7	73.2534	0.0541839	0.0523721	0.145424	0.714538	0.76397
ENSMUSG00000002668	Dennd1c	protein_coding	17	DENN/MADD domain containing 1C	DENND1C	65.5245	1.96692	1.91504	0.256892	1.40379e-14	1.25281e-13
ENSMUSG00000002679	Med6	protein_coding	12	mediator complex subunit 6	MED6	111.826	-0.0662787	-0.0643962	0.12165	0.590874	0.655351
ENSMUSG00000002688	Prkd1	protein_coding	12	protein kinase D1	PRKD1	4.46842	0.45188	0.308383	0.451545	0.397508	0.471609
ENSMUSG00000002699	Lcp2	protein_coding	11	lymphocyte cytosolic protein 2	LCP2	196.935	1.99292	1.95526	0.220877	9.66129e-20	1.36205e-18
ENSMUSG00000002718	Cse1l	protein_coding	2	chromosome segregation 1-like (S. cerevisiae)	CSE1L	412.761	-0.468823	-0.461066	0.104078	7.56116e-06	2.43219e-05
ENSMUSG00000002728	Naa20	protein_coding	2	N(alpha)-acetyltransferase 20, NatB catalytic subunit	NAA20	119.071	0.203649	0.198332	0.124511	0.106607	0.153568
ENSMUSG00000002731	Prkra	protein_coding	2	protein kinase, interferon inducible double stranded RNA dependent activator	PRKRA	165.613	-0.0631717	-0.0611188	0.129484	0.630534	0.690676
ENSMUSG00000002732	Fkbp7	protein_coding	2	FK506 binding protein 7	FKBP7	51.2842	1.10638	1.06902	0.199781	3.09382e-08	1.34674e-07
ENSMUSG00000002733	Plekha3	protein_coding	2	pleckstrin homology domain-containing, family A (phosphoinositide binding specific) member 3	PLEKHA3	201.239	-0.242683	-0.237247	0.114683	0.0362967	0.0594767
ENSMUSG00000002741	Ykt6	protein_coding	11	YKT6 v-SNARE homolog (S. cerevisiae)	YKT6	773.421	0.150921	0.150132	0.0557905	0.00697701	0.0134068
ENSMUSG00000002748	Baz1b	protein_coding	5	bromodomain adjacent to zinc finger domain, 1B	BAZ1B	939.724	-0.44719	-0.442394	0.0833297	9.10613e-08	3.73946e-07
ENSMUSG00000002763	Pex6	protein_coding	17	peroxisomal biogenesis factor 6	PEX6	1250.21	-0.0466451	-0.0456246	0.101677	0.649458	0.707236
ENSMUSG00000002767	Mrpl2	protein_coding	17	mitochondrial ribosomal protein L2	MRPL2	470.511	-0.0780209	-0.0763861	0.103075	0.453418	0.526594
ENSMUSG00000002768	Mea1	protein_coding	17	male enhanced antigen 1	MEA1	396.472	0.475235	0.46725	0.107264	1.04557e-05	3.28779e-05
ENSMUSG00000002769	Gnmt	protein_coding	17	glycine N-methyltransferase	GNMT	14124	-1.36293	-1.35686	0.158678	5.83842e-18	7.03204e-17
ENSMUSG00000002771	Grin2d	protein_coding	7	glutamate receptor, ionotropic, NMDA2D (epsilon 4)	GRIN2D	4.25922	0.991631	0.721901	0.51736	0.0769238	0.115497
ENSMUSG00000002778	Kdelr1	protein_coding	7	KDEL (Lys-Asp-Glu-Leu) endoplasmic reticulum protein retention receptor 1	KDELR1	1014.1	-0.077289	-0.0768873	0.055203	0.162623	0.221615
ENSMUSG00000002781	Tmem143	protein_coding	7	transmembrane protein 143	TMEM143	238.057	0.343547	0.337342	0.107014	0.00142789	0.00315724
ENSMUSG00000002797	Ggct	protein_coding	6	gamma-glutamyl cyclotransferase	GGCT	96.8567	0.969225	0.952224	0.135087	7.7355e-13	5.78832e-12
ENSMUSG00000002799	Jag2	protein_coding	12	jagged 2	JAG2	10.9423	2.357	2.19941	0.469981	4.87151e-07	1.8439e-06
ENSMUSG00000002803	Btbd6	protein_coding	12	BTB (POZ) domain containing 6	BTBD6	178.058	0.140943	0.138382	0.10534	0.18525	0.247114
ENSMUSG00000002804	Nudt14	protein_coding	12	nudix (nucleoside diphosphate linked moiety X)-type motif 14	NUDT14	117.131	0.034481	0.0337353	0.120271	0.777144	0.818836
ENSMUSG00000002808	Epdr1	protein_coding	13	ependymin related protein 1 (zebrafish)	EPDR1	19.0421	2.48326	2.3892	0.371278	2.28178e-11	1.45409e-10
ENSMUSG00000002812	Flii	protein_coding	11	flightless I actin binding protein	FLII	1026.14	0.338694	0.335013	0.0844127	6.47598e-05	0.000180565
ENSMUSG00000002814	Top3a	protein_coding	11	topoisomerase (DNA) III alpha	TOP3A	102.778	-0.268473	-0.261607	0.122296	0.0299882	0.0500671
ENSMUSG00000002820	Atg4d	protein_coding	9	autophagy related 4D, cysteine peptidase	ATG4D	361.548	-0.31359	-0.3076	0.106862	0.00361555	0.007387
ENSMUSG00000002825	Qtrt1	protein_coding	9	queuine tRNA-ribosyltransferase catalytic subunit 1	QTRT1	40.7657	0.0465472	0.0435711	0.197834	0.820519	0.855328
ENSMUSG00000002831	Plin4	protein_coding	17	perilipin 4	PLIN4	543.494	0.439814	0.390635	0.282517	0.13708	0.191364
ENSMUSG00000002833	Hdgfl2	protein_coding	17	HDGF like 2	HDGFL2	484.299	0.321754	0.314206	0.1214	0.00867865	0.0163797
ENSMUSG00000002835	Chaf1a	protein_coding	17	chromatin assembly factor 1, subunit A (p150)	CHAF1A	62.9507	1.5923	1.55532	0.206531	1.05073e-14	9.50539e-14
ENSMUSG00000002844	Adprh	protein_coding	16	ADP-ribosylarginine hydrolase	ADPRH	128.058	1.38772	1.36904	0.145104	8.91455e-22	1.44671e-20
ENSMUSG00000002845	Tmem39a	protein_coding	16	transmembrane protein 39a	TMEM39A	130.549	-0.400471	-0.390058	0.128154	0.00199097	0.00428762
ENSMUSG00000002846	Timmdc1	protein_coding	16	translocase of inner mitochondrial membrane domain containing 1	TIMMDC1	334.059	-0.186475	-0.184039	0.0854941	0.0302159	0.0503863
ENSMUSG00000002847	Pla1a	protein_coding	16	phospholipase A1 member A	PLA1A	423.899	-0.310414	-0.305879	0.093256	0.000938405	0.00214936
ENSMUSG00000002870	Mcm2	protein_coding	6	minichromosome maintenance complex component 2	MCM2	101.955	1.32127	1.28905	0.187994	1.79213e-12	1.29361e-11
ENSMUSG00000002871	Tpra1	protein_coding	6	transmembrane protein, adipocyte asscociated 1	TPRA1	307.268	0.657351	0.648796	0.101424	1.01381e-10	6.00912e-10
ENSMUSG00000002881	Nab1	protein_coding	1	Ngfi-A binding protein 1	NAB1	994.605	-0.824376	-0.816162	0.0939976	2.07418e-18	2.58484e-17
ENSMUSG00000002885	Adgre5	protein_coding	8	adhesion G protein-coupled receptor E5	ADGRE5	564.642	1.36367	1.34799	0.131844	3.53412e-25	7.38859e-24
ENSMUSG00000002897	Il17ra	protein_coding	6	interleukin 17 receptor A	IL17RA	314.379	0.307871	0.302688	0.102165	0.00278711	0.0058372
ENSMUSG00000002900	Lamb1	protein_coding	12	laminin B1	LAMB1	267.711	1.29874	1.28314	0.130669	2.49825e-23	4.50038e-22
ENSMUSG00000002908	Kcnn1	protein_coding	8	potassium intermediate/small conductance calcium-activated channel, subfamily N, member 1	KCNN1	39.414	-0.344923	-0.326528	0.180579	0.0617342	0.0951532
ENSMUSG00000002910	Arrdc2	protein_coding	8	arrestin domain containing 2	ARRDC2	174.325	-0.511161	-0.4919	0.160071	0.00163462	0.00357988
ENSMUSG00000002944	Cd36	protein_coding	5	CD36 molecule	CD36	2097.43	2.38017	2.364	0.154106	3.37304e-54	3.16932e-52
ENSMUSG00000002948	Map2k7	protein_coding	8	mitogen-activated protein kinase kinase 7	MAP2K7	249.918	-0.388562	-0.382481	0.0986774	8.99731e-05	0.000244798
ENSMUSG00000002949	Timm44	protein_coding	8	translocase of inner mitochondrial membrane 44	TIMM44	592.147	-0.239753	-0.237289	0.0766579	0.00185264	0.00401325
ENSMUSG00000002957	Ap2a2	protein_coding	7	adaptor-related protein complex 2, alpha 2 subunit	AP2A2	1230.38	0.325269	0.322601	0.0720879	6.88763e-06	2.22636e-05
ENSMUSG00000002963	Pnkp	protein_coding	7	polynucleotide kinase 3'- phosphatase	PNKP	281.404	0.150129	0.146882	0.115089	0.197489	0.261207
ENSMUSG00000002968	Med25	protein_coding	7	mediator complex subunit 25	MED25	467.743	-0.110767	-0.108112	0.112914	0.332147	0.405724
ENSMUSG00000002980	Bcam	protein_coding	7	basal cell adhesion molecule	BCAM	125.241	1.77224	1.74953	0.166429	1.12757e-26	2.5898e-25
ENSMUSG00000002981	Clptm1	protein_coding	7	cleft lip and palate associated transmembrane protein 1	CLPTM1	1123.21	-0.0283707	-0.0268484	0.0815521	0.729499	0.776801
ENSMUSG00000002983	Relb	protein_coding	7	avian reticuloendotheliosis viral (v-rel) oncogene related B	RELB	134.982	1.84955	1.75399	0.345782	4.53794e-08	1.93213e-07
ENSMUSG00000002984	Tomm40	protein_coding	7	translocase of outer mitochondrial membrane 40	TOMM40	478.062	0.159643	0.155995	0.121602	0.194701	0.258036
ENSMUSG00000002985	Apoe	protein_coding	7	apolipoprotein E	APOE	259885	0.341499	0.334191	0.117829	0.0040611	0.00820507
ENSMUSG00000002992	Apoc2	protein_coding	7	apolipoprotein C-II	APOC2	11.7274	-0.298656	-0.235107	0.355661	0.452238	0.525525
ENSMUSG00000002996	Hbp1	protein_coding	12	high mobility group box transcription factor 1	HBP1	1030.73	-0.33818	-0.332655	0.0991619	0.000707085	0.00166
ENSMUSG00000002997	Prkar2b	protein_coding	12	protein kinase, cAMP dependent regulatory, type II beta	PRKAR2B	18.5893	1.53038	1.44163	0.316941	1.1835e-06	4.2607e-06
ENSMUSG00000003031	Cdkn1b	protein_coding	6	cyclin-dependent kinase inhibitor 1B	CDKN1B	291.398	-0.424524	-0.410725	0.144135	0.00364158	0.00743283
ENSMUSG00000003032	Klf4	protein_coding	4	Kruppel-like factor 4 (gut)	KLF4	24.2514	0.308666	0.269438	0.279592	0.297388	0.369879
ENSMUSG00000003033	Ap1m1	protein_coding	8	adaptor-related protein complex AP-1, mu subunit 1	AP1M1	370.403	0.314689	0.311121	0.0846318	0.000215921	0.000552823
ENSMUSG00000003037	Rab8a	protein_coding	8	RAB8A, member RAS oncogene family	RAB8A	847.604	0.0755194	0.0751479	0.0545847	0.167669	0.22746
ENSMUSG00000003038	Hmgn2	protein_coding	4	high mobility group nucleosomal binding domain 2	HMGN2	150.909	0.687083	0.672338	0.131577	1.93506e-07	7.65736e-07
ENSMUSG00000003039	Fam32a	protein_coding	8	family with sequence similarity 32, member A	FAM32A	655.325	0.225115	0.222792	0.0792081	0.0046857	0.00933134
ENSMUSG00000003051	Elf3	protein_coding	1	E74-like factor 3	ELF3	33.3261	2.3705	2.30981	0.29437	6.13204e-16	6.23267e-15
ENSMUSG00000003053	Cyp2c29	protein_coding	19	cytochrome P450, family 2, subfamily c, polypeptide 29	CYP2C8	8620.91	-2.24402	-2.18881	0.266671	3.31919e-17	3.78287e-16
ENSMUSG00000003062	Stard3nl	protein_coding	13	STARD3 N-terminal like	STARD3NL	171.237	1.03306	1.02052	0.115869	4.73694e-19	6.23188e-18
ENSMUSG00000003068	Stk11	protein_coding	10	serine/threonine kinase 11	STK11	963.002	-0.0824267	-0.0806005	0.100409	0.415944	0.490373
ENSMUSG00000003070	Efna2	protein_coding	10	ephrin A2	EFNA2	2.44768	0.960978	0.498245	0.63117	0.231018	0.298347
ENSMUSG00000003072	Atp5d	protein_coding	10	ATP synthase, H+ transporting, mitochondrial F1 complex, delta subunit	ATP5F1D	2268.19	-0.105134	-0.102495	0.108037	0.335549	0.409066
ENSMUSG00000003099	Ppp5c	protein_coding	7	protein phosphatase 5, catalytic subunit	PPP5C	528.188	-0.0694454	-0.0683635	0.0887088	0.436931	0.511144
ENSMUSG00000003119	Cdk12	protein_coding	11	cyclin-dependent kinase 12	CDK12	210.311	-0.674306	-0.667037	0.0916238	2.13477e-13	1.69236e-12
ENSMUSG00000003123	Lipe	protein_coding	7	lipase, hormone sensitive	LIPE	209.65	-0.0973501	-0.0945548	0.123069	0.434949	0.509294
ENSMUSG00000003131	Pafah1b2	protein_coding	9	platelet-activating factor acetylhydrolase, isoform 1b, subunit 2	PAFAH1B2	356.589	-0.293537	-0.288484	0.0991285	0.00329312	0.00678693
ENSMUSG00000003134	Tbc1d8	protein_coding	1	TBC1 domain family, member 8	TBC1D8	253.573	-0.762662	-0.75005	0.116973	8.2489e-11	4.94426e-10
ENSMUSG00000003135	Cnot11	protein_coding	1	CCR4-NOT transcription complex, subunit 11	CNOT11	192.706	-0.374146	-0.369127	0.0916938	4.955e-05	0.000140695
ENSMUSG00000003153	Slc2a3	protein_coding	6	solute carrier family 2 (facilitated glucose transporter), member 3	SLC2A3	16.1123	0.962597	0.865077	0.321784	0.00315179	0.00652411
ENSMUSG00000003154	Foxj2	protein_coding	6	forkhead box J2	FOXJ2	147.648	-0.0263834	-0.025566	0.106214	0.805625	0.842617
ENSMUSG00000003161	Sri	protein_coding	5	sorcin	SRI	517.528	-0.183115	-0.179659	0.10279	0.0774306	0.116213
ENSMUSG00000003166	Dgcr2	protein_coding	16	DiGeorge syndrome critical region gene 2	DGCR2	529.011	-0.174676	-0.172718	0.0778598	0.0255582	0.0433671
ENSMUSG00000003184	Irf3	protein_coding	7	interferon regulatory factor 3	IRF3	683.075	-0.296686	-0.29243	0.0908293	0.00117108	0.00263271
ENSMUSG00000003190	Bcl2l12	protein_coding	7	BCL2-like 12 (proline rich)	BCL2L12	65.8331	0.312615	0.299973	0.158762	0.0532099	0.0835326
ENSMUSG00000003198	Zfp959	protein_coding	17	zinc finger protein 959		58.8139	-0.548277	-0.530364	0.151431	0.000334994	0.000832552
ENSMUSG00000003199	Mpnd	protein_coding	17	MPN domain containing	MPND	938.05	-0.228469	-0.225474	0.0855981	0.00797189	0.0151547
ENSMUSG00000003200	Sh3gl1	protein_coding	17	SH3-domain GRB2-like 1	SH3GL1	281.125	0.245895	0.24197	0.098709	0.013397	0.0242047
ENSMUSG00000003206	Ebi3	protein_coding	17	Epstein-Barr virus induced gene 3	EBI3	23.3277	1.81706	1.729	0.327457	2.17803e-08	9.63307e-08
ENSMUSG00000003208	Yju2	protein_coding	17	YJU2 splicing factor	YJU2	69.8426	-0.0130909	-0.012355	0.150868	0.932314	0.946945
ENSMUSG00000003226	Ranbp2	protein_coding	10	RAN binding protein 2	RANBP2	1282.6	-0.899693	-0.891848	0.106239	2.77827e-17	3.18614e-16
ENSMUSG00000003228	Grk5	protein_coding	19	G protein-coupled receptor kinase 5	GRK5	107.782	1.46721	1.44549	0.156473	5.34159e-21	8.27872e-20
ENSMUSG00000003233	Dvl3	protein_coding	16	dishevelled segment polarity protein 3	DVL3	227.201	-0.69781	-0.687086	0.109852	2.46672e-10	1.39508e-09
ENSMUSG00000003234	Abcf3	protein_coding	16	ATP-binding cassette, sub-family F (GCN20), member 3	ABCF3	590.966	-0.135989	-0.134113	0.0890561	0.12951	0.182274
ENSMUSG00000003235	Eif2b5	protein_coding	16	eukaryotic translation initiation factor 2B, subunit 5 epsilon	EIF2B5	509.872	-0.0102806	-0.010021	0.0889787	0.908689	0.927993
ENSMUSG00000003269	Cyth2	protein_coding	7	cytohesin 2	CYTH2	262.889	0.30404	0.299475	0.0965868	0.00176671	0.00384169
ENSMUSG00000003271	Sult2b1	protein_coding	7	sulfotransferase family, cytosolic, 2B, member 1	SULT2B1	3.31963	2.34683	1.86069	0.804388	0.00352248	0.00721377
ENSMUSG00000003273	Car11	protein_coding	7	carbonic anhydrase 11	CA11	7.57154	-0.35201	-0.276624	0.361975	0.381791	0.455993
ENSMUSG00000003279	Dlgap1	protein_coding	17	DLG associated protein 1	DLGAP1	11.2856	-2.95007	-2.85398	0.397305	8.79726e-14	7.23422e-13
ENSMUSG00000003282	Plag1	protein_coding	4	pleiomorphic adenoma gene 1	PLAG1	1.21597	-1.09154	-0.387792	0.692928	0.31674	0.390075
ENSMUSG00000003283	Hck	protein_coding	2	hemopoietic cell kinase	HCK	213.669	2.68129	2.65022	0.221075	3.88729e-34	1.35051e-32
ENSMUSG00000003299	Mrpl4	protein_coding	9	mitochondrial ribosomal protein L4	MRPL4	320.094	0.241373	0.234006	0.137419	0.0833878	0.124099
ENSMUSG00000003308	Keap1	protein_coding	9	kelch-like ECH-associated protein 1	KEAP1	789.514	0.186743	0.184295	0.0890829	0.03726	0.0608922
ENSMUSG00000003309	Ap1m2	protein_coding	9	adaptor protein complex AP-1, mu 2 subunit	AP1M2	12.2697	1.02156	0.895331	0.364522	0.00590526	0.0115214
ENSMUSG00000003316	Glg1	protein_coding	8	golgi apparatus protein 1	GLG1	873.942	0.244185	0.240781	0.0923052	0.00857484	0.0162023
ENSMUSG00000003344	Btbd2	protein_coding	10	BTB (POZ) domain containing 2	BTBD2	337.065	0.355563	0.346555	0.127227	0.00564892	0.0110656
ENSMUSG00000003345	Csnk1g2	protein_coding	10	casein kinase 1, gamma 2	CSNK1G2	883.954	-0.0596053	-0.0586726	0.0794401	0.455583	0.528811
ENSMUSG00000003346	Abhd17a	protein_coding	10	abhydrolase domain containing 17A	ABHD17A	657.892	0.268782	0.264136	0.10388	0.0102625	0.019058
ENSMUSG00000003348	Mob3a	protein_coding	10	MOB kinase activator 3A	MOB3A	106.845	1.29959	1.28267	0.135933	1.19238e-21	1.91812e-20
ENSMUSG00000003352	Cacnb3	protein_coding	15	calcium channel, voltage-dependent, beta 3 subunit	CACNB3	35.8179	2.35654	2.30512	0.270368	2.52585e-18	3.11251e-17
ENSMUSG00000003355	Fkbp11	protein_coding	15	FK506 binding protein 11	FKBP11	102.03	-0.0350129	-0.0332518	0.158946	0.829547	0.862944
ENSMUSG00000003360	Ddx23	protein_coding	15	DEAD (Asp-Glu-Ala-Asp) box polypeptide 23	DDX23	666.668	0.0344033	0.0341342	0.0682892	0.615925	0.677392
ENSMUSG00000003363	Pld3	protein_coding	7	phospholipase D family, member 3	PLD3	583.272	1.72738	1.71543	0.120121	4.56169e-47	2.9239e-45
ENSMUSG00000003378	Grik5	protein_coding	7	glutamate receptor, ionotropic, kainate 5 (gamma 2)	GRIK5	98.6023	-0.841505	-0.812566	0.177194	2.38478e-06	8.25217e-06
ENSMUSG00000003379	Cd79a	protein_coding	7	CD79A antigen (immunoglobulin-associated alpha)	CD79A	29.6168	1.04206	0.717717	0.572764
ENSMUSG00000003380	Rabac1	protein_coding	7	Rab acceptor 1 (prenylated)	RABAC1	749.33	0.445796	0.438417	0.105693	2.74408e-05	8.09903e-05
ENSMUSG00000003382	Etv3	protein_coding	3	ets variant 3	ETV3	208.127	-0.392161	-0.385663	0.102412	0.000141784	0.000375269
ENSMUSG00000003402	Prkcsh	protein_coding	9	protein kinase C substrate 80K-H	PRKCSH	1377.89	0.218168	0.214399	0.104025	0.0375131	0.0612332
ENSMUSG00000003411	Rab3b	protein_coding	4	RAB3B, member RAS oncogene family	RAB3B	10.6227	1.79778	1.61646	0.474624	0.000123458	0.000329933
ENSMUSG00000003418	St8sia6	protein_coding	2	ST8 alpha-N-acetyl-neuraminide alpha-2,8-sialyltransferase 6	ST8SIA6	5.45618	1.04935	0.621776	0.629011	0.144754	0.200453
ENSMUSG00000003420	Fcgrt	protein_coding	7	Fc receptor, IgG, alpha chain transporter	FCGRT	2081.64	0.0641566	0.0634156	0.0864717	0.461074	0.533956
ENSMUSG00000003421	Nosip	protein_coding	7	nitric oxide synthase interacting protein	NOSIP	257.654	0.208016	0.203481	0.114479	0.0720835	0.10899
ENSMUSG00000003423	Pih1d1	protein_coding	7	PIH1 domain containing 1	PIH1D1	396.485	-0.0887205	-0.08693	0.102308	0.390333	0.464551
ENSMUSG00000003429	Rps11	protein_coding	7	ribosomal protein S11	RPS11	1763.7	0.398475	0.394398	0.0819687	1.27801e-06	4.57259e-06
ENSMUSG00000003435	Supt5	protein_coding	7	suppressor of Ty 5	SUPT5H	994.46	-0.0495805	-0.0479261	0.126407	0.699122	0.751024
ENSMUSG00000003437	Paf1	protein_coding	7	Paf1, RNA polymerase II complex component	PAF1	428.188	-0.047669	-0.0470782	0.0781474	0.544129	0.612169
ENSMUSG00000003438	Timm50	protein_coding	7	translocase of inner mitochondrial membrane 50	TIMM50	340.515	0.258289	0.254577	0.0938347	0.00624969	0.0121375
ENSMUSG00000003444	Med29	protein_coding	7	mediator complex subunit 29	MED29	44.8641	-0.0478463	-0.0454806	0.159998	0.770364	0.812987
ENSMUSG00000003452	Bicd1	protein_coding	6	BICD cargo adaptor 1	BICD1	6.39731	0.966544	0.776701	0.442173	0.0367026	0.0600942
ENSMUSG00000003458	Ncstn	protein_coding	1	nicastrin	NCSTN	645.114	0.160612	0.159304	0.0700519	0.022391	0.0385066
ENSMUSG00000003464	Pex19	protein_coding	1	peroxisomal biogenesis factor 19	PEX19	1239.94	-0.111594	-0.110886	0.0584873	0.0571188	0.0889172
ENSMUSG00000003476	Crhr2	protein_coding	6	corticotropin releasing hormone receptor 2	CRHR2	1.8123	-3.21114	-2.60653	1.01574	0.000749966	0.00174925
ENSMUSG00000003477	Inmt	protein_coding	6	indolethylamine N-methyltransferase	INMT	5291.9	-1.04108	-1.01886	0.168953	7.58379e-10	4.03772e-09
ENSMUSG00000003484	Cyp4f18	protein_coding	8	cytochrome P450, family 4, subfamily f, polypeptide 18	CYP4F2	66.2752	3.36808	3.33041	0.264908	4.22527e-37	1.73383e-35
ENSMUSG00000003500	Impdh1	protein_coding	6	inosine monophosphate dehydrogenase 1	IMPDH1	88.3181	1.18484	1.14105	0.217235	4.54356e-08	1.93403e-07
ENSMUSG00000003518	Dusp3	protein_coding	11	dual specificity phosphatase 3 (vaccinia virus phosphatase VH1-related)	DUSP3	805.055	-0.0520443	-0.0516705	0.0909515	0.570123	0.636347
ENSMUSG00000003526	Prodh	protein_coding	16	proline dehydrogenase	PRODH	2326.99	-0.644052	-0.623491	0.154796	3.78639e-05	0.000109258
ENSMUSG00000003527	Ess2	protein_coding	16	ess-2 splicing factor	ESS2	104.508	0.119473	0.116101	0.129545	0.363969	0.437997
ENSMUSG00000003528	Slc25a1	protein_coding	16	solute carrier family 25 (mitochondrial carrier, citrate transporter), member 1	SLC25A1	2680.7	-0.522028	-0.517138	0.0793321	5.399e-11	3.30434e-10
ENSMUSG00000003531	Dgcr6	protein_coding	16	DiGeorge syndrome critical region gene 6	DGCR6	427.595	-0.322996	-0.314681	0.123697	0.00982302	0.0182952
ENSMUSG00000003534	Ddr1	protein_coding	17	discoidin domain receptor family, member 1	DDR1	120.202	2.40464	2.38778	0.156455	2.6678e-53	2.38473e-51
ENSMUSG00000003541	Ier3	protein_coding	17	immediate early response 3	IER3	33.9907	0.968808	0.907093	0.256718	0.000168548	0.000440259
ENSMUSG00000003545	Fosb	protein_coding	7	FBJ osteosarcoma oncogene B	FOSB	8.52223	0.710656	0.548174	0.425564	0.122664	0.173881
ENSMUSG00000003546	Klc4	protein_coding	17	kinesin light chain 4	KLC4	819.923	0.135053	0.132963	0.0973194	0.168564	0.228506
ENSMUSG00000003549	Ercc1	protein_coding	7	excision repair cross-complementing rodent repair deficiency, complementation group 1	ERCC1	57.8144	0.374415	0.355509	0.179777	0.0411978	0.066545
ENSMUSG00000003555	Cyp17a1	protein_coding	19	cytochrome P450, family 17, subfamily a, polypeptide 1	CYP17A1	156.83	1.0597	0.896188	0.418367	0.0112568	0.0207205
ENSMUSG00000003559	As3mt	protein_coding	19	arsenic (+3 oxidation state) methyltransferase	AS3MT	567.353	-0.195321	-0.19296	0.0822305	0.0181909	0.0319413
ENSMUSG00000003573	Homer3	protein_coding	8	homer scaffolding protein 3	HOMER3	66.4858	1.24348	1.21913	0.162252	1.94439e-14	1.72133e-13
ENSMUSG00000003575	Crtc1	protein_coding	8	CREB regulated transcription coactivator 1	CRTC1	124.754	0.148752	0.144197	0.133987	0.27444	0.345311
ENSMUSG00000003581	Rnf215	protein_coding	11	ring finger protein 215	RNF215	152.221	0.337767	0.324948	0.154619	0.0316779	0.0526226
ENSMUSG00000003585	Sec14l2	protein_coding	11	SEC14-like lipid binding 2	SEC14L2	6191.09	-0.206743	-0.202278	0.0942319	0.0294505	0.049249
ENSMUSG00000003604	Aven	protein_coding	2	apoptosis, caspase activation inhibitor	AVEN	170.576	0.0861471	0.0848443	0.0952474	0.36977	0.443912
ENSMUSG00000003617	Cp	protein_coding	3	ceruloplasmin	CP	16198.2	0.371859	0.367348	0.0904942	4.31466e-05	0.000123552
ENSMUSG00000003623	Crot	protein_coding	5	carnitine O-octanoyltransferase	CROT	4318.69	-0.291415	-0.286021	0.0977801	0.00309476	0.00641967
ENSMUSG00000003644	Rps6ka1	protein_coding	4	ribosomal protein S6 kinase polypeptide 1	RPS6KA1	372.425	0.0236813	0.0231808	0.13421	0.862223	0.889423
ENSMUSG00000003660	Snrnp200	protein_coding	2	small nuclear ribonucleoprotein 200 (U5)	SNRNP200	1020.12	-0.0477606	-0.0471708	0.0814644	0.559935	0.626838
ENSMUSG00000003662	Ciao1	protein_coding	2	cytosolic iron-sulfur protein assembly 1	CIAO1	466.605	-0.0824861	-0.081405	0.0831191	0.324107	0.397501
ENSMUSG00000003680	Taf6l	protein_coding	19	TATA-box binding protein associated factor 6 like	TAF6L	63.4086	0.807779	0.785313	0.157767	3.57322e-07	1.37515e-06
ENSMUSG00000003721	Insig2	protein_coding	1	insulin induced gene 2	INSIG2	1270.5	1.02942	1.01817	0.110019	7.61411e-21	1.16587e-19
ENSMUSG00000003731	Kpna6	protein_coding	4	karyopherin (importin) alpha 6	KPNA6	532.924	-0.752062	-0.746438	0.0792462	2.6559e-21	4.18291e-20
ENSMUSG00000003746	Man1a	protein_coding	10	mannosidase 1, alpha	MAN1A1	2436.94	-0.569921	-0.563487	0.0894812	2.21402e-10	1.25775e-09
ENSMUSG00000003752	Itpkc	protein_coding	7	inositol 1,4,5-trisphosphate 3-kinase C	ITPKC	90.5311	-0.066576	-0.0642265	0.136031	0.630178	0.690378
ENSMUSG00000003762	Coq8b	protein_coding	7	coenzyme Q8B	COQ8B	239.415	0.212857	0.207009	0.128622	0.102536	0.148401
ENSMUSG00000003778	Brd8	protein_coding	18	bromodomain containing 8	BRD8	266.104	0.0312647	0.0308521	0.0961594	0.74714	0.792321
ENSMUSG00000003779	Kif20a	protein_coding	18	kinesin family member 20A	KIF20A	42.5058	2.59069	2.54853	0.252881	1.07324e-24	2.14868e-23
ENSMUSG00000003808	Farsa	protein_coding	8	phenylalanyl-tRNA synthetase, alpha subunit	FARSA	257.38	-0.0446201	-0.0433164	0.114632	0.700708	0.75254
ENSMUSG00000003809	Gcdh	protein_coding	8	glutaryl-Coenzyme A dehydrogenase	GCDH	5124.74	-0.560321	-0.55212	0.101059	3.43884e-08	1.48675e-07
ENSMUSG00000003810	Mast2	protein_coding	4	microtubule associated serine/threonine kinase 2	MAST2	364.794	0.53758	0.526248	0.122863	1.35591e-05	4.1943e-05
ENSMUSG00000003812	Dnase2a	protein_coding	8	deoxyribonuclease II alpha	DNASE2	396.107	0.474867	0.470241	0.0820378	8.06517e-09	3.78688e-08
ENSMUSG00000003813	Rad23a	protein_coding	8	RAD23 homolog A, nucleotide excision repair protein	RAD23A	599.799	-0.247124	-0.24411	0.0836634	0.00331005	0.00681757
ENSMUSG00000003814	Calr	protein_coding	8	calreticulin	CALR	7757.77	-0.0476216	-0.0472981	0.0723536	0.512405	0.58226
ENSMUSG00000003824	Syce2	protein_coding	8	synaptonemal complex central element protein 2	SYCE2	17.9982	0.803694	0.717322	0.307701	0.0107278	0.0198352
ENSMUSG00000003847	Nfat5	protein_coding	8	nuclear factor of activated T cells 5	NFAT5	416.901	-0.886741	-0.871888	0.124526	1.23006e-12	9.01666e-12
ENSMUSG00000003848	Nob1	protein_coding	8	NIN1/RPN12 binding protein 1 homolog	NOB1	123.419	-0.0598319	-0.0581232	0.120179	0.623374	0.684194
ENSMUSG00000003849	Nqo1	protein_coding	8	NAD(P)H dehydrogenase, quinone 1	NQO1	434.335	2.8513	2.83965	0.138598	1.66929e-94	5.63368e-92
ENSMUSG00000003865	Gys1	protein_coding	7	glycogen synthase 1, muscle	GYS1	50.4904	0.205618	0.197067	0.157355	0.200911	0.265203
ENSMUSG00000003868	Ruvbl2	protein_coding	7	RuvB-like protein 2	RUVBL2	156.745	0.442683	0.434306	0.111252	7.82567e-05	0.00021533
ENSMUSG00000003873	Bax	protein_coding	7	BCL2-associated X protein	BAX	250.414	0.682424	0.673039	0.105361	1.06188e-10	6.2626e-10
ENSMUSG00000003882	Il7r	protein_coding	15	interleukin 7 receptor	IL7R	28.6502	2.26797	2.16126	0.385497	2.5991e-09	1.30326e-08
ENSMUSG00000003923	Tfam	protein_coding	10	transcription factor A, mitochondrial	TFAM	508.862	-0.589663	-0.582398	0.0928956	2.5456e-10	1.43734e-09
ENSMUSG00000003929	Zfp81	protein_coding	17	zinc finger protein 81		47.3577	-0.193929	-0.182158	0.18535	0.309197	0.382352
ENSMUSG00000003948	Mmd	protein_coding	11	monocyte to macrophage differentiation-associated	MMD	1108.77	-0.218415	-0.213785	0.109263	0.047804	0.0760349
ENSMUSG00000003949	Hlf	protein_coding	11	hepatic leukemia factor	HLF	599.747	-1.48649	-1.47122	0.129457	1.56311e-30	4.35172e-29
ENSMUSG00000003955	Fam162a	protein_coding	16	family with sequence similarity 162, member A	FAM162A	506.869	0.184323	0.181968	0.0880566	0.0375129	0.0612332
ENSMUSG00000003970	Rpl8	protein_coding	15	ribosomal protein L8	RPL8	3538.66	0.0864258	0.0860845	0.0923699	0.353111	0.427169
ENSMUSG00000003992	Ssbp2	protein_coding	13	single-stranded DNA binding protein 2	SSBP2	24.1851	-0.0326234	-0.0296323	0.215369	0.884683	0.909148
ENSMUSG00000004018	Fancl	protein_coding	11	Fanconi anemia, complementation group L	FANCL	99.7162	-0.665649	-0.651174	0.129659	3.24372e-07	1.2533e-06
ENSMUSG00000004032	Gstm5	protein_coding	3	glutathione S-transferase, mu 5	GSTM3	138.509	0.488367	0.477937	0.121393	6.40155e-05	0.000178641
ENSMUSG00000004035	Gstm7	protein_coding	3	glutathione S-transferase, mu 7	GSTM2	552.81	-0.186855	-0.182753	0.110545	0.0942797	0.137949
ENSMUSG00000004038	Gstm3	protein_coding	3	glutathione S-transferase, mu 3		10262.9	4.47794	4.47165	0.124459	4.85203e-284	8.0238e-280
ENSMUSG00000004040	Stat3	protein_coding	11	signal transducer and activator of transcription 3	STAT3	1216.12	-0.230826	-0.227377	0.0905733	0.0113555	0.0208703
ENSMUSG00000004043	Stat5a	protein_coding	11	signal transducer and activator of transcription 5A	STAT5A	195.16	0.23753	0.230754	0.131096	0.0739089	0.111507
ENSMUSG00000004044	Cavin1	protein_coding	11	caveolae associated 1	CAVIN1	211.295	1.39725	1.38	0.139404	8.98252e-24	1.68227e-22
ENSMUSG00000004054	Map3k11	protein_coding	19	mitogen-activated protein kinase kinase kinase 11	MAP3K11	498.498	-0.00258871	-0.00234781	0.0992284	0.979378	0.984259
ENSMUSG00000004056	Akt2	protein_coding	7	thymoma viral proto-oncogene 2	AKT2	743.173	-0.110914	-0.109496	0.0822268	0.179872	0.240921
ENSMUSG00000004069	Dnaja3	protein_coding	16	DnaJ heat shock protein family (Hsp40) member A3	DNAJA3	996.45	-0.487533	-0.484637	0.0639337	2.74074e-14	2.38045e-13
ENSMUSG00000004070	Hmox2	protein_coding	16	heme oxygenase 2	HMOX2	607.322	0.0558642	0.0553839	0.0746675	0.456453	0.529672
ENSMUSG00000004071	Cdip1	protein_coding	16	cell death inducing Trp53 target 1	CDIP1	740.442	-0.773222	-0.767807	0.0774492	2.08886e-23	3.78352e-22
ENSMUSG00000004085	Map3k20	protein_coding	2	mitogen-activated protein kinase kinase kinase 20	MAP3K20	190.387	0.114166	0.112125	0.103961	0.276194	0.347253
ENSMUSG00000004096	Cwc15	protein_coding	9	CWC15 spliceosome-associated protein	CWC15	581.801	-0.137762	-0.136106	0.0807598	0.0899915	0.132456
ENSMUSG00000004098	Col5a3	protein_coding	9	collagen, type V, alpha 3	COL5A3	500.064	-0.870242	-0.843992	0.166798	2.13535e-07	8.4097e-07
ENSMUSG00000004099	Dnmt1	protein_coding	9	DNA methyltransferase (cytosine-5) 1	DNMT1	254.705	0.703947	0.693772	0.10902	1.19728e-10	7.0136e-10
ENSMUSG00000004100	Ppan	protein_coding	9	peter pan homolog	PPAN	233.377	-0.0449582	-0.0420376	0.176742	0.804883	0.842107
ENSMUSG00000004105	Angptl2	protein_coding	2	angiopoietin-like 2	ANGPTL2	445.418	0.671268	0.661779	0.107699	5.07664e-10	2.76614e-09
ENSMUSG00000004110	Cacna1e	protein_coding	1	calcium channel, voltage-dependent, R type, alpha 1E subunit	CACNA1E	5.77311	0.719976	0.42062	0.555643	0.29063	0.363065
ENSMUSG00000004113	Cacna1b	protein_coding	2	calcium channel, voltage-dependent, N type, alpha 1B subunit	CACNA1B	1.15041	2.7178	0.881621	1.25909	0.0485081	0.0770174
ENSMUSG00000004127	Trmt10a	protein_coding	3	tRNA methyltransferase 10A	TRMT10A	62.5592	-0.399419	-0.38293	0.161526	0.0150939	0.0269846
ENSMUSG00000004151	Etv1	protein_coding	12	ets variant 1	ETV1	18.968	0.76923	0.703931	0.269805	0.00525772	0.0103533
ENSMUSG00000004187	Kifc2	protein_coding	15	kinesin family member C2	KIFC2	84.4949	-0.433795	-0.416646	0.159678	0.00738306	0.014134
ENSMUSG00000004207	Psap	protein_coding	10	prosaposin	PSAP	11662.7	1.44682	1.4426	0.0797046	7.63829e-74	1.55944e-71
ENSMUSG00000004221	Ikbkg	protein_coding	X	inhibitor of kappaB kinase gamma	IKBKG	967.57	-0.295598	-0.292424	0.0787453	0.000186355	0.00048379
ENSMUSG00000004233	Wars2	protein_coding	3	tryptophanyl tRNA synthetase 2 (mitochondrial)	WARS2	68.9919	-0.00505033	-0.00470598	0.139816	0.971662	0.97793
ENSMUSG00000004263	Atn1	protein_coding	6	atrophin 1	ATN1	31.1923	0.520581	0.48839	0.208324	0.0144823	0.025977
ENSMUSG00000004264	Phb2	protein_coding	6	prohibitin 2	PHB2	1846.99	-0.246682	-0.24478	0.0748745	0.00103864	0.00235999
ENSMUSG00000004266	Ptpn6	protein_coding	6	protein tyrosine phosphatase, non-receptor type 6	PTPN6	491.778	1.62391	1.60776	0.137677	2.72933e-32	8.42071e-31
ENSMUSG00000004267	Eno2	protein_coding	6	enolase 2, gamma neuronal	ENO2	9.06848	2.15672	1.99338	0.463752	3.43775e-06	1.16615e-05
ENSMUSG00000004268	Emg1	protein_coding	6	EMG1 N1-specific pseudouridine methyltransferase	EMG1	406.477	-0.342303	-0.3366	0.100522	0.000723263	0.00169438
ENSMUSG00000004270	Lpcat3	protein_coding	6	lysophosphatidylcholine acyltransferase 3	LPCAT3	1307.01	0.103813	0.102217	0.103527	0.320337	0.39386
ENSMUSG00000004285	Atp6v1f	protein_coding	6	ATPase, H+ transporting, lysosomal V1 subunit F	ATP6V1F	482.332	0.517776	0.512831	0.0822196	3.39913e-10	1.8825e-09
ENSMUSG00000004296	Il12b	protein_coding	11	interleukin 12b	IL12B	3.94023	2.63087	2.15276	0.836859	0.00151956	0.00334606
ENSMUSG00000004317	Clcn5	protein_coding	X	chloride channel, voltage-sensitive 5	CLCN5	101.88	0.693499	0.676812	0.139612	7.67441e-07	2.83412e-06
ENSMUSG00000004319	Clcn3	protein_coding	8	chloride channel, voltage-sensitive 3	CLCN3	554.226	-0.886217	-0.877371	0.0968375	6.36294e-20	9.07885e-19
ENSMUSG00000004328	Hif3a	protein_coding	7	hypoxia inducible factor 3, alpha subunit	HIF3A	2.3652	-0.903299	-0.550312	0.576246	0.180696	0.241879
ENSMUSG00000004341	Gpx6	protein_coding	13	glutathione peroxidase 6	GPX6	8.0045	-1.82446	-1.67024	0.430791	1.71456e-05	5.19298e-05
ENSMUSG00000004347	Pde1c	protein_coding	6	phosphodiesterase 1C	PDE1C	3.77031	0.0725111	0.0426139	0.48685	0.909595	0.928749
ENSMUSG00000004356	Utp20	protein_coding	10	UTP20 small subunit processome component	UTP20	310.549	-0.448949	-0.442965	0.0931483	1.62055e-06	5.71894e-06
ENSMUSG00000004359	Spic	protein_coding	10	Spi-C transcription factor (Spi-1/PU.1 related)	SPIC	40.3479	1.68827	1.5891	0.34332	5.79071e-07	2.17244e-06
ENSMUSG00000004364	Cul3	protein_coding	1	cullin 3	CUL3	827.73	-0.629498	-0.621028	0.0976816	1.36533e-10	7.93342e-10
ENSMUSG00000004383	Large1	protein_coding	8	LARGE xylosyl- and glucuronyltransferase 1	LARGE1	154.812	0.4453	0.437207	0.110182	5.90063e-05	0.00016522
ENSMUSG00000004393	Ddx56	protein_coding	11	DEAD (Asp-Glu-Ala-Asp) box polypeptide 56	DDX56	400.363	-0.118187	-0.116288	0.0927191	0.20596	0.270787
ENSMUSG00000004394	Tmed4	protein_coding	11	transmembrane p24 trafficking protein 4	TMED4	771.231	0.111576	0.110594	0.0732767	0.129759	0.182561
ENSMUSG00000004446	Bid	protein_coding	6	BH3 interacting domain death agonist	BID	212.48	0.282824	0.278076	0.101638	0.00573372	0.0112171
ENSMUSG00000004451	Ralb	protein_coding	1	v-ral simian leukemia viral oncogene B	RALB	226.674	0.82257	0.809416	0.120823	1.06708e-11	7.04442e-11
ENSMUSG00000004455	Ppp1cc	protein_coding	5	protein phosphatase 1 catalytic subunit gamma	PPP1CC	199.215	0.127356	0.125223	0.0998385	0.205912	0.270746
ENSMUSG00000004460	Dnajb11	protein_coding	16	DnaJ heat shock protein family (Hsp40) member B11	DNAJB11	901.638	-0.538942	-0.533192	0.0866335	5.74633e-10	3.10953e-09
ENSMUSG00000004462	Tbccd1	protein_coding	16	TBCC domain containing 1	TBCCD1	246.904	-0.472913	-0.464141	0.11095	2.2751e-05	6.78753e-05
ENSMUSG00000004473	Clec11a	protein_coding	7	C-type lectin domain family 11, member a	CLEC11A	32.4001	1.06019	1.01054	0.230098	4.43923e-06	1.47769e-05
ENSMUSG00000004500	Zfp324	protein_coding	7	zinc finger protein 324	ZNF324,ZNF324B	66.6174	-0.684495	-0.658164	0.17393	9.99256e-05	0.000270497
ENSMUSG00000004508	Gab2	protein_coding	7	growth factor receptor bound protein 2-associated protein 2	GAB2	110.108	1.71963	1.69276	0.179473	6.56796e-22	1.07539e-20
ENSMUSG00000004530	Coro1c	protein_coding	5	coronin, actin binding protein 1C	CORO1C	411.492	0.299849	0.29578	0.0919651	0.00119424	0.00267967
ENSMUSG00000004535	Tax1bp1	protein_coding	6	Tax1 (human T cell leukemia virus type I) binding protein 1	TAX1BP1	2014.94	-0.185023	-0.183179	0.0733849	0.0120825	0.0220491
ENSMUSG00000004552	Ctse	protein_coding	1	cathepsin E	CTSE	5.45527	1.18016	0.906091	0.528188	0.0308903	0.0514226
ENSMUSG00000004558	Ndrg2	protein_coding	14	N-myc downstream regulated gene 2	NDRG2	11892.1	-0.540546	-0.529115	0.10175	1.29475e-07	5.23376e-07
ENSMUSG00000004561	Mettl17	protein_coding	14	methyltransferase like 17	METTL17	173.124	-0.11124	-0.10737	0.136909	0.424436	0.49882
ENSMUSG00000004562	Arhgef40	protein_coding	14	Rho guanine nucleotide exchange factor (GEF) 40	ARHGEF40	200.963	0.636439	0.621076	0.136833	3.61818e-06	1.22235e-05
ENSMUSG00000004565	Pnpla6	protein_coding	8	patatin-like phospholipase domain containing 6	PNPLA6	326.757	-0.51839	-0.506336	0.125966	4.49456e-05	0.00012837
ENSMUSG00000004567	Mcoln1	protein_coding	8	mucolipin 1	MCOLN1	509.508	-0.238273	-0.234794	0.0912228	0.00943607	0.0176761
ENSMUSG00000004568	Arhgef18	protein_coding	8	rho/rac guanine nucleotide exchange factor (GEF) 18	ARHGEF18	324.288	-0.140169	-0.137477	0.102287	0.174404	0.234921
ENSMUSG00000004591	Pkn2	protein_coding	3	protein kinase N2	PKN2	500.713	-0.718679	-0.7077	0.111059	1.13612e-10	6.67902e-10
ENSMUSG00000004609	Cd33	protein_coding	7	CD33 antigen	CD33	49.9634	1.71386	1.65136	0.272915	2.29478e-10	1.3014e-09
ENSMUSG00000004610	Etfb	protein_coding	7	electron transferring flavoprotein, beta polypeptide	ETFB	586.414	-0.264881	-0.257722	0.124874	0.0361829	0.0593188
ENSMUSG00000004612	Nkg7	protein_coding	7	natural killer cell group 7 sequence	NKG7	26.2849	2.39966	2.14784	0.609171	3.44659e-05	0.000100116
ENSMUSG00000004626	Stxbp2	protein_coding	8	syntaxin binding protein 2	STXBP2	638.265	0.360755	0.356426	0.0875479	4.10576e-05	0.000117836
ENSMUSG00000004631	Sgce	protein_coding	6	sarcoglycan, epsilon	SGCE	112.472	-0.224467	-0.216342	0.144137	0.125937	0.178002
ENSMUSG00000004633	Chn2	protein_coding	6	chimerin 2	CHN2	421.161	-0.451696	-0.442763	0.113466	7.77202e-05	0.00021396
ENSMUSG00000004637	Wwox	protein_coding	8	WW domain-containing oxidoreductase	WWOX	86.2132	-0.581353	-0.56276	0.15191	0.000147623	0.000389476
ENSMUSG00000004642	Slbp	protein_coding	5	stem-loop binding protein	SLBP	118.785	-0.217197	-0.211666	0.120445	0.0748831	0.112792
ENSMUSG00000004655	Aqp1	protein_coding	6	aquaporin 1	AQP1	1636.11	0.047946	0.0474828	0.0732094	0.51451	0.584326
ENSMUSG00000004661	Arid3b	protein_coding	9	AT rich interactive domain 3B (BRIGHT-like)	ARID3B	46.9848	-0.387665	-0.371231	0.163211	0.0195276	0.0340425
ENSMUSG00000004665	Cnn2	protein_coding	10	calponin 2	CNN2	215.01	1.4666	1.4538	0.120213	2.58307e-34	9.05004e-33
ENSMUSG00000004667	Polr2e	protein_coding	10	polymerase (RNA) II (DNA directed) polypeptide E	POLR2E	406.987	0.596793	0.590314	0.0902778	4.42963e-11	2.74355e-10
ENSMUSG00000004677	Myo9b	protein_coding	8	myosin IXb	MYO9B	920.177	0.976257	0.965422	0.108119	1.67494e-19	2.30436e-18
ENSMUSG00000004698	Hdac9	protein_coding	12	histone deacetylase 9	HDAC9	27.0858	1.95211	1.87737	0.306908	1.41447e-10	8.2103e-10
ENSMUSG00000004707	Ly9	protein_coding	1	lymphocyte antigen 9	LY9	144.135	2.84737	2.81232	0.239765	8.56363e-33	2.71297e-31
ENSMUSG00000004709	Cd244a	protein_coding	1	CD244 molecule A	CD244	13.1055	2.443	2.31874	0.422977	7.41596e-09	3.49277e-08
ENSMUSG00000004730	Adgre1	protein_coding	17	adhesion G protein-coupled receptor E1	ADGRE1	693.794	2.73647	2.68467	0.288633	8.44423e-22	1.37443e-20
ENSMUSG00000004748	Mtfp1	protein_coding	11	mitochondrial fission process 1	MTFP1	219.653	-0.818291	-0.804881	0.120412	1.24138e-11	8.13984e-11
ENSMUSG00000004768	Rab23	protein_coding	1	RAB23, member RAS oncogene family	RAB23	78.353	-0.704525	-0.66818	0.202951	0.000611638	0.00145326
ENSMUSG00000004771	Rab11a	protein_coding	9	RAB11A, member RAS oncogene family	RAB11A	546.505	-0.155985	-0.153221	0.0973297	0.111949	0.160272
ENSMUSG00000004788	Eif2b2	protein_coding	12	eukaryotic translation initiation factor 2B, subunit 2 beta	EIF2B2	223.108	0.44598	0.437306	0.114532	0.000110368	0.000296869
ENSMUSG00000004789	Dlst	protein_coding	12	dihydrolipoamide S-succinyltransferase (E2 component of 2-oxo-glutarate complex)	DLST	2361.1	-0.141272	-0.139875	0.0690696	0.0416545	0.0671908
ENSMUSG00000004791	Pgf	protein_coding	12	placental growth factor	PGF	1.75849	2.06993	1.11604	0.986195	0.0494038	0.0782633
ENSMUSG00000004798	Ulk2	protein_coding	11	unc-51 like kinase 2	ULK2	769.197	-0.521825	-0.511451	0.115965	7.85291e-06	2.51966e-05
ENSMUSG00000004814	Ccl24	protein_coding	5	chemokine (C-C motif) ligand 24	CCL24	25.6883	1.88643	1.7823	0.360618	1.05077e-07	4.29371e-07
ENSMUSG00000004815	Dgkq	protein_coding	5	diacylglycerol kinase, theta	DGKQ	353.74	-0.570009	-0.559844	0.11363	6.1115e-07	2.28567e-06
ENSMUSG00000004837	Grap	protein_coding	11	GRB2-related adaptor protein	GRAP	82.34	0.841658	0.8133	0.17647	2.08018e-06	7.25584e-06
ENSMUSG00000004843	Chmp2b	protein_coding	16	charged multivesicular body protein 2B	CHMP2B	523.775	0.627865	0.619894	0.099989	3.79921e-10	2.09705e-09
ENSMUSG00000004846	Plod3	protein_coding	5	procollagen-lysine, 2-oxoglutarate 5-dioxygenase 3	PLOD3	397.854	0.389697	0.384517	0.092984	3.0668e-05	8.97781e-05
ENSMUSG00000004849	Ap1s1	protein_coding	5	adaptor protein complex AP-1, sigma 1	AP1S1	418.239	0.843688	0.83658	0.0885327	1.6779e-21	2.68091e-20
ENSMUSG00000004864	Mapk13	protein_coding	17	mitogen-activated protein kinase 13	MAPK13	9.11655	1.02774	0.869197	0.406603	0.0134861	0.0243525
ENSMUSG00000004865	Srpk1	protein_coding	17	serine/arginine-rich protein specific kinase 1	SRPK1	306.736	-0.162653	-0.160397	0.0875329	0.0649064	0.0994853
ENSMUSG00000004880	Lbr	protein_coding	1	lamin B receptor	LBR	159.958	-1.01103	-0.997784	0.117872	1.05765e-17	1.25289e-16
ENSMUSG00000004891	Nes	protein_coding	3	nestin	NES	102.034	1.05042	1.01978	0.181085	6.44674e-09	3.0635e-08
ENSMUSG00000004895	Prcc	protein_coding	3	papillary renal cell carcinoma (translocation-associated)	PRCC	279.919	-0.141216	-0.13793	0.112792	0.215621	0.281669
ENSMUSG00000004896	Rrnad1	protein_coding	3	ribosomal RNA adenine dimethylase domain containing 1	RRNAD1	145.569	-0.311301	-0.299392	0.15115	0.0428458	0.0689309
ENSMUSG00000004897	Hdgf	protein_coding	3	hepatoma-derived growth factor	HDGF	2294.5	-0.38006	-0.377288	0.0667872	1.40092e-08	6.3821e-08
ENSMUSG00000004929	Thop1	protein_coding	10	thimet oligopeptidase 1	THOP1	148.038	0.622785	0.609037	0.129927	1.8469e-06	6.48591e-06
ENSMUSG00000004931	Apba3	protein_coding	10	amyloid beta (A4) precursor protein-binding, family A, member 3	APBA3	419.945	0.00630109	0.00631266	0.123238	0.959781	0.968803
ENSMUSG00000004933	Matk	protein_coding	10	megakaryocyte-associated tyrosine kinase	MATK	39.1971	3.77994	3.71372	0.367004	1.54727e-24	3.068e-23
ENSMUSG00000004934	Pias4	protein_coding	10	protein inhibitor of activated STAT 4	PIAS4	234.178	-0.0131658	-0.0127298	0.108777	0.904632	0.925221
ENSMUSG00000004936	Map2k1	protein_coding	9	mitogen-activated protein kinase kinase 1	MAP2K1	625.939	0.119259	0.118155	0.0749504	0.113322	0.162056
ENSMUSG00000004937	Sgta	protein_coding	10	small glutamine-rich tetratricopeptide repeat (TPR)-containing, alpha	SGTA	797.403	0.00465206	0.00577632	0.0988402	0.962801	0.970903
ENSMUSG00000004945	Tmem242	protein_coding	17	transmembrane protein 242	TMEM242	364.346	0.160486	0.158501	0.0882904	0.070827	0.107377
ENSMUSG00000004947	Dtx2	protein_coding	5	deltex 2, E3 ubiquitin ligase	DTX2	70.0663	0.426014	0.409347	0.161062	0.00917192	0.0172183
ENSMUSG00000004951	Hspb1	protein_coding	5	heat shock protein 1	HSPB1	247.13	1.69487	1.65963	0.205314	9.76992e-17	1.07068e-15
ENSMUSG00000004952	Rasa4	protein_coding	5	RAS p21 protein activator 4	RASA4	150.284	2.4998	2.47582	0.188707	2.80861e-40	1.35807e-38
ENSMUSG00000004980	Hnrnpa2b1	protein_coding	6	heterogeneous nuclear ribonucleoprotein A2/B1	HNRNPA2B1	4151.77	-0.391283	-0.3886	0.0625223	4.3213e-10	2.37413e-09
ENSMUSG00000004994	Ccdc130	protein_coding	8	coiled-coil domain containing 130	CCDC130	56.1325	-0.02961	-0.0282523	0.149798	0.846391	0.876277
ENSMUSG00000004996	Mri1	protein_coding	8	methylthioribose-1-phosphate isomerase 1	MRI1	233.315	0.0669004	0.0657381	0.104664	0.526956	0.595766
ENSMUSG00000005034	Prkacb	protein_coding	3	protein kinase, cAMP dependent, catalytic, beta	PRKACB	599.969	-0.364234	-0.356586	0.1135	0.00146748	0.00323916
ENSMUSG00000005043	Sgsh	protein_coding	11	N-sulfoglucosamine sulfohydrolase (sulfamidase)	SGSH	161.062	0.609584	0.596844	0.125867	1.48097e-06	5.2544e-06
ENSMUSG00000005054	Cstb	protein_coding	10	cystatin B	CSTB	910.168	1.94484	1.93618	0.10545	3.33902e-76	7.07915e-74
ENSMUSG00000005057	Sh2b2	protein_coding	5	SH2B adaptor protein 2	SH2B2	46.3026	-0.0181382	-0.0171099	0.161163	0.912547	0.931162
ENSMUSG00000005069	Pex5	protein_coding	6	peroxisomal biogenesis factor 5	PEX5	1617.93	-0.166363	-0.163892	0.0901799	0.0669664	0.10217
ENSMUSG00000005078	Jkamp	protein_coding	12	JNK1/MAPK8-associated membrane protein	JKAMP	252.543	0.0621326	0.0613754	0.0882354	0.484186	0.555784
ENSMUSG00000005087	Cd44	protein_coding	2	CD44 antigen	CD44	292.594	2.48381	2.45419	0.210176	1.3377e-32	4.18968e-31
ENSMUSG00000005089	Slc1a2	protein_coding	2	solute carrier family 1 (glial high affinity glutamate transporter), member 2	SLC1A2	1282.25	-1.37459	-1.33728	0.198671	4.65608e-12	3.19492e-11
ENSMUSG00000005102	Eif2ak4	protein_coding	2	eukaryotic translation initiation factor 2 alpha kinase 4	EIF2AK4	138.144	0.153174	0.150145	0.108492	0.162318	0.221272
ENSMUSG00000005103	Wdr1	protein_coding	5	WD repeat domain 1	WDR1	923.066	0.975426	0.969979	0.0820993	1.49559e-32	4.67534e-31
ENSMUSG00000005107	Slc2a9	protein_coding	5	solute carrier family 2 (facilitated glucose transporter), member 9	SLC2A9	535.757	-0.65042	-0.64061	0.107106	1.45609e-09	7.52011e-09
ENSMUSG00000005124	Ccn4	protein_coding	15	cellular communication network factor 4	CCN4	29.7657	0.677884	0.639317	0.212693	0.00170125	0.00371497
ENSMUSG00000005125	Ndrg1	protein_coding	15	N-myc downstream regulated gene 1	NDRG1	323.93	1.80296	1.78435	0.151578	7.7366e-33	2.46989e-31
ENSMUSG00000005131	4930550C14Rik	protein_coding	9	RIKEN cDNA 4930550C14 gene	C11orf65	2.66301	1.32869	0.836224	0.677663	0.0743073	0.112006
ENSMUSG00000005142	Man2b1	protein_coding	8	mannosidase 2, alpha B1	MAN2B1	2142.85	0.653813	0.648977	0.0764942	1.38773e-17	1.63221e-16
ENSMUSG00000005148	Klf5	protein_coding	14	Kruppel-like factor 5	KLF5	6.23925	2.19077	1.91555	0.602728	0.000234631	0.000596847
ENSMUSG00000005150	Wdr83	protein_coding	8	WD repeat domain containing 83	WDR83	208.091	-0.123591	-0.121151	0.103992	0.239268	0.307036
ENSMUSG00000005161	Prdx2	protein_coding	8	peroxiredoxin 2	PRDX2	1462.61	0.103177	0.102421	0.0677927	0.129523	0.182275
ENSMUSG00000005198	Polr2a	protein_coding	11	polymerase (RNA) II (DNA directed) polypeptide A	POLR2A	765.713	0.0287707	0.0284255	0.117565	0.80903	0.845644
ENSMUSG00000005204	Senp3	protein_coding	11	SUMO/sentrin specific peptidase 3	SENP3	391.016	-0.165858	-0.163987	0.0789566	0.0367439	0.0601498
ENSMUSG00000005220	Corin	protein_coding	5	corin	CORIN	5.41096	0.835825	0.642598	0.449115	0.0840535	0.124943
ENSMUSG00000005225	Plekha8	protein_coding	6	pleckstrin homology domain containing, family A (phosphoinositide binding specific) member 8	PLEKHA8	356.811	-0.837082	-0.826591	0.106044	3.44368e-15	3.24676e-14
ENSMUSG00000005233	Spc25	protein_coding	2	SPC25, NDC80 kinetochore complex component, homolog (S. cerevisiae)	SPC25	59.9324	0.550902	0.518283	0.206541	0.00888482	0.0167344
ENSMUSG00000005237	Dnah2	protein_coding	11	dynein, axonemal, heavy chain 2	DNAH2	5.16778	1.86704	1.57135	0.594202	0.00156221	0.00343438
ENSMUSG00000005251	Ripk4	protein_coding	16	receptor-interacting serine-threonine kinase 4	RIPK4	99.1153	-0.146416	-0.141994	0.12907	0.263791	0.333944
ENSMUSG00000005262	Ufd1	protein_coding	16	ubiquitin recognition factor in ER-associated degradation 1	UFD1	383.225	-0.258582	-0.254347	0.0973289	0.0083756	0.0158554
ENSMUSG00000005267	Zfp287	protein_coding	11	zinc finger protein 287	ZNF287	11.2803	0.461431	0.382867	0.336495	0.202922	0.267459
ENSMUSG00000005268	Prlr	protein_coding	15	prolactin receptor	PRLR	508.456	-1.66028	-1.59633	0.273859	1.25938e-09	6.55332e-09
ENSMUSG00000005299	Letm1	protein_coding	5	leucine zipper-EF-hand containing transmembrane protein 1	LETM1	997.344	-0.00681463	-0.00656285	0.099123	0.945664	0.957534
ENSMUSG00000005312	Ubqln1	protein_coding	13	ubiquilin 1	UBQLN1	1490.56	-0.370611	-0.367868	0.066967	3.42857e-08	1.4827e-07
ENSMUSG00000005320	Fgfr4	protein_coding	13	fibroblast growth factor receptor 4	FGFR4	457.468	-0.390922	-0.381484	0.12288	0.00163598	0.00358144
ENSMUSG00000005338	Cadm3	protein_coding	1	cell adhesion molecule 3	CADM3	78.7963	0.850715	0.825533	0.166154	3.33504e-07	1.28739e-06
ENSMUSG00000005354	Txn2	protein_coding	15	thioredoxin 2	TXN2	1659.66	-0.257302	-0.252686	0.100462	0.0110656	0.0204027
ENSMUSG00000005360	Slc1a3	protein_coding	15	solute carrier family 1 (glial high affinity glutamate transporter), member 3	SLC1A3	9.13856	2.66223	2.47557	0.530397	5.58595e-07	2.09991e-06
ENSMUSG00000005362	Crbn	protein_coding	6	cereblon	CRBN	341.686	-0.181924	-0.177129	0.120146	0.134632	0.188421
ENSMUSG00000005370	Msh6	protein_coding	17	mutS homolog 6	MSH6	176.357	-0.336137	-0.329732	0.106403	0.00171903	0.00375084
ENSMUSG00000005371	Fbxo11	protein_coding	17	F-box protein 11	FBXO11	314.709	-0.335674	-0.33122	0.0895937	0.000193575	0.000501276
ENSMUSG00000005373	Mlxipl	protein_coding	5	MLX interacting protein-like	MLXIPL	3822.44	-1.1794	-1.15893	0.146142	7.60278e-16	7.65695e-15
ENSMUSG00000005374	Tbl2	protein_coding	5	transducin (beta)-like 2	TBL2	257.999	-0.35357	-0.347149	0.105313	0.000870025	0.00200141
ENSMUSG00000005378	Bud23	protein_coding	5	BUD23, rRNA methyltransferase and ribosome maturation factor	BUD23	196.158	0.0402107	0.0396282	0.097344	0.682119	0.735922
ENSMUSG00000005397	Nid1	protein_coding	13	nidogen 1	NID1	615.402	2.03862	2.02227	0.14693	4.63306e-44	2.5539e-42
ENSMUSG00000005410	Mcm5	protein_coding	8	minichromosome maintenance complex component 5	MCM5	94.9901	1.56662	1.54674	0.151297	3.62035e-25	7.54977e-24
ENSMUSG00000005413	Hmox1	protein_coding	8	heme oxygenase 1	HMOX1	529.986	1.37167	1.33868	0.191611	6.05124e-13	4.58613e-12
ENSMUSG00000005417	Mprip	protein_coding	11	myosin phosphatase Rho interacting protein	MPRIP	1537.1	-0.135454	-0.130593	0.0922262	0.14523	0.200993
ENSMUSG00000005442	Cic	protein_coding	7	capicua transcriptional repressor	CIC	523.091	0.061433	0.0601953	0.113139	0.591265	0.655741
ENSMUSG00000005447	Pafah1b3	protein_coding	7	platelet-activating factor acetylhydrolase, isoform 1b, subunit 3	PAFAH1B3	55.9247	0.882587	0.855677	0.170914	2.87243e-07	1.11794e-06
ENSMUSG00000005465	Il27ra	protein_coding	8	interleukin 27 receptor, alpha	IL27RA	35.2461	1.39175	1.34143	0.235803	3.43337e-09	1.69284e-08
ENSMUSG00000005469	Prkaca	protein_coding	8	protein kinase, cAMP dependent, catalytic, alpha	PRKACA	514.313	0.0386349	0.0383923	0.0771767	0.618622	0.67997
ENSMUSG00000005470	Asf1b	protein_coding	8	anti-silencing function 1B histone chaperone	ASF1B	14.5501	1.38047	1.2875	0.318692	1.51853e-05	4.65295e-05
ENSMUSG00000005481	Ddx39	protein_coding	8	DEAD (Asp-Glu-Ala-Asp) box polypeptide 39	DDX39A	204.052	-0.0117682	-0.0115681	0.0895988	0.896204	0.918362
ENSMUSG00000005483	Dnajb1	protein_coding	8	DnaJ heat shock protein family (Hsp40) member B1	DNAJB1	297.595	-0.41007	-0.400729	0.119977	0.000708728	0.00166339
ENSMUSG00000005501	Usp40	protein_coding	1	ubiquitin specific peptidase 40	USP40	410.566	-0.549646	-0.545047	0.0799446	6.92518e-12	4.66483e-11
ENSMUSG00000005505	Kbtbd4	protein_coding	2	kelch repeat and BTB (POZ) domain containing 4	KBTBD4	180.4	-0.242702	-0.23829	0.100951	0.0171916	0.0303736
ENSMUSG00000005506	Celf1	protein_coding	2	CUGBP, Elav-like family member 1	CELF1	1130.9	-0.789409	-0.785081	0.0686257	1.43e-30	3.98785e-29
ENSMUSG00000005510	Ndufs3	protein_coding	2	NADH:ubiquinone oxidoreductase core subunit S3	NDUFS3	707.706	-0.181173	-0.178848	0.0849282	0.0339811	0.0560713
ENSMUSG00000005514	Por	protein_coding	5	P450 (cytochrome) oxidoreductase	POR	6615.83	-0.617735	-0.602431	0.133864	4.68843e-06	1.55594e-05
ENSMUSG00000005533	Igf1r	protein_coding	7	insulin-like growth factor I receptor	IGF1R	65.7063	0.266094	0.256163	0.150856	0.0833149	0.124008
ENSMUSG00000005534	Insr	protein_coding	8	insulin receptor	INSR	1463.34	-0.994215	-0.984322	0.101029	8.31763e-23	1.46173e-21
ENSMUSG00000005540	Fcer2a	protein_coding	8	Fc receptor, IgE, low affinity II, alpha polypeptide	FCER2	17.5799	0.747003	0.561143	0.45175	0.125671	0.17764
ENSMUSG00000005547	Cyp2a5	protein_coding	7	cytochrome P450, family 2, subfamily a, polypeptide 5	CYP2A13,CYP2A6,CYP2A7	27652.7	1.95718	1.92881	0.191988	1.02453e-24	2.05864e-23
ENSMUSG00000005553	Atp4a	protein_coding	7	ATPase, H+/K+ exchanging, gastric, alpha polypeptide	ATP4A	5.76849	0.0572729	0.0403331	0.414766	0.908092	0.92767
ENSMUSG00000005566	Trim28	protein_coding	7	tripartite motif-containing 28	TRIM28	894.284	-0.0494734	-0.0486473	0.0834622	0.555913	0.622763
ENSMUSG00000005575	Ube2m	protein_coding	7	ubiquitin-conjugating enzyme E2M	UBE2M	499.151	0.22406	0.221601	0.0816106	0.00633073	0.0122762
ENSMUSG00000005580	Adcy9	protein_coding	16	adenylate cyclase 9	ADCY9	168.01	-0.527561	-0.501544	0.183535	0.00471531	0.00938465
ENSMUSG00000005583	Mef2c	protein_coding	13	myocyte enhancer factor 2C	MEF2C	74.2464	0.719041	0.69483	0.166483	1.82084e-05	5.49575e-05
ENSMUSG00000005609	Ctr9	protein_coding	7	CTR9 homolog, Paf1/RNA polymerase II complex component	CTR9	356.023	-0.0493512	-0.0487872	0.0755593	0.516014	0.585758
ENSMUSG00000005610	Eif4g2	protein_coding	7	eukaryotic translation initiation factor 4, gamma 2	EIF4G2	6251.88	-0.500475	-0.496664	0.0713356	2.62576e-12	1.84854e-11
ENSMUSG00000005611	Mrvi1	protein_coding	7	MRV integration site 1	MRVI1	44.8527	1.15589	1.11622	0.206035	1.90119e-08	8.47669e-08
ENSMUSG00000005615	Pcyt1a	protein_coding	16	phosphate cytidylyltransferase 1, choline, alpha isoform	PCYT1A	1196.9	-0.449489	-0.445143	0.0787668	1.29807e-08	5.93481e-08
ENSMUSG00000005621	Zfp592	protein_coding	7	zinc finger protein 592	ZNF592	370.932	-0.39189	-0.38761	0.0826961	2.37907e-06	8.23584e-06
ENSMUSG00000005625	Psmd4	protein_coding	3	proteasome (prosome, macropain) 26S subunit, non-ATPase, 4	PSMD4	1266.42	0.236175	0.233164	0.091315	0.0101653	0.018888
ENSMUSG00000005628	Tmod4	protein_coding	3	tropomodulin 4	TMOD4	2.51564	-0.836555	-0.444096	0.597527	0.273761	0.344718
ENSMUSG00000005640	Insrr	protein_coding	3	insulin receptor-related receptor	INSRR	1.78299	1.30245	0.502371	0.739306	0.217442	0.283685
ENSMUSG00000005656	Snx6	protein_coding	12	sorting nexin 6	SNX6	295.779	0.451271	0.445395	0.0934475	1.53152e-06	5.42444e-06
ENSMUSG00000005667	Mthfd2	protein_coding	6	methylenetetrahydrofolate dehydrogenase (NAD+ dependent), methenyltetrahydrofolate cyclohydrolase	MTHFD2	29.9447	1.31322	1.23625	0.28938	5.24188e-06	1.72659e-05
ENSMUSG00000005672	Kit	protein_coding	5	KIT proto-oncogene receptor tyrosine kinase	KIT	82.106	-0.0238506	-0.0223179	0.173108	0.893319	0.915858
ENSMUSG00000005674	Tomm40l	protein_coding	1	translocase of outer mitochondrial membrane 40-like	TOMM40L	220.298	0.489696	0.477401	0.131796	0.000227312	0.000579475
ENSMUSG00000005677	Nr1i3	protein_coding	1	nuclear receptor subfamily 1, group I, member 3	NR1I3	2540.8	-0.909823	-0.884009	0.164716	3.89846e-08	1.67416e-07
ENSMUSG00000005681	Apoa2	protein_coding	1	apolipoprotein A-II	APOA2	49724.3	-0.214511	-0.209773	0.10862	0.0505387	0.0798928
ENSMUSG00000005682	Pan2	protein_coding	10	PAN2 poly(A) specific ribonuclease subunit	PAN2	404.734	-0.354655	-0.346711	0.112788	0.00182214	0.00395234
ENSMUSG00000005683	Cs	protein_coding	10	citrate synthase	CS	1649.43	0.0290098	0.028849	0.0657107	0.660126	0.716918
ENSMUSG00000005686	Ampd3	protein_coding	7	adenosine monophosphate deaminase 3	AMPD3	42.1911	1.50358	1.46202	0.216882	3.76907e-12	2.61229e-11
ENSMUSG00000005687	Bcas2	protein_coding	3	breast carcinoma amplified sequence 2	BCAS2	354.862	-0.136813	-0.135414	0.074493	0.0676712	0.103109
ENSMUSG00000005696	Sh2d1a	protein_coding	X	SH2 domain containing 1A	SH2D1A	3.83809	1.64148	0.992873	0.818252	0.0492489	0.0780328
ENSMUSG00000005698	Ctcf	protein_coding	8	CCCTC-binding factor	CTCF	364.373	-0.278421	-0.274529	0.0894332	0.00197145	0.00424726
ENSMUSG00000005699	Pard6a	protein_coding	8	par-6 family cell polarity regulator alpha	PARD6A	35.2782	0.462881	0.439853	0.182858	0.0130066	0.0235948
ENSMUSG00000005718	Tfap4	protein_coding	16	transcription factor AP4	TFAP4	55.5017	-0.122887	-0.118063	0.146876	0.411919	0.486357
ENSMUSG00000005732	Ranbp1	protein_coding	16	RAN binding protein 1	RANBP1	201.8	-0.0466074	-0.0457706	0.0950866	0.627038	0.68753
ENSMUSG00000005763	Cd247	protein_coding	1	CD247 antigen	CD247	6.74558	1.72776	1.31212	0.699326	0.010445	0.019349
ENSMUSG00000005774	Rfx5	protein_coding	3	regulatory factor X, 5 (influences HLA class II expression)	RFX5	148.439	0.00175951	0.00187231	0.15431	0.991096	0.99356
ENSMUSG00000005779	Psmb4	protein_coding	3	proteasome (prosome, macropain) subunit, beta type 4	PSMB4	1616.43	0.11861	0.117276	0.0838696	0.15984	0.218435
ENSMUSG00000005800	Mmp8	protein_coding	9	matrix metallopeptidase 8	MMP8	4.93881	2.19006	1.85787	0.658995	0.000777986	0.00180798
ENSMUSG00000005802	Slc30a4	protein_coding	2	solute carrier family 30 (zinc transporter), member 4	SLC30A4	156.864	-0.538397	-0.52428	0.134431	7.14812e-05	0.000198037
ENSMUSG00000005803	Sqor	protein_coding	2	sulfide quinone oxidoreductase	SQOR	2179.88	-0.135401	-0.132617	0.0968047	0.165383	0.224821
ENSMUSG00000005804	Bloc1s6	protein_coding	2	biogenesis of lysosomal organelles complex-1, subunit 6, pallidin	BLOC1S6	183.918	0.466603	0.458318	0.109985	2.45171e-05	7.28159e-05
ENSMUSG00000005813	Metap1	protein_coding	3	methionyl aminopeptidase 1	METAP1	417.765	-0.358905	-0.355443	0.0768854	3.33492e-06	1.13347e-05
ENSMUSG00000005823	Gpr108	protein_coding	17	G protein-coupled receptor 108	GPR108	322.794	0.157002	0.154835	0.0909056	0.086058	0.127464
ENSMUSG00000005824	Tnfsf14	protein_coding	17	tumor necrosis factor (ligand) superfamily, member 14	TNFSF14	5.48807	1.32498	1.07021	0.516821	0.0118973	0.0217471
ENSMUSG00000005836	Gata6	protein_coding	18	GATA binding protein 6	GATA6	94.8365	0.112833	0.109505	0.131322	0.397518	0.471609
ENSMUSG00000005846	Rsl1d1	protein_coding	16	ribosomal L1 domain containing 1	RSL1D1	541.637	-0.444094	-0.436488	0.102546	1.69179e-05	5.13531e-05
ENSMUSG00000005871	Apc	protein_coding	18	APC, WNT signaling pathway regulator	APC	469.86	-0.789822	-0.779293	0.106937	1.7431e-13	1.38918e-12
ENSMUSG00000005873	Reep5	protein_coding	18	receptor accessory protein 5	REEP5	354.299	0.835945	0.822552	0.121592	6.81128e-12	4.58998e-11
ENSMUSG00000005881	Ergic3	protein_coding	2	ERGIC and golgi 3	ERGIC3	880.207	0.319363	0.315345	0.0888306	0.000347385	0.000861405
ENSMUSG00000005882	Uqcc1	protein_coding	2	ubiquinol-cytochrome c reductase complex assembly factor 1	UQCC1	367.432	-0.23354	-0.230559	0.0852569	0.00645505	0.012488
ENSMUSG00000005886	Ncoa2	protein_coding	1	nuclear receptor coactivator 2	NCOA2	470.252	-0.567124	-0.554746	0.123554	5.11999e-06	1.68967e-05
ENSMUSG00000005893	Nr2c2	protein_coding	6	nuclear receptor subfamily 2, group C, member 2	NR2C2	290.224	-0.609247	-0.59427	0.134033	6.39854e-06	2.08088e-05
ENSMUSG00000005897	Nr2c1	protein_coding	10	nuclear receptor subfamily 2, group C, member 1	NR2C1	168.412	-0.735255	-0.720717	0.127451	9.10487e-09	4.24133e-08
ENSMUSG00000005899	Smpd4	protein_coding	16	sphingomyelin phosphodiesterase 4	SMPD4	189.726	0.223488	0.219259	0.106806	0.0380553	0.0620041
ENSMUSG00000005907	Pex1	protein_coding	5	peroxisomal biogenesis factor 1	PEX1	332.471	-0.407866	-0.404132	0.0759467	8.70783e-08	3.58212e-07
ENSMUSG00000005936	Kctd20	protein_coding	17	potassium channel tetramerisation domain containing 20	KCTD20	455.531	0.0398436	0.0395444	0.0719109	0.581181	0.646726
ENSMUSG00000005947	Itgae	protein_coding	11	integrin alpha E, epithelial-associated	ITGAE	10.4085	0.990098	0.847514	0.38647	0.0126002	0.0229155
ENSMUSG00000005949	Ctns	protein_coding	11	cystinosis, nephropathic	CTNS	189.509	-0.0891672	-0.0876935	0.0957475	0.355396	0.42938
ENSMUSG00000005950	P2rx5	protein_coding	11	purinergic receptor P2X, ligand-gated ion channel, 5	P2RX5	2.94666	1.57078	1.02751	0.743348	0.0425316	0.0684987
ENSMUSG00000005951	Shpk	protein_coding	11	sedoheptulokinase	SHPK	668.644	-0.315439	-0.308904	0.110833	0.00479066	0.00951678
ENSMUSG00000005958	Ephb3	protein_coding	16	Eph receptor B3	EPHB3	13.268	1.98799	1.88122	0.36756	6.03745e-08	2.5334e-07
ENSMUSG00000005968	Tuft1	protein_coding	3	tuftelin 1	TUFT1	140.154	0.5215	0.508447	0.132995	0.000100352	0.000271607
ENSMUSG00000005973	Rcn1	protein_coding	2	reticulocalbin 1	RCN1	164.104	0.967718	0.957217	0.106043	7.66875e-20	1.09044e-18
ENSMUSG00000005980	Dnase1	protein_coding	16	deoxyribonuclease I	DNASE1	11.4595	1.02841	0.903058	0.362876	0.00519745	0.0102468
ENSMUSG00000005981	Trap1	protein_coding	16	TNF receptor-associated protein 1	TRAP1	2142.47	-0.255624	-0.253168	0.0739203	0.000574746	0.00137013
ENSMUSG00000005982	Naa60	protein_coding	16	N(alpha)-acetyltransferase 60, NatF catalytic subunit	NAA60	1053.6	-0.596023	-0.589131	0.0903494	4.90848e-11	3.01977e-10
ENSMUSG00000005983	1700037C18Rik	protein_coding	16	RIKEN cDNA 1700037C18 gene	C16orf90	8.02139	1.87467	1.652	0.521362	0.00024372	0.000618254
ENSMUSG00000005986	Ankrd13d	protein_coding	19	ankyrin repeat domain 13 family, member D	ANKRD13D	12.5618	1.42466	1.29024	0.384802	0.000203856	0.000524694
ENSMUSG00000006005	Tpr	protein_coding	1	translocated promoter region, nuclear basket protein	TPR	1386.3	0.273725	0.270511	0.0851243	0.00137785	0.00305353
ENSMUSG00000006010	Odr4	protein_coding	1	odr4 GPCR localization factor homolog	ODR4	522.264	0.175558	0.172013	0.110189	0.11455	0.163472
ENSMUSG00000006014	Prg4	protein_coding	1	proteoglycan 4 (megakaryocyte stimulating factor, articular superficial zone protein)	PRG4	511.454	0.811206	0.797016	0.125461	1.04689e-10	6.18523e-10
ENSMUSG00000006019	Dhx34	protein_coding	7	DEAH (Asp-Glu-Ala-His) box polypeptide 34	DHX34	140.309	0.91216	0.896216	0.131461	4.02811e-12	2.78715e-11
ENSMUSG00000006021	Kptn	protein_coding	7	kaptin	KPTN	176.678	-0.181392	-0.17748	0.107523	0.0946228	0.138317
ENSMUSG00000006024	Napa	protein_coding	7	N-ethylmaleimide sensitive fusion protein attachment protein alpha	NAPA	938.547	-0.003257	-0.00326702	0.0734278	0.96479	0.972493
ENSMUSG00000006050	Sra1	protein_coding	18	steroid receptor RNA activator 1	SRA1	602.569	-0.241596	-0.23955	0.0707433	0.000669387	0.00157777
ENSMUSG00000006057	Atp5g1	protein_coding	11	ATP synthase, H+ transporting, mitochondrial F0 complex, subunit C1 (subunit 9)	ATP5MC1	717.302	-0.00318163	-0.00292578	0.106454	0.9764	0.981802
ENSMUSG00000006058	Snf8	protein_coding	11	SNF8, ESCRT-II complex subunit, homolog (S. cerevisiae)	SNF8	394.592	0.188413	0.185798	0.091388	0.0406158	0.0657457
ENSMUSG00000006095	Tbcb	protein_coding	7	tubulin folding cofactor B	TBCB	315.885	0.664401	0.657624	0.0900026	1.79311e-13	1.42767e-12
ENSMUSG00000006127	Inpp5k	protein_coding	11	inositol polyphosphate 5-phosphatase K	INPP5K	248.699	0.142824	0.140796	0.0941989	0.13213	0.185471
ENSMUSG00000006134	Crkl	protein_coding	16	v-crk avian sarcoma virus CT10 oncogene homolog-like	CRKL	360.101	-0.603845	-0.595486	0.10071	2.36997e-09	1.19162e-08
ENSMUSG00000006154	Eps8l1	protein_coding	7	EPS8-like 1	EPS8L1	40.2485	0.801869	0.72533	0.291154	0.0066159	0.0127678
ENSMUSG00000006169	Clint1	protein_coding	11	clathrin interactor 1	CLINT1	722.471	-0.247589	-0.245726	0.065725	0.000173376	0.000452083
ENSMUSG00000006191	Cdkal1	protein_coding	13	CDK5 regulatory subunit associated protein 1-like 1	CDKAL1	81.5688	-0.238317	-0.231602	0.127533	0.0649118	0.0994853
ENSMUSG00000006205	Htra1	protein_coding	7	HtrA serine peptidase 1	HTRA1	157.269	2.49913	2.47891	0.172379	7.93458e-48	5.29089e-46
ENSMUSG00000006215	Zbtb17	protein_coding	4	zinc finger and BTB domain containing 17	ZBTB17	139.165	0.0329376	0.0321763	0.124772	0.794829	0.833328
ENSMUSG00000006218	Fam131c	protein_coding	4	family with sequence similarity 131, member C	FAM131C	49.1786	1.17788	1.12468	0.239345	8.43433e-07	3.09677e-06
ENSMUSG00000006219	Fblim1	protein_coding	4	filamin binding LIM protein 1	FBLIM1	115.219	2.72714	2.70086	0.204152	7.77557e-41	3.83835e-39
ENSMUSG00000006235	Epor	protein_coding	9	erythropoietin receptor	EPOR	19.7412	0.784119	0.721326	0.263853	0.00348407	0.0071484
ENSMUSG00000006241	Ccdc159	protein_coding	9	coiled-coil domain containing 159	CCDC159	59.6958	-0.472208	-0.452033	0.168334	0.00570601	0.0111695
ENSMUSG00000006262	Mob1b	protein_coding	5	MOB kinase activator 1B	MOB1B	514.93	-1.21413	-1.19474	0.142883	2.02548e-17	2.3522e-16
ENSMUSG00000006273	Atp6v1b2	protein_coding	8	ATPase, H+ transporting, lysosomal V1 subunit B2	ATP6V1B2	851.36	0.921516	0.915091	0.0850531	2.46289e-27	5.84344e-26
ENSMUSG00000006276	Eps15l1	protein_coding	8	epidermal growth factor receptor pathway substrate 15-like 1	EPS15L1	242.508	-0.0399518	-0.0388455	0.115774	0.73311	0.779793
ENSMUSG00000006281	Tep1	protein_coding	14	telomerase associated protein 1	TEP1	355.669	0.785783	0.777849	0.0944305	9.30259e-17	1.02149e-15
ENSMUSG00000006288	Ttc5	protein_coding	14	tetratricopeptide repeat domain 5	TTC5	134.366	0.572406	0.562459	0.112967	4.56002e-07	1.73036e-06
ENSMUSG00000006289	Osgep	protein_coding	14	O-sialoglycoprotein endopeptidase	OSGEP	191.904	-0.0603836	-0.0587964	0.116156	0.607345	0.669921
ENSMUSG00000006299	Aamp	protein_coding	1	angio-associated migratory protein	AAMP	1589.44	-0.0268703	-0.0264992	0.0762742	0.726014	0.774187
ENSMUSG00000006301	Tmbim1	protein_coding	1	transmembrane BAX inhibitor motif containing 1	TMBIM1	757.275	0.591416	0.588489	0.0610746	4.13766e-22	6.91156e-21
ENSMUSG00000006304	Arpc2	protein_coding	1	actin related protein 2/3 complex, subunit 2	ARPC2	1730.42	0.280891	0.277664	0.0844507	0.000934486	0.00214128
ENSMUSG00000006307	Kmt2b	protein_coding	7	lysine (K)-specific methyltransferase 2B	KMT2B	433.611	-0.339272	-0.333388	0.104358	0.00125635	0.00280822
ENSMUSG00000006310	Zbtb32	protein_coding	7	zinc finger and BTB domain containing 32	ZBTB32	3.51485	-0.673223	-0.399208	0.536427	0.314388	0.38767
ENSMUSG00000006315	Tmem147	protein_coding	7	transmembrane protein 147	TMEM147	783.447	0.0747718	0.0735033	0.0956503	0.438049	0.512199
ENSMUSG00000006333	Rps9	protein_coding	7	ribosomal protein S9	RPS9	2335.64	0.3028	0.299242	0.085789	0.000444754	0.00108224
ENSMUSG00000006335	Tfpt	protein_coding	7	TCF3 (E2A) fusion partner	TFPT	109.991	-0.134013	-0.129459	0.136537	0.334562	0.408073
ENSMUSG00000006342	Susd2	protein_coding	10	sushi domain containing 2	SUSD2	78.0732	1.56717	1.52536	0.219649	7.43882e-13	5.58909e-12
ENSMUSG00000006344	Ggt5	protein_coding	10	gamma-glutamyltransferase 5	GGT5	78.8175	0.909328	0.874294	0.194713	3.2844e-06	1.11735e-05
ENSMUSG00000006345	Ggt1	protein_coding	10	gamma-glutamyltransferase 1	GGT1	16.2302	3.82806	3.68461	0.536951	1.70515e-12	1.23189e-11
ENSMUSG00000006356	Crip2	protein_coding	12	cysteine rich protein 2	CRIP2	698.459	1.17332	1.16317	0.105549	9.36653e-29	2.3576e-27
ENSMUSG00000006360	Crip1	protein_coding	12	cysteine-rich protein 1 (intestinal)	CRIP1	167.86	2.83211	2.80919	0.193351	1.20776e-48	8.28743e-47
ENSMUSG00000006362	Cbfa2t3	protein_coding	8	CBFA2/RUNX1 translocation partner 3	CBFA2T3	71.3556	0.560987	0.54281	0.15317	0.000293593	0.000736521
ENSMUSG00000006369	Fbln1	protein_coding	15	fibulin 1	FBLN1	47.3425	3.13834	3.0863	0.302859	3.68587e-25	7.67673e-24
ENSMUSG00000006373	Pgrmc1	protein_coding	X	progesterone receptor membrane component 1	PGRMC1	15306.1	0.0238501	0.0247677	0.103524	0.819541	0.854578
ENSMUSG00000006378	Gcat	protein_coding	15	glycine C-acetyltransferase (2-amino-3-ketobutyrate-coenzyme A ligase)	GCAT	155.259	-1.46501	-1.44285	0.156116	5.91494e-21	9.15018e-20
ENSMUSG00000006386	Tek	protein_coding	4	TEK receptor tyrosine kinase	TEK	166.838	0.103148	0.101003	0.115127	0.37539	0.449451
ENSMUSG00000006390	Elovl1	protein_coding	4	elongation of very long chain fatty acids (FEN1/Elo2, SUR4/Elo3, yeast)-like 1	ELOVL1	567.566	0.505881	0.500437	0.0885777	1.26349e-08	5.78152e-08
ENSMUSG00000006392	Med8	protein_coding	4	mediator complex subunit 8	MED8	378.921	-0.105511	-0.104394	0.0751918	0.162692	0.221691
ENSMUSG00000006395	Hyi	polymorphic_pseudogene	4	hydroxypyruvate isomerase (putative)	HYI	599.299	-0.103769	-0.101054	0.118473	0.386964	0.461338
ENSMUSG00000006398	Cdc20	protein_coding	4	cell division cycle 20	CDC20	37.9397	2.44929	2.39663	0.276716	9.7125e-19	1.24316e-17
ENSMUSG00000006403	Adamts4	protein_coding	1	a disintegrin-like and metallopeptidase (reprolysin type) with thrombospondin type 1 motif, 4	ADAMTS4	14.3593	3.66989	3.51197	0.553332	5.84366e-11	3.55543e-10
ENSMUSG00000006411	Nectin4	protein_coding	1	nectin cell adhesion molecule 4	NECTIN4	19.5134	2.43632	2.35887	0.33551	3.98658e-13	3.0821e-12
ENSMUSG00000006412	Pfdn2	protein_coding	1	prefoldin 2	PFDN2	487.483	0.0111252	0.0110748	0.09768	0.910078	0.929067
ENSMUSG00000006418	Rnf114	protein_coding	2	ring finger protein 114	RNF114	813.295	-0.0924111	-0.0917231	0.0614382	0.133863	0.187522
ENSMUSG00000006423	C330007P06Rik	protein_coding	X	RIKEN cDNA C330007P06 gene	CXorf56	253.994	-0.340924	-0.333271	0.116707	0.0038066	0.0077405
ENSMUSG00000006435	Neurl1a	protein_coding	19	neuralized E3 ubiquitin protein ligase 1A	NEURL1	27.569	4.62138	4.51053	0.512943	8.30688e-19	1.06987e-17
ENSMUSG00000006442	Srm	protein_coding	4	spermidine synthase	SRM	314.48	-0.709756	-0.688415	0.155163	5.72126e-06	1.87277e-05
ENSMUSG00000006445	Epha2	protein_coding	4	Eph receptor A2	EPHA2	228.653	-0.441511	-0.382623	0.291602	0.153898	0.211293
ENSMUSG00000006456	Rbm14	protein_coding	19	RNA binding motif protein 14	RBM14	131.202	-0.241923	-0.234584	0.132279	0.0709902	0.107595
ENSMUSG00000006462	A530013C23Rik	lincRNA	2	RIKEN cDNA A530013C23 gene		3.48332	0.0144951	0.0093518	0.467726	0.980654	0.985153
ENSMUSG00000006463	Zdhhc24	protein_coding	19	zinc finger, DHHC domain containing 24	ZDHHC24	52.1842	0.149761	0.142813	0.164929	0.374907	0.448938
ENSMUSG00000006464	Bbs1	protein_coding	19	Bardet-Biedl syndrome 1 (human)	BBS1	20.0368	0.358943	0.313429	0.28231	0.231181	0.298481
ENSMUSG00000006471	Ndor1	protein_coding	2	NADPH dependent diflavin oxidoreductase 1	NDOR1	57.1251	-0.0879891	-0.0829702	0.174734	0.623869	0.684554
ENSMUSG00000006476	Nsmf	protein_coding	2	NMDA receptor synaptonuclear signaling and neuronal migration factor	NSMF	1181.02	-0.410001	-0.404494	0.0917675	8.84717e-06	2.81845e-05
ENSMUSG00000006494	Pdk1	protein_coding	2	pyruvate dehydrogenase kinase, isoenzyme 1	PDK1	1084.15	-1.18941	-1.1779	0.109913	2.88107e-27	6.80633e-26
ENSMUSG00000006498	Ptbp1	protein_coding	10	polypyrimidine tract binding protein 1	PTBP1	1068.72	-0.0976597	-0.0966364	0.0733047	0.184779	0.246574
ENSMUSG00000006517	Mvd	protein_coding	8	mevalonate (diphospho) decarboxylase	MVD	193.063	-2.03364	-2.00911	0.176665	9.35156e-31	2.64353e-29
ENSMUSG00000006519	Cyba	protein_coding	8	cytochrome b-245, alpha polypeptide	CYBA	369.097	3.00041	2.98527	0.161237	2.23033e-77	4.98418e-75
ENSMUSG00000006522	Itih3	protein_coding	14	inter-alpha trypsin inhibitor, heavy chain 3	ITIH3	7833.47	-0.041342	-0.0463584	0.143899	0.777552	0.819209
ENSMUSG00000006526	Tmem110	protein_coding	14	transmembrane protein 110		158.399	0.131373	0.128753	0.108648	0.231331	0.298635
ENSMUSG00000006527	Sfmbt1	protein_coding	14	Scm-like with four mbt domains 1	SFMBT1	349.061	-1.09437	-1.08681	0.0884997	4.12318e-35	1.53917e-33
ENSMUSG00000006529	Itih1	protein_coding	14	inter-alpha trypsin inhibitor, heavy chain 1	ITIH1	6724.9	-0.635597	-0.623187	0.115208	4.09866e-08	1.75549e-07
ENSMUSG00000006538	Ihh	protein_coding	1	Indian hedgehog	IHH	30.1046	-0.21726	-0.193483	0.250464	0.411224	0.485674
ENSMUSG00000006567	Atp7b	protein_coding	8	ATPase, Cu++ transporting, beta polypeptide	ATP7B	475.931	-0.101825	-0.0993837	0.112852	0.372246	0.446399
ENSMUSG00000006574	Slc4a1	protein_coding	11	solute carrier family 4 (anion exchanger), member 1	SLC4A1	4.11555	0.532672	0.262358	0.569505	0.49558	0.566475
ENSMUSG00000006575	Rundc3a	protein_coding	11	RUN domain containing 3A	RUNDC3A	14.1646	-0.287241	-0.233368	0.333076	0.432828	0.507312
ENSMUSG00000006576	Slc4a3	protein_coding	1	solute carrier family 4 (anion exchanger), member 3	SLC4A3	38.8158	1.42755	1.3583	0.277817	2.31127e-07	9.07442e-07
ENSMUSG00000006585	Cdt1	protein_coding	8	chromatin licensing and DNA replication factor 1	CDT1	72.7045	0.593423	0.564669	0.190042	0.00205991	0.0044176
ENSMUSG00000006586	Runx1t1	protein_coding	4	RUNX1 translocation partner 1	RUNX1T1	5.82205	1.01068	0.818744	0.443324	0.0292575	0.048951
ENSMUSG00000006589	Aprt	protein_coding	8	adenine phosphoribosyl transferase	APRT	481.074	0.657799	0.647227	0.112659	5.87346e-09	2.80802e-08
ENSMUSG00000006599	Gtf2h1	protein_coding	7	general transcription factor II H, polypeptide 1	GTF2H1	461.434	-0.248083	-0.244804	0.0872027	0.00469845	0.00935447
ENSMUSG00000006611	Hfe	protein_coding	13	hemochromatosis	HFE	628.247	0.494108	0.490019	0.0756585	7.30943e-11	4.39869e-10
ENSMUSG00000006638	Abhd1	processed_transcript	5	abhydrolase domain containing 1	ABHD1	34.5348	-0.797222	-0.768448	0.177317	7.77179e-06	2.4946e-05
ENSMUSG00000006641	Slc5a6	protein_coding	5	solute carrier family 5 (sodium-dependent vitamin transporter), member 6	SLC5A6	274.551	0.407449	0.395502	0.138713	0.00368202	0.00750201
ENSMUSG00000006642	Tcf23	protein_coding	5	transcription factor 23	TCF23	4.1649	1.1596	0.825321	0.573319	0.056174	0.0876781
ENSMUSG00000006651	Aplp1	protein_coding	7	amyloid beta (A4) precursor-like protein 1	APLP1	13.2051	1.35208	1.24997	0.332856	5.0433e-05	0.000143031
ENSMUSG00000006673	Qrich1	protein_coding	9	glutamine-rich 1	QRICH1	418.571	-0.438323	-0.434065	0.0792806	3.60498e-08	1.55451e-07
ENSMUSG00000006675	P4htm	protein_coding	9	prolyl 4-hydroxylase, transmembrane (endoplasmic reticulum)	P4HTM	5.30457	2.09073	1.79759	0.61059	0.00057239	0.0013655
ENSMUSG00000006676	Usp19	protein_coding	9	ubiquitin specific peptidase 19	USP19	991.831	-0.25715	-0.253249	0.0934745	0.00629424	0.012214
ENSMUSG00000006678	Pola1	protein_coding	X	polymerase (DNA directed), alpha 1	POLA1	75.0845	-0.277256	-0.267072	0.147023	0.0633055	0.0973022
ENSMUSG00000006699	Cdc42	protein_coding	4	cell division cycle 42	CDC42	2367.82	0.29752	0.29277	0.0998869	0.00308984	0.00641114
ENSMUSG00000006705	Pknox1	protein_coding	17	Pbx/knotted 1 homeobox	PKNOX1	167.738	-0.380735	-0.373876	0.105678	0.000348351	0.000863281
ENSMUSG00000006711	D130043K22Rik	protein_coding	13	RIKEN cDNA D130043K22 gene	KIAA0319	62.4132	-1.00684	-0.965142	0.20878	1.56793e-06	5.54866e-06
ENSMUSG00000006715	Gmnn	protein_coding	13	geminin	GMNN	110.747	0.0742494	0.0724561	0.119285	0.538731	0.606879
ENSMUSG00000006717	Acot13	protein_coding	13	acyl-CoA thioesterase 13	ACOT13	598.039	0.242963	0.239935	0.0871876	0.00559757	0.0109695
ENSMUSG00000006720	Zfp184	protein_coding	13	zinc finger protein 184 (Kruppel-like)	ZNF184	3.65345	1.07186	0.696691	0.59647	0.108355	0.155855
ENSMUSG00000006728	Cdk4	protein_coding	10	cyclin-dependent kinase 4	CDK4	487.256	0.309365	0.306826	0.0716022	1.68092e-05	5.10511e-05
ENSMUSG00000006731	B4galnt1	protein_coding	10	beta-1,4-N-acetyl-galactosaminyl transferase 1	B4GALNT1	1100.75	-0.101166	-0.0986981	0.109005	0.358562	0.432813
ENSMUSG00000006732	Mettl1	protein_coding	10	methyltransferase like 1	METTL1	143.479	-0.0253925	-0.0241343	0.15019	0.868618	0.894974
ENSMUSG00000006736	Tspan31	protein_coding	10	tetraspanin 31	TSPAN31	2068.46	-0.514547	-0.509891	0.0766709	2.23143e-11	1.42365e-10
ENSMUSG00000006740	Kif5b	protein_coding	18	kinesin family member 5B	KIF5B	582.341	-0.375508	-0.368118	0.110159	0.000722711	0.00169332
ENSMUSG00000006763	Saal1	protein_coding	7	serum amyloid A-like 1	SAAL1	73.01	0.43664	0.425622	0.128842	0.000791913	0.0018375
ENSMUSG00000006777	Krt23	protein_coding	11	keratin 23	KRT23	44.2111	2.63437	2.5949	0.246284	1.10719e-26	2.54654e-25
ENSMUSG00000006782	Cnp	protein_coding	11	2',3'-cyclic nucleotide 3' phosphodiesterase	CNP	243.009	0.149343	0.146449	0.108289	0.171588	0.231932
ENSMUSG00000006784	Ttc25	protein_coding	11	tetratricopeptide repeat domain 25	TTC25	10.3971	-0.468383	-0.38012	0.351766	0.21964	0.286021
ENSMUSG00000006800	Sulf2	protein_coding	2	sulfatase 2	SULF2	192.483	1.68629	1.65828	0.182774	1.64441e-20	2.46096e-19
ENSMUSG00000006818	Sod2	protein_coding	17	superoxide dismutase 2, mitochondrial	SOD2	1672.98	-0.574406	-0.569665	0.0761017	5.10867e-14	4.30153e-13
ENSMUSG00000006850	Tmco6	protein_coding	18	transmembrane and coiled-coil domains 6	TMCO6	99.3164	0.0919181	0.0882239	0.155181	0.562102	0.628795
ENSMUSG00000006906	Stambp	protein_coding	6	STAM binding protein	STAMBP	139.424	0.144206	0.140516	0.123369	0.247954	0.316317
ENSMUSG00000006920	Ezh1	protein_coding	11	enhancer of zeste 1 polycomb repressive complex 2 subunit	EZH1	273.549	0.321186	0.316474	0.0958545	0.000865303	0.00199158
ENSMUSG00000006930	Hap1	protein_coding	11	huntingtin-associated protein 1	HAP1	48.407	1.46734	1.42233	0.225055	6.17698e-11	3.7472e-10
ENSMUSG00000006931	P3h4	protein_coding	11	prolyl 3-hydroxylase family member 4 (non-enzymatic)	P3H4	21.9079	1.42485	1.34901	0.289919	8.32899e-07	3.06081e-06
ENSMUSG00000006932	Ctnnb1	protein_coding	9	catenin (cadherin associated protein), beta 1	CTNNB1	3089.01	0.062306	0.0618909	0.0666923	0.352035	0.426148
ENSMUSG00000006941	Eif1b	protein_coding	9	eukaryotic translation initiation factor 1B	EIF1B	188.983	0.118038	0.115838	0.105573	0.268526	0.339134
ENSMUSG00000006958	Chrd	protein_coding	16	chordin	CHRD	74.8073	-0.481214	-0.459035	0.175157	0.00697222	0.0133991
ENSMUSG00000006998	Psmd2	protein_coding	16	proteasome (prosome, macropain) 26S subunit, non-ATPase, 2	PSMD2	2087.4	0.000361552	0.00057981	0.06586	0.995637	0.996765
ENSMUSG00000007021	Syngr3	protein_coding	17	synaptogyrin 3	SYNGR3	2.04411	-0.0204036	-0.00954702	0.536081	0.978821	0.983878
ENSMUSG00000007029	Vars	protein_coding	17	valyl-tRNA synthetase	VARS	705.888	0.422421	0.414083	0.114314	0.000243209	0.000617051
ENSMUSG00000007030	Vwa7	protein_coding	17	von Willebrand factor A domain containing 7	VWA7	12.5661	1.42595	1.30439	0.365807	9.46359e-05	0.000256936
ENSMUSG00000007034	Slc44a4	protein_coding	17	solute carrier family 44, member 4	SLC44A4	11.1742	1.81734	1.68036	0.389272	3.20043e-06	1.08934e-05
ENSMUSG00000007035	Msh5	protein_coding	17	mutS homolog 5	MSH5	11.7251	-0.621517	-0.541368	0.309432	0.0538656	0.0844657
ENSMUSG00000007036	Abhd16a	protein_coding	17	abhydrolase domain containing 16A	ABHD16A	533.828	0.385256	0.381926	0.075341	3.465e-07	1.33537e-06
ENSMUSG00000007038	Neu1	protein_coding	17	neuraminidase 1	NEU1	567.059	0.376895	0.372349	0.0911145	3.84134e-05	0.00011065
ENSMUSG00000007039	Ddah2	protein_coding	17	dimethylarginine dimethylaminohydrolase 2	DDAH2	74.0575	1.40435	1.37838	0.169838	1.39591e-16	1.5068e-15
ENSMUSG00000007041	Clic1	protein_coding	17	chloride intracellular channel 1	CLIC1	439.906	1.73072	1.72009	0.113262	7.09537e-53	6.17558e-51
ENSMUSG00000007050	Lsm2	protein_coding	17	LSM2 homolog, U6 small nuclear RNA and mRNA degradation associated	LSM2	131.145	0.0372606	0.0366434	0.104366	0.723643	0.771957
ENSMUSG00000007080	Pole	protein_coding	5	polymerase (DNA directed), epsilon	POLE	42.6749	0.541219	0.502957	0.224588	0.018285	0.0320949
ENSMUSG00000007097	Atp1a2	protein_coding	1	ATPase, Na+/K+ transporting, alpha 2 polypeptide	ATP1A2	57.4835	2.25808	2.21548	0.242964	1.25387e-20	1.89363e-19
ENSMUSG00000007122	Casq1	protein_coding	1	calsequestrin 1	CASQ1	3.28132	0.731934	0.472467	0.518367	0.231009	0.298347
ENSMUSG00000007207	Stx1a	protein_coding	5	syntaxin 1A (brain)	STX1A	12.9016	0.664944	0.588948	0.298398	0.0319063	0.0529701
ENSMUSG00000007216	Zfp775	protein_coding	6	zinc finger protein 775	ZNF775	44.48	0.394525	0.376245	0.172919	0.0253081	0.0429781
ENSMUSG00000007338	Mrpl49	protein_coding	19	mitochondrial ribosomal protein L49	MRPL49	310.857	-0.0585612	-0.0577499	0.0838967	0.487967	0.559373
ENSMUSG00000007379	Dennd2c	protein_coding	3	DENN/MADD domain containing 2C	DENND2C	13.9339	-0.784527	-0.716733	0.272481	0.00481988	0.00956858
ENSMUSG00000007411	Mark3	protein_coding	12	MAP/microtubule affinity regulating kinase 3	MARK3	460.103	-0.295488	-0.292686	0.0746853	8.17384e-05	0.000224313
ENSMUSG00000007415	Gatad1	protein_coding	5	GATA zinc finger domain containing 1	GATAD1	532.003	-0.329231	-0.325133	0.0859537	0.000139461	0.000369534
ENSMUSG00000007458	M6pr	protein_coding	6	mannose-6-phosphate receptor, cation dependent	M6PR	1171.93	0.378286	0.374746	0.0782676	1.45888e-06	5.18271e-06
ENSMUSG00000007476	Lrrc8a	protein_coding	2	leucine rich repeat containing 8A	LRRC8A	122.549	-0.200944	-0.194941	0.131634	0.132916	0.186377
ENSMUSG00000007564	Ppp2r1a	protein_coding	17	protein phosphatase 2, regulatory subunit A, alpha	PPP2R1A	951.227	0.539457	0.534376	0.0833095	1.04675e-10	6.18523e-10
ENSMUSG00000007570	Fance	protein_coding	17	Fanconi anemia, complementation group E	FANCE	107.93	0.262098	0.25192	0.153712	0.0940556	0.137695
ENSMUSG00000007589	Tinf2	protein_coding	14	Terf1 (TRF1)-interacting nuclear factor 2	TINF2	166.381	-0.226547	-0.221688	0.109734	0.0411449	0.0664791
ENSMUSG00000007594	Hapln4	protein_coding	8	hyaluronan and proteoglycan link protein 4	HAPLN4	122.134	-1.0367	-1.00031	0.194906	1.17227e-07	4.76317e-07
ENSMUSG00000007603	Dus3l	protein_coding	17	dihydrouridine synthase 3-like (S. cerevisiae)	DUS3L	210.02	0.093232	0.091399	0.109524	0.399595	0.473665
ENSMUSG00000007610	Gtpbp3	protein_coding	8	GTP binding protein 3	GTPBP3	102.806	0.0706473	0.0681296	0.146427	0.636514	0.696051
ENSMUSG00000007613	Tgfbr1	protein_coding	4	transforming growth factor, beta receptor I	TGFBR1	577.873	0.0792324	0.0771292	0.128487	0.543303	0.611364
ENSMUSG00000007617	Homer1	protein_coding	13	homer scaffolding protein 1	HOMER1	106.979	-1.0573	-1.03725	0.145562	4.02207e-13	3.10518e-12
ENSMUSG00000007646	Rad51c	protein_coding	11	RAD51 paralog C	RAD51C	10.1874	-0.865534	-0.755599	0.34155	0.0138894	0.0250151
ENSMUSG00000007655	Cav1	protein_coding	6	caveolin 1, caveolae protein	CAV1	113.015	1.81321	1.76537	0.242856	4.65951e-14	3.94139e-13
ENSMUSG00000007656	Arpp19	protein_coding	9	cAMP-regulated phosphoprotein 19	ARPP19	894.625	0.628068	0.615917	0.122176	3.06321e-07	1.18744e-06
ENSMUSG00000007659	Bcl2l1	protein_coding	2	BCL2-like 1	BCL2L1	450.861	0.415377	0.408645	0.106924	0.000112705	0.000302664
ENSMUSG00000007670	Khsrp	protein_coding	17	KH-type splicing regulatory protein	KHSRP	546.658	-0.589446	-0.582102	0.0968027	1.31768e-09	6.83943e-09
ENSMUSG00000007721	Ccdc124	protein_coding	8	coiled-coil domain containing 124	CCDC124	525.972	0.446253	0.435536	0.127478	0.000516389	0.00124139
ENSMUSG00000007739	Cct4	protein_coding	11	chaperonin containing Tcp1, subunit 4 (delta)	CCT4	1389.11	-0.0776903	-0.0770625	0.0622569	0.213632	0.27943
ENSMUSG00000007777	0610009B22Rik	protein_coding	11	RIKEN cDNA 0610009B22 gene		153.654	0.346255	0.337714	0.124969	0.00607955	0.0118252
ENSMUSG00000007783	Cpt1c	protein_coding	7	carnitine palmitoyltransferase 1c	CPT1C	18.9399	1.96495	1.85818	0.368058	7.0581e-08	2.93118e-07
ENSMUSG00000007805	Twist2	protein_coding	1	twist basic helix-loop-helix transcription factor 2	TWIST2	2.28896	-0.0375344	-0.0180306	0.533494	0.960884	0.969502
ENSMUSG00000007812	Zfp655	protein_coding	5	zinc finger protein 655	ZNF655	462.156	-0.147783	-0.139581	0.165755	0.384072	0.458188
ENSMUSG00000007815	Rhoa	protein_coding	9	ras homolog family member A	RHOA	1411.28	0.225055	0.222241	0.0884638	0.0114324	0.0209994
ENSMUSG00000007817	Zmiz1	protein_coding	14	zinc finger, MIZ-type containing 1	ZMIZ1	488.844	0.0269917	0.0267984	0.12014	0.824448	0.858666
ENSMUSG00000007827	Ankrd26	protein_coding	6	ankyrin repeat domain 26	ANKRD26	78.5027	-0.985375	-0.964922	0.146608	1.95365e-11	1.2532e-10
ENSMUSG00000007833	Aldh16a1	protein_coding	7	aldehyde dehydrogenase 16 family, member A1	ALDH16A1	997.027	-0.0891573	-0.0869147	0.100241	0.378089	0.45229
ENSMUSG00000007836	Hnrnpa0	protein_coding	13	heterogeneous nuclear ribonucleoprotein A0	HNRNPA0	595.232	0.212965	0.210386	0.0935453	0.0238159	0.0407158
ENSMUSG00000007837	Prrg2	protein_coding	7	proline-rich Gla (G-carboxyglutamic acid) polypeptide 2	PRRG2	248.768	0.169719	0.165388	0.123687	0.175448	0.236019
ENSMUSG00000007850	Hnrnph1	protein_coding	11	heterogeneous nuclear ribonucleoprotein H1	HNRNPH1	963.742	-0.375592	-0.368136	0.108815	0.000617214	0.00146524
ENSMUSG00000007867	Ift43	protein_coding	12	intraflagellar transport 43	IFT43	47.6627	1.16461	1.13364	0.182109	1.63006e-10	9.38919e-10
ENSMUSG00000007872	Id3	protein_coding	4	inhibitor of DNA binding 3	ID3	699.859	-0.50244	-0.491209	0.122795	4.96898e-05	0.000141044
ENSMUSG00000007880	Arid1a	protein_coding	4	AT rich interactive domain 1A (SWI-like)	ARID1A	550.148	-0.135388	-0.133624	0.0826371	0.103464	0.149562
ENSMUSG00000007891	Ctsd	protein_coding	7	cathepsin D	CTSD	4525.62	1.39654	1.3904	0.0836403	1.00893e-62	1.27363e-60
ENSMUSG00000007892	Rplp1	protein_coding	9	ribosomal protein, large, P1	RPLP1	3957.62	0.553895	0.547524	0.0926861	2.54831e-09	1.27818e-08
ENSMUSG00000007908	Hmgcll1	protein_coding	9	3-hydroxymethyl-3-methylglutaryl-Coenzyme A lyase-like 1	HMGCLL1	2.01106	2.86742	1.79805	1.24677	0.0118347	0.0216494
ENSMUSG00000007950	Abhd8	protein_coding	8	abhydrolase domain containing 8	ABHD8	71.3163	0.21229	0.202342	0.167041	0.214877	0.280881
ENSMUSG00000007987	Ift22	protein_coding	5	intraflagellar transport 22	IFT22	62.8434	1.08582	1.06107	0.162584	2.41581e-11	1.53773e-10
ENSMUSG00000007989	Fzd3	protein_coding	14	frizzled class receptor 3	FZD3	5.34833	1.54033	1.12766	0.670409	0.0208131	0.0360518
ENSMUSG00000008035	Mid1ip1	protein_coding	X	Mid1 interacting protein 1 (gastrulation specific G12-like (zebrafish))	MID1IP1	931.457	-1.16214	-1.08665	0.279385	3.57176e-05	0.000103588
ENSMUSG00000008036	Ap2s1	protein_coding	7	adaptor-related protein complex 2, sigma 1 subunit	AP2S1	633.764	0.241999	0.238939	0.0878028	0.00614138	0.0119398
ENSMUSG00000008090	Fgfrl1	protein_coding	5	fibroblast growth factor receptor-like 1	FGFRL1	524.391	-0.437605	-0.425063	0.135311	0.00138493	0.00306758
ENSMUSG00000008129	4930432K21Rik	protein_coding	8	RIKEN cDNA 4930432K21 gene	C19orf57	2.29099	2.01076	1.3295	0.877471	0.024265	0.0413979
ENSMUSG00000008136	Fhl2	protein_coding	1	four and a half LIM domains 2	FHL2	29.5737	3.96982	3.89196	0.404445	2.73982e-22	4.64226e-21
ENSMUSG00000008140	Emc10	protein_coding	7	ER membrane protein complex subunit 10	EMC10	710.463	0.198277	0.195148	0.0955187	0.0393398	0.0638808
ENSMUSG00000008153	Clstn3	protein_coding	6	calsyntenin 3	CLSTN3	294.415	0.701166	0.688399	0.122065	1.03681e-08	4.78664e-08
ENSMUSG00000008167	Fbxw9	protein_coding	8	F-box and WD-40 domain protein 9	FBXW9	351.405	-0.166089	-0.163324	0.0941661	0.0801775	0.119828
ENSMUSG00000008193	Spib	protein_coding	7	Spi-B transcription factor (Spi-1/PU.1 related)	SPIB	20.0794	0.934072	0.722473	0.471268
ENSMUSG00000008200	Fnbp4	protein_coding	2	formin binding protein 4	FNBP4	300.259	-0.734325	-0.726339	0.0944387	8.60206e-15	7.86793e-14
ENSMUSG00000008206	Cers4	protein_coding	8	ceramide synthase 4	CERS4	69.5182	0.129997	0.125569	0.141813	0.367663	0.441864
ENSMUSG00000008226	Scrn3	protein_coding	2	secernin 3	SCRN3	558.172	-0.899341	-0.892892	0.0808992	1.13898e-28	2.85382e-27
ENSMUSG00000008301	Phax	protein_coding	18	phosphorylated adaptor for RNA export	PHAX	259.806	-0.00767567	-0.00744313	0.0963649	0.937096	0.95043
ENSMUSG00000008305	Tle1	protein_coding	4	transducin-like enhancer of split 1	TLE1	438.268	-0.786575	-0.7804	0.0821682	1.18168e-21	1.90277e-20
ENSMUSG00000008307	1700109H08Rik	protein_coding	5	RIKEN cDNA 1700109H08 gene		10.989	-1.65872	-1.53191	0.38237	1.11643e-05	3.49403e-05
ENSMUSG00000008318	Relt	protein_coding	7	RELT tumor necrosis factor receptor	RELT	9.92986	2.05085	1.83465	0.529575	8.1957e-05	0.000224838
ENSMUSG00000008333	Snrpb2	protein_coding	2	U2 small nuclear ribonucleoprotein B	SNRPB2	191.47	0.0777418	0.0752123	0.139785	0.584786	0.649819
ENSMUSG00000008348	Ubc	protein_coding	5	ubiquitin C	UBC	2520.73	0.509403	0.492937	0.149934	0.000760725	0.0017711
ENSMUSG00000008373	Prpf31	protein_coding	7	pre-mRNA processing factor 31	PRPF31	209.138	0.633622	0.622961	0.114043	3.22122e-08	1.39815e-07
ENSMUSG00000008384	Sertad1	protein_coding	7	SERTA domain containing 1	SERTAD1	95.8908	-0.297315	-0.288028	0.136101	0.0311321	0.0517938
ENSMUSG00000008393	Carhsp1	protein_coding	16	calcium regulated heat stable protein 1	CARHSP1	976.277	-0.144864	-0.143687	0.06744	0.0323491	0.0536298
ENSMUSG00000008398	Elk3	protein_coding	10	ELK3, member of ETS oncogene family	ELK3	211.5	0.709586	0.695828	0.126564	2.31385e-08	1.0201e-07
ENSMUSG00000008429	Herpud2	protein_coding	9	HERPUD family member 2	HERPUD2	381.152	-0.190554	-0.187373	0.0966051	0.0502983	0.0795431
ENSMUSG00000008435	Rdh13	protein_coding	7	retinol dehydrogenase 13 (all-trans and 9-cis)	RDH13	131.826	-0.540778	-0.530769	0.113597	2.22177e-06	7.72041e-06
ENSMUSG00000008450	Nutf2	protein_coding	8	nuclear transport factor 2	NUTF2	47.461	0.446271	0.421627	0.192024	0.0229243	0.0393298
ENSMUSG00000008461	Fut1	protein_coding	7	fucosyltransferase 1	FUT1	8.41253	1.83808	1.64296	0.486024	0.000141733	0.000375254
ENSMUSG00000008475	Arpc5	protein_coding	1	actin related protein 2/3 complex, subunit 5	ARPC5	1062.89	0.328049	0.324219	0.0858577	0.000143004	0.000378134
ENSMUSG00000008496	Pou2f2	protein_coding	7	POU domain, class 2, transcription factor 2	POU2F2	119.881	1.71828	1.61935	0.345202	3.78892e-07	1.45478e-06
ENSMUSG00000008540	Mgst1	protein_coding	6	microsomal glutathione S-transferase 1	MGST1	28134.8	-0.290571	-0.285738	0.0941531	0.00217721	0.00464635
ENSMUSG00000008575	Nfib	protein_coding	4	nuclear factor I/B	NFIB	1208.7	-0.770407	-0.75669	0.121259	2.4804e-10	1.40234e-09
ENSMUSG00000008601	Rab25	protein_coding	3	RAB25, member RAS oncogene family	RAB25	11.1253	2.42309	2.24105	0.510817	1.7877e-06	6.28737e-06
ENSMUSG00000008604	Ubqln4	protein_coding	3	ubiquilin 4	UBQLN4	509.037	-0.196777	-0.192254	0.113465	0.0863333	0.127815
ENSMUSG00000008668	Rps18	protein_coding	17	ribosomal protein S18	RPS18	1704.72	0.0911805	0.0894979	0.123263	0.465335	0.538242
ENSMUSG00000008682	Rpl10	protein_coding	X	ribosomal protein L10	RPL10	2184.11	-0.0935971	-0.0926214	0.0655814	0.155134	0.212654
ENSMUSG00000008683	Rps15a	protein_coding	7	ribosomal protein S15A	RPS15A	956.128	0.347232	0.342396	0.094235	0.000248389	0.000629036
ENSMUSG00000008690	Ncaph2	protein_coding	15	non-SMC condensin II complex, subunit H2	NCAPH2	677.974	0.256015	0.253849	0.072054	0.000401638	0.00098442
ENSMUSG00000008730	Hipk1	protein_coding	3	homeodomain interacting protein kinase 1	HIPK1	662.676	-0.465641	-0.46078	0.082802	2.09974e-08	9.31671e-08
ENSMUSG00000008734	Gprc5b	protein_coding	7	G protein-coupled receptor, family C, group 5, member B	GPRC5B	50.4718	0.497056	0.43368	0.296729	0.110447	0.158369
ENSMUSG00000008763	Man1a2	protein_coding	3	mannosidase, alpha, class 1A, member 2	MAN1A2	452.159	-0.514326	-0.509239	0.0826946	5.66618e-10	3.06716e-09
ENSMUSG00000008822	Acyp1	protein_coding	12	acylphosphatase 1, erythrocyte (common) type	ACYP1	70.7789	0.259479	0.25131	0.138219	0.0644226	0.0988089
ENSMUSG00000008845	Cd163	protein_coding	6	CD163 antigen	CD163	67.8165	-6.06016	-6.01736	0.361328	9.38299e-63	1.19359e-60
ENSMUSG00000008855	Hdac5	protein_coding	11	histone deacetylase 5	HDAC5	639.354	0.483459	0.47425	0.114723	2.78199e-05	8.20653e-05
ENSMUSG00000008859	Rala	protein_coding	13	v-ral simian leukemia viral oncogene A (ras related)	RALA	360.465	-0.0154541	-0.0148831	0.101797	0.880498	0.905691
ENSMUSG00000008892	Vdac3	protein_coding	8	voltage-dependent anion channel 3	VDAC3	415.428	-0.133867	-0.131918	0.0892753	0.136546	0.190714
ENSMUSG00000008932	Slc1a7	protein_coding	4	solute carrier family 1 (glutamate transporter), member 7	SLC1A7	2.32382	-0.652591	-0.370054	0.547297	0.350288	0.424406
ENSMUSG00000008958	Vps72	protein_coding	3	vacuolar protein sorting 72	VPS72	202.576	0.414877	0.406337	0.116416	0.00040591	0.000994154
ENSMUSG00000008976	Gabpa	protein_coding	16	GA repeat binding protein, alpha	GABPA	491.078	-0.944224	-0.927645	0.131982	9.53024e-13	7.0705e-12
ENSMUSG00000008999	Bmp7	protein_coding	2	bone morphogenetic protein 7	BMP7	22.2831	-0.742489	-0.684212	0.254757	0.00420577	0.00846633
ENSMUSG00000009013	Dynll1	protein_coding	5	dynein light chain LC8-type 1	DYNLL1	149.62	0.935817	0.920655	0.127508	2.32848e-13	1.83976e-12
ENSMUSG00000009030	Pdcl	protein_coding	2	phosducin-like	PDCL	224.458	-0.533807	-0.521036	0.128786	3.96062e-05	0.000113907
ENSMUSG00000009035	Tmem184b	protein_coding	15	transmembrane protein 184b	TMEM184B	548.41	0.459918	0.453146	0.0965428	2.10357e-06	7.33126e-06
ENSMUSG00000009073	Nf2	protein_coding	11	neurofibromin 2	NF2	367.814	-0.0987291	-0.0958974	0.123904	0.431847	0.506343
ENSMUSG00000009076	Zmat5	protein_coding	11	zinc finger, matrin type 5	ZMAT5	72.7785	0.732448	0.715012	0.141148	2.42821e-07	9.51323e-07
ENSMUSG00000009079	Ewsr1	protein_coding	11	Ewing sarcoma breakpoint region 1	EWSR1	1042.19	-0.115842	-0.114838	0.0706951	0.102846	0.148812
ENSMUSG00000009090	Ap1b1	protein_coding	11	adaptor protein complex AP-1, beta 1 subunit	AP1B1	930.697	0.361872	0.355847	0.103535	0.000514967	0.00123851
ENSMUSG00000009092	Derl3	protein_coding	10	Der1-like domain family, member 3	DERL3	21.8534	-0.293644	-0.243993	0.3163	0.394614	0.468937
ENSMUSG00000009097	Tbx1	protein_coding	16	T-box 1	TBX1	7.80966	5.51758	5.291	1.32153	6.66242e-08	2.77654e-07
ENSMUSG00000009108	Gnat2	protein_coding	3	guanine nucleotide binding protein, alpha transducing 2	GNAT2	9.92615	0.0652382	0.0534545	0.325378	0.85625	0.884491
ENSMUSG00000009112	Bcl2l13	protein_coding	6	BCL2-like 13 (apoptosis facilitator)	BCL2L13	491.612	-0.394039	-0.390828	0.0714615	3.8912e-08	1.67183e-07
ENSMUSG00000009145	Dqx1	protein_coding	6	DEAQ RNA-dependent ATPase	DQX1	162.943	0.826957	0.813632	0.121959	1.23947e-11	8.13054e-11
ENSMUSG00000009185	Ccl8	protein_coding	11	chemokine (C-C motif) ligand 8		14.7459	1.14202	0.283048	0.721903	0.377788	0.451996
ENSMUSG00000009207	Lnpk	protein_coding	2	lunapark, ER junction formation factor	LNPK	42.5588	-0.344642	-0.323901	0.19185	0.0795681	0.119046
ENSMUSG00000009281	Rarres2	protein_coding	6	retinoic acid receptor responder (tazarotene induced) 2	RARRES2	5459.49	0.272942	0.269133	0.0906788	0.00276314	0.00579065
ENSMUSG00000009291	Pttg1ip	protein_coding	10	pituitary tumor-transforming 1 interacting protein	PTTG1IP	2437.52	0.0323027	0.0319088	0.0776798	0.679036	0.733217
ENSMUSG00000009292	Trpm2	protein_coding	10	transient receptor potential cation channel, subfamily M, member 2	TRPM2	201.959	1.87519	1.84258	0.202171	1.0789e-20	1.63387e-19
ENSMUSG00000009293	Ube2g2	protein_coding	10	ubiquitin-conjugating enzyme E2G 2	UBE2G2	341.47	0.245707	0.240927	0.10906	0.0256312	0.0434776
ENSMUSG00000009350	Mpo	protein_coding	11	myeloperoxidase	MPO	4.43416	3.53578	2.91418	1.06602	0.00072501	0.00169799
ENSMUSG00000009376	Met	protein_coding	6	met proto-oncogene	MET	930.276	-0.550298	-0.536926	0.130489	2.88105e-05	8.4625e-05
ENSMUSG00000009378	Slc16a12	protein_coding	19	solute carrier family 16 (monocarboxylic acid transporters), member 12	SLC16A12	996.685	-0.863934	-0.850864	0.117599	2.361e-13	1.86456e-12
ENSMUSG00000009394	Syn2	protein_coding	6	synapsin II	SYN2	3.24746	2.27494	1.76482	0.815069	0.00480948	0.00955079
ENSMUSG00000009406	Elk1	protein_coding	X	ELK1, member of ETS oncogene family	ELK1	62.1757	-0.241	-0.232228	0.145836	0.103745	0.149914
ENSMUSG00000009418	Nav1	protein_coding	1	neuron navigator 1	NAV1	171.995	0.673508	0.660202	0.127066	1.27884e-07	5.17196e-07
ENSMUSG00000009470	Tnpo1	protein_coding	13	transportin 1	TNPO1	873.866	-0.546537	-0.532479	0.133087	4.68231e-05	0.000133433
ENSMUSG00000009535	Rnmt	protein_coding	18	RNA (guanine-7-) methyltransferase	RNMT	176.071	0.0666128	0.0654129	0.103419	0.523252	0.592338
ENSMUSG00000009545	Kcnq1	protein_coding	7	potassium voltage-gated channel, subfamily Q, member 1	KCNQ1	39.5024	0.911062	0.878594	0.186821	1.20619e-06	4.33531e-06
ENSMUSG00000009549	Srp14	protein_coding	2	signal recognition particle 14	SRP14	358.065	0.38956	0.386026	0.0768648	4.46169e-07	1.69499e-06
ENSMUSG00000009555	Cdk9	protein_coding	2	cyclin-dependent kinase 9 (CDC2-related kinase)	CDK9	356.572	0.00441885	0.00451804	0.0891105	0.96075	0.969426
ENSMUSG00000009563	Tor2a	protein_coding	2	torsin family 2, member A	TOR2A	459.188	0.283753	0.279793	0.0928414	0.00238653	0.0050604
ENSMUSG00000009566	Fpgs	protein_coding	2	folylpolyglutamyl synthetase	FPGS	904.621	-0.0469508	-0.0460482	0.104836	0.65746	0.714632
ENSMUSG00000009569	Mrtfb	protein_coding	16	myocardin related transcription factor B	MRTFB	341.057	-0.306626	-0.295618	0.146334	0.0391564	0.0636205
ENSMUSG00000009575	Cbx5	protein_coding	15	chromobox 5	CBX5	383.728	-0.689266	-0.681215	0.095902	7.56913e-13	5.67429e-12
ENSMUSG00000009585	Apobec3	protein_coding	15	apolipoprotein B mRNA editing enzyme, catalytic polypeptide 3	APOBEC3B	125.046	1.59207	1.47191	0.376496	1.51372e-05	4.64079e-05
ENSMUSG00000009614	Sardh	protein_coding	2	sarcosine dehydrogenase	SARDH	8935.51	-0.55488	-0.53318	0.151503	0.000297413	0.000745426
ENSMUSG00000009621	Vav2	protein_coding	2	vav 2 oncogene	VAV2	674.285	-0.0499376	-0.0492398	0.0826988	0.548352	0.616139
ENSMUSG00000009630	Ppp2cb	protein_coding	8	protein phosphatase 2 (formerly 2A), catalytic subunit, beta isoform	PPP2CB	328.472	-0.0350032	-0.0340517	0.113344	0.760238	0.803943
ENSMUSG00000009633	G0s2	protein_coding	1	G0/G1 switch gene 2	G0S2	575.172	-0.485303	-0.387052	0.363071	0.224498	0.291293
ENSMUSG00000009640	Dmap1	protein_coding	4	DNA methyltransferase 1-associated protein 1	DMAP1	139.15	0.206333	0.199167	0.144268	0.159414	0.217961
ENSMUSG00000009646	Pla2g12b	protein_coding	10	phospholipase A2, group XIIB	PLA2G12B	467.525	0.303393	0.300125	0.0813888	0.00020555	0.000528807
ENSMUSG00000009647	Mcu	protein_coding	10	mitochondrial calcium uniporter	MCU	132.973	-0.0479233	-0.0468672	0.105586	0.653276	0.710729
ENSMUSG00000009654	Oit3	protein_coding	10	oncoprotein induced transcript 3	OIT3	363.255	-0.113967	-0.112381	0.0858136	0.186981	0.249142
ENSMUSG00000009681	Bcr	protein_coding	10	breakpoint cluster region	BCR	445.71	-0.0548816	-0.0538319	0.0973939	0.576199	0.641527
ENSMUSG00000009687	Fxyd5	protein_coding	7	FXYD domain-containing ion transport regulator 5	FXYD5	164.135	1.98322	1.96368	0.1585	4.72883e-36	1.8314e-34
ENSMUSG00000009731	Kcnd1	protein_coding	X	potassium voltage-gated channel, Shal-related family, member 1	KCND1	6.86804	0.266803	0.210315	0.355596	0.502761	0.573114
ENSMUSG00000009733	Tfcp2	protein_coding	15	transcription factor CP2	TFCP2	83.3787	-0.215889	-0.21012	0.123569	0.0847861	0.125851
ENSMUSG00000009739	Pou6f1	protein_coding	15	POU domain, class 6, transcription factor 1	POU6F1	104.869	0.102956	0.100004	0.13083	0.438107	0.512229
ENSMUSG00000009741	Ubp1	protein_coding	9	upstream binding protein 1	UBP1	621.834	-0.53733	-0.534127	0.0643555	7.86331e-17	8.70385e-16
ENSMUSG00000009772	Nuak2	protein_coding	1	NUAK family, SNF1-like kinase, 2	NUAK2	175.241	-1.10062	-1.07501	0.163701	2.00965e-11	1.28712e-10
ENSMUSG00000009828	Ick	protein_coding	9	intestinal cell kinase	ICK	225.584	0.132846	0.130671	0.0989719	0.182759	0.244254
ENSMUSG00000009863	Sdhb	protein_coding	4	succinate dehydrogenase complex, subunit B, iron sulfur (Ip)	SDHB	2081.58	-0.25531	-0.250816	0.100584	0.0118068	0.0216064
ENSMUSG00000009876	Cox4i2	protein_coding	2	cytochrome c oxidase subunit 4I2	COX4I2	3.25652	3.65368	3.05901	1.06376	0.000396617	0.000973268
ENSMUSG00000009894	Snap47	protein_coding	11	synaptosomal-associated protein, 47	SNAP47	700.33	-0.252593	-0.247736	0.104535	0.0165823	0.0293977
ENSMUSG00000009905	Kdsr	protein_coding	1	3-ketodihydrosphingosine reductase	KDSR	299.005	-0.249804	-0.245472	0.0999877	0.0132254	0.023955
ENSMUSG00000009907	Vps4b	protein_coding	1	vacuolar protein sorting 4B	VPS4B	692.96	-0.2297	-0.224978	0.10792	0.0349866	0.0575809
ENSMUSG00000009927	Rps25	protein_coding	9	ribosomal protein S25	RPS25	888.828	0.0858674	0.0846898	0.0925451	0.357107	0.43134
ENSMUSG00000009995	Taz	protein_coding	X	tafazzin	TAZ	413.635	-0.0463466	-0.0458669	0.0713089	0.517594	0.587229
ENSMUSG00000010021	Kif19a	protein_coding	11	kinesin family member 19A	KIF19	8.08446	1.70796	1.50044	0.492495	0.000490702	0.00118602
ENSMUSG00000010025	Aldh3a2	protein_coding	11	aldehyde dehydrogenase family 3, subfamily A2	ALDH3A2	5382.91	0.417438	0.411674	0.0962495	1.58799e-05	4.84728e-05
ENSMUSG00000010044	Zmynd10	protein_coding	9	zinc finger, MYND domain containing 10	ZMYND10	6.25839	0.991774	0.768042	0.4777	0.0478717	0.0761353
ENSMUSG00000010045	Tmem115	protein_coding	9	transmembrane protein 115	TMEM115	327.012	-0.167816	-0.164098	0.110695	0.133808	0.18746
ENSMUSG00000010047	Hyal2	protein_coding	9	hyaluronoglucosaminidase 2	HYAL2	584.372	0.420599	0.415807	0.0915298	4.77909e-06	1.58412e-05
ENSMUSG00000010048	Ifrd2	protein_coding	9	interferon-related developmental regulator 2	IFRD2	566.087	0.0963207	0.094777	0.100652	0.343016	0.416569
ENSMUSG00000010051	Hyal1	protein_coding	9	hyaluronoglucosaminidase 1	HYAL1	208.935	-0.740233	-0.729801	0.107506	6.5649e-12	4.43118e-11
ENSMUSG00000010054	Tusc2	protein_coding	9	tumor suppressor 2, mitochondrial calcium regulator	TUSC2	331.34	0.063645	0.0626133	0.101013	0.532686	0.601267
ENSMUSG00000010057	Nprl2	protein_coding	9	NPR2 like, GATOR1 complex subunit	NPRL2	158.644	-0.302116	-0.295459	0.114432	0.00892872	0.0168075
ENSMUSG00000010064	Slc38a3	protein_coding	9	solute carrier family 38, member 3	SLC38A3	18913.8	-0.861923	-0.842728	0.143039	1.98301e-09	1.00346e-08
ENSMUSG00000010067	Rassf1	protein_coding	9	Ras association (RalGDS/AF-6) domain family member 1	RASSF1	141.519	0.386952	0.380043	0.107521	0.000352824	0.000873451
ENSMUSG00000010080	Epn3	protein_coding	11	epsin 3	EPN3	13.0692	2.26654	2.14773	0.403025	1.84004e-08	8.21952e-08
ENSMUSG00000010095	Slc3a2	protein_coding	19	solute carrier family 3 (activators of dibasic and neutral amino acid transport), member 2	SLC3A2	581.534	0.530012	0.52382	0.0936605	1.72162e-08	7.73861e-08
ENSMUSG00000010097	Nxf1	protein_coding	19	nuclear RNA export factor 1	NXF1	668.728	-0.310507	-0.304998	0.102692	0.00270282	0.00567142
ENSMUSG00000010110	Stx5a	protein_coding	19	syntaxin 5A	STX5	635.456	-0.296851	-0.292111	0.0970332	0.00238383	0.00505532
ENSMUSG00000010122	Slc47a1	protein_coding	11	solute carrier family 47, member 1	SLC47A1,SLC47A2	1045.97	-0.572718	-0.560485	0.119257	1.82426e-06	6.40915e-06
ENSMUSG00000010142	Tnfrsf13b	protein_coding	11	tumor necrosis factor receptor superfamily, member 13b	TNFRSF13B	21.429	1.66198	1.23166	0.715328	0.0132415	0.0239788
ENSMUSG00000010154	Spire2	protein_coding	8	spire type actin nucleation factor 2	SPIRE2	18.7097	6.78106	6.72354	1.26293	3.93184e-13	3.04135e-12
ENSMUSG00000010175	Prox1	protein_coding	1	prospero homeobox 1	PROX1	1167.76	-1.10075	-1.07213	0.173384	2.43637e-10	1.37838e-09
ENSMUSG00000010277	2610507B11Rik	protein_coding	11	RIKEN cDNA 2610507B11 gene	KIAA0100	2129.43	-0.162393	-0.160222	0.0847364	0.0568028	0.0885091
ENSMUSG00000010290	AI597479	protein_coding	1	expressed sequence AI597479	C2orf49	132.661	-0.427254	-0.411851	0.152156	0.00558497	0.0109494
ENSMUSG00000010307	Tmem86a	protein_coding	7	transmembrane protein 86A	TMEM86A	344.247	2.19892	2.18299	0.148395	6.51662e-50	4.70591e-48
ENSMUSG00000010311	Optc	protein_coding	1	opticin	OPTC	1.93954	1.74175	0.983791	0.847076	0.0606534	0.0936944
ENSMUSG00000010342	Tex14	protein_coding	11	testis expressed gene 14	TEX14	3.97175	1.40963	1.03207	0.623492	0.0275402	0.0463356
ENSMUSG00000010358	Ifi35	protein_coding	11	interferon-induced protein 35	IFI35	395.738	0.39143	0.387531	0.0809671	1.47979e-06	5.25134e-06
ENSMUSG00000010362	Rdm1	protein_coding	11	RAD52 motif 1	RDM1	91.1657	-0.00427022	-0.0040172	0.130624	0.974336	0.980066
ENSMUSG00000010376	Nedd8	protein_coding	14	neural precursor cell expressed, developmentally down-regulated gene 8	NEDD8	554.801	0.39222	0.387693	0.0867675	6.79114e-06	2.19775e-05
ENSMUSG00000010392	Gosr1	protein_coding	11	golgi SNAP receptor complex member 1	GOSR1	407.779	-0.275507	-0.272149	0.0839902	0.00109801	0.00248391
ENSMUSG00000010406	Mrpl52	protein_coding	14	mitochondrial ribosomal protein L52	MRPL52	302.524	0.129108	0.125951	0.122833	0.299642	0.372401
ENSMUSG00000010453	Kansl3	protein_coding	1	KAT8 regulatory NSL complex subunit 3	KANSL3	744.062	-0.422228	-0.416756	0.0911897	4.07117e-06	1.36258e-05
ENSMUSG00000010461	Eya4	protein_coding	10	EYA transcriptional coactivator and phosphatase 4	EYA4	14.6079	0.908575	0.823458	0.301496	0.00299695	0.00624031
ENSMUSG00000010517	Faf1	protein_coding	4	Fas-associated factor 1	FAF1	428.422	-0.0045423	-0.00443237	0.071792	0.94977	0.96081
ENSMUSG00000010538	Tsacc	protein_coding	3	TSSK6 activating co-chaperone	TSACC	11.9344	0.250548	0.207502	0.320362	0.474098	0.546505
ENSMUSG00000010554	Mettl16	protein_coding	11	methyltransferase like 16	METTL16	189.105	0.137026	0.134708	0.0952759	0.153642	0.210957
ENSMUSG00000010601	Apol7a	protein_coding	15	apolipoprotein L 7a		1101.86	-0.726576	-0.707474	0.145888	7.54566e-07	2.79031e-06
ENSMUSG00000010607	Pigyl	protein_coding	9	phosphatidylinositol glycan anchor biosynthesis, class Y-like	PIGY	181.524	-0.233884	-0.225929	0.139837	0.100034	0.145289
ENSMUSG00000010608	Rbm25	protein_coding	12	RNA binding motif protein 25	RBM25	1087.79	-0.708281	-0.695922	0.117085	1.72213e-09	8.77623e-09
ENSMUSG00000010609	Psen2	protein_coding	1	presenilin 2	PSEN2	1596.57	0.648116	0.635804	0.121939	1.17229e-07	4.76317e-07
ENSMUSG00000010651	Acaa1b	protein_coding	9	acetyl-Coenzyme A acyltransferase 1B	ACAA1	13000.4	0.432493	0.427003	0.107248	6.16332e-05	0.000172278
ENSMUSG00000010660	Plcd1	protein_coding	9	phospholipase C, delta 1	PLCD1	23.0458	1.3936	1.33276	0.259078	7.72226e-08	3.19577e-07
ENSMUSG00000010663	Fads1	protein_coding	19	fatty acid desaturase 1	FADS1	6894.46	-0.856216	-0.840653	0.120664	1.53686e-12	1.11665e-11
ENSMUSG00000010721	Lmbr1	protein_coding	5	limb region 1	LMBR1	70.8444	-0.22915	-0.221601	0.137398	0.100429	0.145799
ENSMUSG00000010751	Tnfrsf22	protein_coding	7	tumor necrosis factor receptor superfamily, member 22		15.3261	1.05534	0.97164	0.297241	0.000434978	0.00106017
ENSMUSG00000010755	Cars	protein_coding	7	cysteinyl-tRNA synthetase	CARS	363.068	-0.429878	-0.422393	0.105697	5.40733e-05	0.000152465
ENSMUSG00000010760	Phlda2	protein_coding	7	pleckstrin homology like domain, family A, member 2	PHLDA2	10.3021	2.16838	2.01212	0.45624	1.91579e-06	6.70649e-06
ENSMUSG00000010796	Asz1	protein_coding	6	ankyrin repeat, SAM and basic leucine zipper domain containing 1	ASZ1	5.88102	3.99025	3.5993	0.873717	1.41829e-05	4.36763e-05
ENSMUSG00000010797	Wnt2	protein_coding	6	wingless-type MMTV integration site family, member 2	WNT2	25.905	-0.65512	-0.608535	0.233484	0.00602884	0.0117348
ENSMUSG00000010830	Kdelr3	protein_coding	15	KDEL (Lys-Asp-Glu-Leu) endoplasmic reticulum protein retention receptor 3	KDELR3	15.1691	2.30403	2.19044	0.39706	5.99231e-09	2.86401e-08
ENSMUSG00000010911	Apip	protein_coding	2	APAF1 interacting protein	APIP	175.529	0.110789	0.108673	0.0969672	0.256959	0.326495
ENSMUSG00000010914	Pdhx	protein_coding	2	pyruvate dehydrogenase complex, component X	PDHX	344.789	-0.385381	-0.376242	0.121399	0.00167194	0.00365388
ENSMUSG00000010936	Vac14	protein_coding	8	Vac14 homolog (S. cerevisiae)	VAC14	360.933	0.0486198	0.0479045	0.100715	0.632291	0.692245
ENSMUSG00000011008	Mcoln2	protein_coding	3	mucolipin 2	MCOLN2	17.3219	1.94304	1.81426	0.403267	1.1015e-06	3.98064e-06
ENSMUSG00000011034	Slc5a1	protein_coding	5	solute carrier family 5 (sodium/glucose cotransporter), member 1	SLC5A1	78.9221	1.93478	1.90033	0.209087	1.53554e-20	2.30011e-19
ENSMUSG00000011096	Akt1s1	protein_coding	7	AKT1 substrate 1 (proline-rich)	AKT1S1	503.622	0.118781	0.117037	0.0954817	0.217137	0.283364
ENSMUSG00000011114	Tbrg1	protein_coding	9	transforming growth factor beta regulated gene 1	TBRG1	612.853	0.414683	0.410349	0.08311	6.74662e-07	2.50773e-06
ENSMUSG00000011148	Adssl1	protein_coding	12	adenylosuccinate synthetase like 1	ADSSL1	313.2	0.150839	0.146741	0.127544	0.243257	0.311527
ENSMUSG00000011158	Brf1	protein_coding	12	BRF1, RNA polymerase III transcription initiation factor 90 kDa subunit	BRF1	235.645	-0.205041	-0.20212	0.0896504	0.0231673	0.0397136
ENSMUSG00000011179	Odc1	protein_coding	12	ornithine decarboxylase, structural 1	ODC1	499.484	-0.109958	-0.108451	0.0822044	0.183857	0.245534
ENSMUSG00000011254	Thg1l	protein_coding	11	tRNA-histidine guanylyltransferase 1-like (S. cerevisiae)	THG1L	36.3281	0.299326	0.283462	0.180852	0.106219	0.153115
ENSMUSG00000011256	Adam19	protein_coding	11	a disintegrin and metallopeptidase domain 19 (meltrin beta)	ADAM19	47.5672	1.31869	1.26141	0.250332	1.27387e-07	5.15691e-07
ENSMUSG00000011257	Pabpc4	protein_coding	4	poly(A) binding protein, cytoplasmic 4	PABPC4	373.678	-0.206004	-0.20318	0.0873404	0.0191785	0.0335187
ENSMUSG00000011263	Exoc3l2	protein_coding	7	exocyst complex component 3-like 2	EXOC3L2	105.337	-0.335979	-0.326025	0.133822	0.0132514	0.0239936
ENSMUSG00000011267	Zfp296	protein_coding	7	zinc finger protein 296	ZNF296	7.01079	1.24068	1.05867	0.436694	0.00519518	0.0102436
ENSMUSG00000011305	Plin5	protein_coding	17	perilipin 5	PLIN5	488.258	-0.0851767	-0.0816409	0.148126	0.573153	0.638997
ENSMUSG00000011306	Sugp1	protein_coding	8	SURP and G patch domain containing 1	SUGP1	209.378	0.0248543	0.0243087	0.114098	0.829663	0.862956
ENSMUSG00000011382	Dhdh	protein_coding	7	dihydrodiol dehydrogenase (dimeric)	DHDH	1473.03	-0.83745	-0.829948	0.0895767	1.01652e-20	1.54081e-19
ENSMUSG00000011427	Zfp790	protein_coding	7	zinc finger protein 790	ZNF790	82.2029	-0.483773	-0.472166	0.126707	0.000151431	0.000398444
ENSMUSG00000011658	Fuz	protein_coding	7	fuzzy planar cell polarity protein	FUZ	125.199	0.124999	0.122357	0.112052	0.269705	0.340284
ENSMUSG00000011751	Sptbn4	protein_coding	7	spectrin beta, non-erythrocytic 4	SPTBN4	1.92799	1.46696	0.786941	0.76433	0.10148	0.147131
ENSMUSG00000011752	Pgam1	protein_coding	19	phosphoglycerate mutase 1	PGAM1	230.445	0.410932	0.403359	0.110072	0.000207404	0.00053308
ENSMUSG00000011831	Evi5	protein_coding	5	ecotropic viral integration site 5	EVI5	1086.74	-0.650533	-0.639604	0.112632	9.0197e-09	4.20284e-08
ENSMUSG00000011832	Evi5l	protein_coding	8	ecotropic viral integration site 5 like	EVI5L	83.9537	0.300337	0.291048	0.137759	0.0314355	0.0522618
ENSMUSG00000011837	Snapc2	protein_coding	8	small nuclear RNA activating complex, polypeptide 2	SNAPC2	132.525	-0.0140305	-0.0136347	0.106733	0.896588	0.918698
ENSMUSG00000011877	Git1	protein_coding	11	GIT ArfGAP 1	GIT1	239.312	0.381299	0.373218	0.116946	0.00121869	0.00272972
ENSMUSG00000011884	Gltp	protein_coding	5	glycolipid transfer protein	GLTP	171.694	2.43233	2.4151	0.158642	3.12262e-53	2.77628e-51
ENSMUSG00000011958	Bnip2	protein_coding	9	BCL2/adenovirus E1B interacting protein 2	BNIP2	634.769	-0.16859	-0.166021	0.0913972	0.0669886	0.102185
ENSMUSG00000011960	Ccnt1	protein_coding	15	cyclin T1	CCNT1	302.072	-0.738173	-0.729786	0.0966889	2.57978e-14	2.25129e-13
ENSMUSG00000012017	Scarf2	protein_coding	16	scavenger receptor class F, member 2	SCARF2	118.805	1.57673	1.55465	0.159772	4.33093e-23	7.7344e-22
ENSMUSG00000012076	Brms1l	protein_coding	12	breast cancer metastasis-suppressor 1-like	BRMS1L	65.3586	0.194052	0.187672	0.13978	0.172244	0.232618
ENSMUSG00000012114	Med15	protein_coding	16	mediator complex subunit 15	MED15	350.534	0.160143	0.156739	0.112296	0.158213	0.216537
ENSMUSG00000012117	Dhdds	protein_coding	4	dehydrodolichyl diphosphate synthase	DHDDS	350.047	0.131306	0.129319	0.0959224	0.174131	0.234648
ENSMUSG00000012123	Crybg2	protein_coding	4	crystallin beta-gamma domain containing 2	CRYBG2	140.761	3.07657	3.0431	0.241702	1.62514e-37	6.78662e-36
ENSMUSG00000012126	Ubxn11	protein_coding	4	UBX domain protein 11	UBXN11	8.04526	2.7593	2.54072	0.580727	2.06324e-06	7.19827e-06
ENSMUSG00000012187	Mogat1	protein_coding	1	monoacylglycerol O-acyltransferase 1	MOGAT1	18.7356	1.14426	1.00034	0.391663	0.00355818	0.00727787
ENSMUSG00000012296	Tjap1	protein_coding	17	tight junction associated protein 1	TJAP1	99.8097	0.250685	0.244019	0.126904	0.0508094	0.0802519
ENSMUSG00000012350	Ehf	protein_coding	2	ets homologous factor	EHF	43.4317	1.90391	1.85863	0.238343	1.01622e-15	1.00751e-14
ENSMUSG00000012405	Rpl15	protein_coding	14	ribosomal protein L15	RPL15	743.809	0.0939281	0.0929567	0.0680065	0.168807	0.228742
ENSMUSG00000012422	Tmem167	protein_coding	13	transmembrane protein 167	TMEM167A	479.723	-0.147363	-0.14471	0.0990444	0.140269	0.19514
ENSMUSG00000012428	Steap4	protein_coding	5	STEAP family member 4	STEAP4	2196.84	0.151671	0.147222	0.136123	0.27256	0.343389
ENSMUSG00000012429	Mplkip	protein_coding	13	M-phase specific PLK1 intereacting protein	MPLKIP	82.9189	-0.642205	-0.620296	0.160715	7.50638e-05	0.00020713
ENSMUSG00000012443	Kif11	protein_coding	19	kinesin family member 11	KIF11	27.8024	1.40024	1.33598	0.266511	1.47864e-07	5.93935e-07
ENSMUSG00000012483	Rpa3	protein_coding	6	replication protein A3	RPA3	53.7495	0.0784509	0.0745265	0.171966	0.657101	0.714289
ENSMUSG00000012519	Mlkl	protein_coding	8	mixed lineage kinase domain-like	MLKL	157.425	2.1397	2.12716	0.130017	7.29252e-61	8.55293e-59
ENSMUSG00000012535	Tnpo3	protein_coding	6	transportin 3	TNPO3	572.366	-0.383907	-0.381513	0.0623315	7.98524e-10	4.24059e-09
ENSMUSG00000012609	Ttll5	protein_coding	12	tubulin tyrosine ligase-like family, member 5	TTLL5	108.088	-0.54265	-0.529221	0.131586	4.3515e-05	0.000124521
ENSMUSG00000012640	Zfp715	protein_coding	7	zinc finger protein 715	ZNF175	133.262	-0.645282	-0.629152	0.137942	3.32634e-06	1.13092e-05
ENSMUSG00000012848	Rps5	protein_coding	7	ribosomal protein S5	RPS5	2817.48	0.238549	0.23571	0.0947821	0.0124153	0.0226163
ENSMUSG00000012889	Podnl1	protein_coding	8	podocan-like 1	PODNL1	7.54353	2.03745	1.79545	0.555168	0.00018585	0.000482555
ENSMUSG00000013033	Adgrl1	protein_coding	8	adhesion G protein-coupled receptor L1	ADGRL1	123.71	0.437511	0.425306	0.136374	0.00148298	0.00327075
ENSMUSG00000013076	Amotl1	protein_coding	9	angiomotin-like 1	AMOTL1	179.783	0.449778	0.440728	0.117814	0.000151559	0.000398717
ENSMUSG00000013089	Etv5	protein_coding	16	ets variant 5	ETV5	54.5108	0.612172	0.586163	0.179154	0.000730449	0.00170879
ENSMUSG00000013150	Gfod2	protein_coding	8	glucose-fructose oxidoreductase domain containing 2	GFOD2	76.6	0.272464	0.26156	0.156304	0.087177	0.128949
ENSMUSG00000013155	Enkd1	protein_coding	8	enkurin domain containing 1	ENKD1	13.9913	1.39399	1.28433	0.346701	5.99051e-05	0.000167651
ENSMUSG00000013160	Atp6v0d1	protein_coding	8	ATPase, H+ transporting, lysosomal V0 subunit D1	ATP6V0D1	945.968	0.0519393	0.0515323	0.0666671	0.4377	0.511862
ENSMUSG00000013236	Ptprs	protein_coding	17	protein tyrosine phosphatase, receptor type, S	PTPRS	139.023	0.989609	0.973175	0.132925	9.40753e-14	7.71305e-13
ENSMUSG00000013275	Slc41a1	protein_coding	1	solute carrier family 41, member 1	SLC41A1	131.545	0.0358716	0.0352562	0.10628	0.738325	0.784734
ENSMUSG00000013367	Iglon5	protein_coding	7	IgLON family member 5	IGLON5	8.06359	0.0366568	0.0292038	0.34941	0.926081	0.942139
ENSMUSG00000013419	Zfp651	protein_coding	9	zinc finger protein 651	ZBTB47	34.9248	1.37593	1.33696	0.207048	2.93229e-11	1.85152e-10
ENSMUSG00000013465	Nelfb	protein_coding	2	negative elongation factor complex member B	NELFB	389.45	0.455711	0.452152	0.0726873	4.00783e-10	2.20631e-09
ENSMUSG00000013483	Card14	protein_coding	11	caspase recruitment domain family, member 14	CARD14	1.57352	2.52748	1.29791	1.2537	0.0340324	0.0561503
ENSMUSG00000013495	Tmem175	protein_coding	5	transmembrane protein 175	TMEM175	124.411	0.555044	0.544463	0.117614	2.68237e-06	9.22786e-06
ENSMUSG00000013539	Tango2	protein_coding	16	transport and golgi organization 2	TANGO2	388.429	0.538545	0.530123	0.10597	4.22379e-07	1.61016e-06
ENSMUSG00000013584	Aldh1a2	protein_coding	9	aldehyde dehydrogenase family 1, subfamily A2	ALDH1A2	13.0472	4.36926	4.16284	0.673381	2.81409e-10	1.57858e-09
ENSMUSG00000013593	Ndufs2	protein_coding	1	NADH:ubiquinone oxidoreductase core subunit S2	NDUFS2	2362.12	-0.0586078	-0.0579964	0.0695063	0.401147	0.475266
ENSMUSG00000013622	Atraid	protein_coding	5	all-trans retinoic acid induced differentiation factor	ATRAID	695.688	-0.0445665	-0.0440456	0.0748055	0.553378	0.62059
ENSMUSG00000013629	Cad	protein_coding	5	carbamoyl-phosphate synthetase 2, aspartate transcarbamylase, and dihydroorotase	CAD	198.201	-0.117172	-0.109754	0.184858	0.539143	0.607172
ENSMUSG00000013646	Sh3bp5l	protein_coding	11	SH3 binding domain protein 5 like	SH3BP5L	286.194	-0.0178949	-0.0174807	0.0955417	0.85262	0.881787
ENSMUSG00000013662	Atad1	protein_coding	19	ATPase family, AAA domain containing 1	ATAD1	587.707	-0.599076	-0.585472	0.128581	3.73066e-06	1.25701e-05
ENSMUSG00000013663	Pten	protein_coding	19	phosphatase and tensin homolog	PTEN	1098.11	-0.84292	-0.833937	0.0980533	9.4993e-18	1.12852e-16
ENSMUSG00000013698	Pea15a	protein_coding	1	phosphoprotein enriched in astrocytes 15A	PEA15	541.66	1.67271	1.66434	0.0998593	3.79824e-63	4.94579e-61
ENSMUSG00000013701	Timm23	protein_coding	14	translocase of inner mitochondrial membrane 23	TIMM23,TIMM23B	99.7049	-0.260836	-0.254744	0.116723	0.0270208	0.0455777
ENSMUSG00000013707	Tnfaip8l2	protein_coding	3	tumor necrosis factor, alpha-induced protein 8-like 2	TNFAIP8L2	54.8882	2.71728	2.67395	0.261353	1.58844e-25	3.38943e-24
ENSMUSG00000013736	Trnt1	protein_coding	6	tRNA nucleotidyl transferase, CCA-adding, 1	TRNT1	211.967	-0.400906	-0.393867	0.104874	0.000145663	0.000384645
ENSMUSG00000013766	Ly6g6e	protein_coding	17	lymphocyte antigen 6 complex, locus G6E	LY6G6E	2.46768	1.77529	1.14726	0.813168	0.0346377	0.0570576
ENSMUSG00000013787	Ehmt2	protein_coding	17	euchromatic histone lysine N-methyltransferase 2	EHMT2	1066.2	0.112222	0.110661	0.0930424	0.231193	0.298481
ENSMUSG00000013822	Elof1	protein_coding	9	ELF1 homolog, elongation factor 1	ELOF1	270.04	0.0424418	0.0417762	0.101662	0.679191	0.733336
ENSMUSG00000013833	Med16	protein_coding	10	mediator complex subunit 16	MED16	281.274	0.155195	0.150814	0.128578	0.233707	0.301139
ENSMUSG00000013846	St3gal1	protein_coding	15	ST3 beta-galactoside alpha-2,3-sialyltransferase 1	ST3GAL1	1023.82	-0.568215	-0.558836	0.10793	1.64762e-07	6.57816e-07
ENSMUSG00000013858	Tmem259	protein_coding	10	transmembrane protein 259	TMEM259	1314.73	-0.045572	-0.0446062	0.0976821	0.643755	0.702459
ENSMUSG00000013878	Rnf170	protein_coding	8	ring finger protein 170	RNF170	143.539	-0.625514	-0.614751	0.113443	4.01215e-08	1.72156e-07
ENSMUSG00000013921	Clip3	protein_coding	7	CAP-GLY domain containing linker protein 3	CLIP3	21.6321	0.931198	0.862897	0.270286	0.000640501	0.00151617
ENSMUSG00000013973	Dedd	protein_coding	1	death effector domain-containing	DEDD	266.602	-0.00102923	-0.00094557	0.0803733	0.989837	0.992658
ENSMUSG00000013974	Mcemp1	protein_coding	8	mast cell expressed membrane protein 1	MCEMP1	6.69126	2.49237	2.22846	0.615593	4.71648e-05	0.000134338
ENSMUSG00000013997	Nit1	protein_coding	1	nitrilase 1	NIT1	1025.73	-0.119672	-0.118322	0.0773292	0.123565	0.175036
ENSMUSG00000014030	Pax5	protein_coding	4	paired box 5	PAX5	19.3225	0.451859	0.345983	0.392962
ENSMUSG00000014039	Prdm15	protein_coding	16	PR domain containing 15	PRDM15	68.2535	-0.544444	-0.529573	0.138427	9.81049e-05	0.000265874
ENSMUSG00000014074	Rnf168	protein_coding	16	ring finger protein 168	RNF168	195.884	-0.331831	-0.325327	0.108891	0.00251934	0.00531814
ENSMUSG00000014075	Tctex1d2	protein_coding	16	Tctex1 domain containing 2	TCTEX1D2	24.53	0.98889	0.926888	0.256938	0.000125714	0.000335582
ENSMUSG00000014077	Chp1	protein_coding	2	calcineurin-like EF hand protein 1	CHP1	2657.54	-0.941082	-0.935887	0.0741762	7.97841e-37	3.18693e-35
ENSMUSG00000014158	Trpv4	protein_coding	5	transient receptor potential cation channel, subfamily V, member 4	TRPV4	19.1049	2.3021	2.21591	0.346876	3.32437e-11	2.08397e-10
ENSMUSG00000014164	Klhl3	protein_coding	13	kelch-like 3	KLHL3	113.093	-0.747788	-0.723439	0.164316	6.17456e-06	2.01239e-05
ENSMUSG00000014177	Tvp23b	protein_coding	11	trans-golgi network vesicle protein 23B	TVP23B	243.36	0.0688573	0.0674395	0.113834	0.549731	0.617379
ENSMUSG00000014195	Dnajc7	protein_coding	11	DnaJ heat shock protein family (Hsp40) member C7	DNAJC7	697.982	-0.0548077	-0.0545691	0.0700948	0.436273	0.510663
ENSMUSG00000014226	Cacybp	protein_coding	1	calcyclin binding protein	CACYBP	356.921	-0.388704	-0.379278	0.123013	0.00176633	0.00384138
ENSMUSG00000014232	Cluap1	protein_coding	16	clusterin associated protein 1	CLUAP1	74.4347	-0.11877	-0.113317	0.158347	0.464193	0.537034
ENSMUSG00000014243	Zswim7	protein_coding	11	zinc finger SWIM-type containing 7	ZSWIM7	106.952	0.743264	0.725931	0.140444	1.35414e-07	5.45913e-07
ENSMUSG00000014245	Pigl	protein_coding	11	phosphatidylinositol glycan anchor biosynthesis, class L	PIGL	55.9145	0.504468	0.487037	0.155	0.00129287	0.00288377
ENSMUSG00000014294	Ndufa2	protein_coding	18	NADH:ubiquinone oxidoreductase subunit A2	NDUFA2	732.172	0.167213	0.163689	0.113977	0.146641	0.202793
ENSMUSG00000014301	Pam16	protein_coding	16	presequence translocase-asssociated motor 16 homolog (S. cerevisiae)	PAM16	97.2743	-0.0209924	-0.0203296	0.119501	0.862311	0.889423
ENSMUSG00000014303	Glis2	protein_coding	16	GLIS family zinc finger 2	GLIS2	59.5817	1.38678	1.35241	0.194939	1.06179e-12	7.83529e-12
ENSMUSG00000014313	Cox6c	protein_coding	15	cytochrome c oxidase subunit 6C	COX6C	1351.61	-0.276927	-0.271539	0.0975074	0.00480976	0.00955079
ENSMUSG00000014329	Bicc1	protein_coding	10	BicC family RNA binding protein 1	BICC1	270.815	2.24225	2.22004	0.17579	1.6661e-37	6.94011e-36
ENSMUSG00000014349	Ube2z	protein_coding	11	ubiquitin-conjugating enzyme E2Z	UBE2Z	677.537	-0.0664419	-0.0658764	0.0622576	0.28759	0.359693
ENSMUSG00000014353	Tmem87b	protein_coding	2	transmembrane protein 87B	TMEM87B	352.836	-0.199885	-0.195959	0.105035	0.059378	0.0919328
ENSMUSG00000014355	Anapc1	protein_coding	2	anaphase promoting complex subunit 1	ANAPC1	550.244	-0.18933	-0.187618	0.0710018	0.00789243	0.015021
ENSMUSG00000014361	Mertk	protein_coding	2	MER proto-oncogene tyrosine kinase	MERTK	388.986	0.661745	0.652092	0.107266	7.68746e-10	4.0877e-09
ENSMUSG00000014402	Tsg101	protein_coding	7	tumor susceptibility gene 101	TSG101	310.052	-0.301669	-0.29648	0.100976	0.00303269	0.00630837
ENSMUSG00000014418	Hps5	protein_coding	7	HPS5, biogenesis of lysosomal organelles complex 2 subunit 2	HPS5	223.614	0.085787	0.0846214	0.0908945	0.348601	0.42264
ENSMUSG00000014426	Map3k4	protein_coding	17	mitogen-activated protein kinase kinase kinase 4	MAP3K4	313.144	0.140644	0.138377	0.0983741	0.15601	0.2138
ENSMUSG00000014444	Piezo1	protein_coding	8	piezo-type mechanosensitive ion channel component 1	PIEZO1	222.998	1.05838	1.03721	0.150675	2.14498e-12	1.53357e-11
ENSMUSG00000014453	Blk	protein_coding	14	B lymphoid kinase	BLK	12.169	1.23926	0.890136	0.601354	0.0425455	0.0685144
ENSMUSG00000014470	Rnf166	protein_coding	8	ring finger protein 166	RNF166	166.289	0.283505	0.276899	0.121369	0.0210288	0.0363759
ENSMUSG00000014496	Ankrd28	protein_coding	14	ankyrin repeat domain 28	ANKRD28	410.278	-0.974711	-0.966902	0.0906281	5.87411e-27	1.36433e-25
ENSMUSG00000014498	Ankrd52	protein_coding	10	ankyrin repeat domain 52	ANKRD52	347.279	-0.850665	-0.83336	0.136061	4.69592e-10	2.56885e-09
ENSMUSG00000014504	Srp19	protein_coding	18	signal recognition particle 19	SRP19	212.175	-0.107789	-0.105625	0.103151	0.300484	0.373252
ENSMUSG00000014542	Clec4f	protein_coding	6	C-type lectin domain family 4, member f	CLEC4F	1946.48	1.61291	1.55087	0.271093	1.63017e-09	8.33842e-09
ENSMUSG00000014543	Klra17	protein_coding	6	killer cell lectin-like receptor, subfamily A, member 17		1.4764	3.69727	3.6112	2.505	0.00330155	0.00680176
ENSMUSG00000014547	Wdfy2	protein_coding	14	WD repeat and FYVE domain containing 2	WDFY2	275.829	-0.0760009	-0.0744704	0.102238	0.461066	0.533956
ENSMUSG00000014550	Rbsn	protein_coding	6	rabenosyn, RAB effector	RBSN	182.414	-0.0716382	-0.0703629	0.0984485	0.47097	0.54343
ENSMUSG00000014551	Mrps25	protein_coding	6	mitochondrial ribosomal protein S25	MRPS25	145.582	0.270817	0.264042	0.123205	0.0297502	0.0496998
ENSMUSG00000014554	Dguok	protein_coding	6	deoxyguanosine kinase	DGUOK	143.475	0.123046	0.120931	0.101249	0.228743	0.295988
ENSMUSG00000014592	Camta1	protein_coding	4	calmodulin binding transcription activator 1	CAMTA1	51.673	-0.474055	-0.458774	0.146625	0.00138624	0.00307007
ENSMUSG00000014599	Csf1	protein_coding	3	colony stimulating factor 1 (macrophage)	CSF1	270.607	0.964639	0.953646	0.107461	2.81996e-19	3.80683e-18
ENSMUSG00000014601	Strip1	protein_coding	3	striatin interacting protein 1	STRIP1	239.357	0.129119	0.127345	0.0907412	0.157881	0.216169
ENSMUSG00000014602	Kif1a	protein_coding	1	kinesin family member 1A	KIF1A	12.7894	1.28979	1.17804	0.345746	0.000196824	0.000508494
ENSMUSG00000014606	Slc25a11	protein_coding	11	solute carrier family 25 (mitochondrial carrier oxoglutarate carrier), member 11	SLC25A11	808.42	-0.00843131	-0.00818011	0.082296	0.918876	0.935968
ENSMUSG00000014633	Cmc2	protein_coding	8	COX assembly mitochondrial protein 2	CMC2	74.7062	0.185206	0.179531	0.134972	0.17697	0.237622
ENSMUSG00000014668	Chfr	protein_coding	5	checkpoint with forkhead and ring finger domains	CHFR	206.843	-0.269197	-0.264997	0.0951709	0.00497839	0.00984599
ENSMUSG00000014686	Ceacam16	protein_coding	7	carcinoembryonic antigen-related cell adhesion molecule 16	CEACAM16	2.75463	1.52087	0.812914	0.7971	0.0886577	0.130823
ENSMUSG00000014704	Hoxa2	protein_coding	6	homeobox A2	HOXA2	5.07693	1.09054	0.843155	0.500142	0.0380113	0.0619548
ENSMUSG00000014748	Tex261	protein_coding	6	testis expressed gene 261	TEX261	864.969	0.0735383	0.0729228	0.0700052	0.29552	0.368276
ENSMUSG00000014763	Fam120b	protein_coding	17	family with sequence similarity 120, member B	FAM120B	362.034	-0.517022	-0.512696	0.0756637	9.43798e-12	6.28072e-11
ENSMUSG00000014767	Tbp	protein_coding	17	TATA box binding protein	TBP	105.261	-0.563821	-0.549643	0.133753	2.91908e-05	8.57118e-05
ENSMUSG00000014769	Psmb1	protein_coding	17	proteasome (prosome, macropain) subunit, beta type 1	PSMB1	1461.05	-0.0533596	-0.0528079	0.0698301	0.446773	0.520522
ENSMUSG00000014771	Pdcd2	protein_coding	17	programmed cell death 2	PDCD2	160.536	-0.328051	-0.318821	0.129889	0.0126644	0.0230094
ENSMUSG00000014773	Dll1	protein_coding	17	delta like canonical Notch ligand 1	DLL1	64.7152	-0.781175	-0.750906	0.182184	2.09981e-05	6.29296e-05
ENSMUSG00000014776	Nol3	protein_coding	8	nucleolar protein 3 (apoptosis repressor with CARD domain)	NOL3	53.3124	2.90838	2.87132	0.247304	4.59091e-32	1.39559e-30
ENSMUSG00000014778	Fhod1	protein_coding	8	formin homology 2 domain containing 1	FHOD1	181.666	0.900281	0.878845	0.152645	3.87948e-09	1.89639e-08
ENSMUSG00000014782	Plekhg4	protein_coding	8	pleckstrin homology domain containing, family G (with RhoGef domain) member 4	PLEKHG4	1.3124	2.85837	0.474122	0.907961	0.0876371	0.12949
ENSMUSG00000014786	Slc9a5	protein_coding	8	solute carrier family 9 (sodium/hydrogen exchanger), member 5	SLC9A5	15.8705	1.36937	1.26321	0.340437	5.2627e-05	0.000148666
ENSMUSG00000014791	Elmo3	protein_coding	8	engulfment and cell motility 3	ELMO3	336.3	-0.276004	-0.272954	0.0804891	0.000643216	0.00152151
ENSMUSG00000014813	Stc1	protein_coding	14	stanniocalcin 1	STC1	4.60408	3.58132	3.1369	0.887578	0.000105659	0.000285084
ENSMUSG00000014837	4931428F04Rik	protein_coding	8	RIKEN cDNA 4931428F04 gene	KIAA0895L	30.6922	0.152826	0.14062	0.21667	0.498367	0.568968
ENSMUSG00000014846	Tppp3	protein_coding	8	tubulin polymerization-promoting protein family member 3	TPPP3	11.0439	2.44021	2.29403	0.456997	8.72431e-08	3.58801e-07
ENSMUSG00000014850	Msh3	protein_coding	13	mutS homolog 3	MSH3	140.539	-0.505647	-0.498378	0.0988806	3.63861e-07	1.39967e-06
ENSMUSG00000014852	Adamts13	protein_coding	2	a disintegrin-like and metallopeptidase (reprolysin type) with thrombospondin type 1 motif, 13	ADAMTS13	84.3987	0.331694	0.316211	0.171027	0.0570654	0.0888513
ENSMUSG00000014856	Tmem208	protein_coding	8	transmembrane protein 208	TMEM208	286.245	0.271365	0.26676	0.102077	0.00830477	0.0157333
ENSMUSG00000014859	E2f4	protein_coding	8	E2F transcription factor 4	E2F4	241.613	-0.0100464	-0.00968173	0.0975225	0.91871	0.935915
ENSMUSG00000014867	Surf4	protein_coding	2	surfeit gene 4	SURF4	3043.12	0.00318131	0.00340395	0.065081	0.961163	0.969606
ENSMUSG00000014873	Surf2	protein_coding	2	surfeit gene 2	SURF2	167.981	-0.179988	-0.175245	0.120843	0.141617	0.196815
ENSMUSG00000014905	Dnajb9	protein_coding	12	DnaJ heat shock protein family (Hsp40) member B9	DNAJB9	690.826	-1.09387	-1.07372	0.144964	5.00234e-14	4.21629e-13
ENSMUSG00000014907	Naf1	protein_coding	8	nuclear assembly factor 1 ribonucleoprotein	NAF1	63.906	0.0144473	0.013861	0.188546	0.940865	0.953551
ENSMUSG00000014932	Yes1	protein_coding	5	YES proto-oncogene 1, Src family tyrosine kinase	YES1	274.664	-0.928335	-0.91252	0.129128	7.34352e-13	5.51999e-12
ENSMUSG00000014956	Ppp1cb	protein_coding	5	protein phosphatase 1 catalytic subunit beta	PPP1CB	1306.71	-0.704245	-0.691858	0.118277	3.09803e-09	1.53666e-08
ENSMUSG00000014959	Gorasp2	protein_coding	2	golgi reassembly stacking protein 2	GORASP2	993.031	-0.115043	-0.11418	0.0683344	0.0936271	0.137152
ENSMUSG00000014980	Tsen15	protein_coding	1	tRNA splicing endonuclease subunit 15	TSEN15	52.1114	-0.213721	-0.203518	0.165259	0.206524	0.271421
ENSMUSG00000015002	Efr3a	protein_coding	15	EFR3 homolog A	EFR3A	599.98	-0.47267	-0.46767	0.084292	2.32161e-08	1.02325e-07
ENSMUSG00000015013	Trappc2l	protein_coding	8	trafficking protein particle complex 2-like	TRAPPC2L	160.027	0.42692	0.419609	0.105434	5.78688e-05	0.000162254
ENSMUSG00000015016	Acsf3	protein_coding	8	acyl-CoA synthetase family member 3	ACSF3	424.853	0.215863	0.211838	0.103854	0.0391875	0.0636523
ENSMUSG00000015023	Ddx19a	protein_coding	8	DEAD (Asp-Glu-Ala-Asp) box polypeptide 19a	DDX19A	198.409	-0.440437	-0.435542	0.0865372	3.98538e-07	1.5242e-06
ENSMUSG00000015027	Galns	protein_coding	8	galactosamine (N-acetyl)-6-sulfate sulfatase	GALNS	251.403	1.14826	1.13926	0.0983567	1.659e-31	4.90786e-30
ENSMUSG00000015053	Gata2	protein_coding	6	GATA binding protein 2	GATA2	16.959	0.425863	0.382675	0.257029	0.112772	0.161352
ENSMUSG00000015083	C8g	protein_coding	2	complement component 8, gamma polypeptide	C8G	3068.21	-0.325171	-0.319524	0.101497	0.00147519	0.0032553
ENSMUSG00000015085	Entpd2	protein_coding	2	ectonucleoside triphosphate diphosphohydrolase 2	ENTPD2	100.225	2.70297	2.68094	0.18618	7.802e-48	5.22355e-46
ENSMUSG00000015087	Rabl6	protein_coding	2	RAB, member RAS oncogene family-like 6	RABL6	401.626	-0.422707	-0.413166	0.112667	0.000199275	0.000513945
ENSMUSG00000015090	Ptgds	protein_coding	2	prostaglandin D2 synthase (brain)	PTGDS	31.625	0.594277	0.371885	0.512774	0.331055	0.404601
ENSMUSG00000015092	Edf1	protein_coding	2	endothelial differentiation-related factor 1	EDF1	1598.85	0.0965399	0.0950755	0.0967991	0.322549	0.396108
ENSMUSG00000015094	Npdc1	protein_coding	2	neural proliferation, differentiation and control 1	NPDC1	142.375	1.86029	1.84317	0.146034	2.58575e-37	1.07169e-35
ENSMUSG00000015095	Fbxw5	protein_coding	2	F-box and WD-40 domain protein 5	FBXW5	529.404	0.0832254	0.0820022	0.0972758	0.396339	0.470481
ENSMUSG00000015112	Slc25a13	protein_coding	6	solute carrier family 25 (mitochondrial carrier, adenine nucleotide translocator), member 13	SLC25A13	2237.96	-1.10818	-1.10028	0.0939308	4.34844e-32	1.32431e-30
ENSMUSG00000015120	Ube2i	protein_coding	17	ubiquitin-conjugating enzyme E2I	UBE2I	313.511	-0.577519	-0.571172	0.0888085	8.93557e-11	5.33457e-10
ENSMUSG00000015126	Tsr3	protein_coding	17	TSR3 20S rRNA accumulation	TSR3	122.177	0.0604265	0.0589593	0.121457	0.623513	0.684261
ENSMUSG00000015127	Unkl	protein_coding	17	unkempt family like zinc finger	UNKL	62.845	-0.437978	-0.416121	0.179857	0.0168794	0.0298827
ENSMUSG00000015133	Lrrk1	protein_coding	7	leucine-rich repeat kinase 1	LRRK1	301.894	0.45875	0.450474	0.110604	3.75276e-05	0.000108382
ENSMUSG00000015134	Aldh1a3	protein_coding	7	aldehyde dehydrogenase family 1, subfamily A3	ALDH1A3	15.5455	0.06592	0.0582867	0.261246	0.812725	0.848916
ENSMUSG00000015143	Actn1	protein_coding	12	actinin, alpha 1	ACTN1	725	0.431011	0.423693	0.106506	5.70873e-05	0.000160335
ENSMUSG00000015149	Sirt2	protein_coding	7	sirtuin 2	SIRT2	611.211	0.032916	0.0326021	0.0829165	0.693102	0.745533
ENSMUSG00000015165	Hnrnpl	protein_coding	7	heterogeneous nuclear ribonucleoprotein L	HNRNPL	1133.68	-0.0944058	-0.0933481	0.0782843	0.230334	0.297697
ENSMUSG00000015176	Nolc1	protein_coding	19	nucleolar and coiled-body phosphoprotein 1	NOLC1	412.394	-0.537162	-0.513163	0.175882	0.00266436	0.00559569
ENSMUSG00000015189	Casd1	protein_coding	6	CAS1 domain containing 1	CASD1	268.354	-0.908542	-0.894033	0.123893	2.48112e-13	1.95557e-12
ENSMUSG00000015202	Cnksr3	protein_coding	10	Cnksr family member 3	CNKSR3	102.256	0.0453752	0.0441912	0.126917	0.724833	0.773027
ENSMUSG00000015214	Mtmr1	protein_coding	X	myotubularin related protein 1	MTMR1	418.122	-0.435304	-0.425479	0.120458	0.00033994	0.000843957
ENSMUSG00000015217	Hmgb3	protein_coding	X	high mobility group box 3	HMGB3	74.0061	0.493382	0.471467	0.175807	0.00576546	0.0112739
ENSMUSG00000015222	Map2	protein_coding	1	microtubule-associated protein 2	MAP2	21.7345	0.0877019	0.0794169	0.235709	0.723906	0.772189
ENSMUSG00000015224	Cyp2j9	protein_coding	4	cytochrome P450, family 2, subfamily j, polypeptide 9		105.751	-1.72435	-1.70794	0.138857	1.91563e-35	7.23259e-34
ENSMUSG00000015243	Abca1	protein_coding	4	ATP-binding cassette, sub-family A (ABC1), member 1	ABCA1	2500.41	-0.331777	-0.323414	0.120337	0.00636144	0.0123256
ENSMUSG00000015247	Nipsnap3b	protein_coding	4	nipsnap homolog 3B	NIPSNAP3A,NIPSNAP3B	573.802	-0.384851	-0.380451	0.084391	5.62779e-06	1.84583e-05
ENSMUSG00000015289	Lage3	protein_coding	X	L antigen family, member 3	LAGE3	177.401	0.231693	0.22562	0.125925	0.0690812	0.104942
ENSMUSG00000015290	Ubl4a	protein_coding	X	ubiquitin-like 4A	UBL4A	390.386	-0.091893	-0.09087	0.0756627	0.227057	0.294151
ENSMUSG00000015291	Gdi1	protein_coding	X	guanosine diphosphate (GDP) dissociation inhibitor 1	GDI1	702.533	-0.176418	-0.1747	0.0762068	0.0212507	0.0367214
ENSMUSG00000015305	Sash1	protein_coding	10	SAM and SH3 domain containing 1	SASH1	434.977	-0.210065	-0.20391	0.128561	0.107016	0.154076
ENSMUSG00000015312	Gadd45b	protein_coding	10	growth arrest and DNA-damage-inducible 45 beta	GADD45B	54.7247	0.472378	0.41221	0.294123	0.126792	0.179056
ENSMUSG00000015314	Slamf6	protein_coding	1	SLAM family member 6	SLAMF6	20.4828	1.12993	0.951073	0.434905	0.00972536	0.0181496
ENSMUSG00000015316	Slamf1	protein_coding	1	signaling lymphocytic activation molecule family member 1	SLAMF1	2.17382	0.810765	0.307129	0.649424	0.41616	0.490558
ENSMUSG00000015335	Zdhhc12	protein_coding	2	zinc finger, DHHC domain containing 12	ZDHHC12	137.775	0.148945	0.144968	0.12601	0.243527	0.311752
ENSMUSG00000015337	Endog	protein_coding	2	endonuclease G	ENDOG	270.629	-0.316016	-0.306212	0.136149	0.0221377	0.0380987
ENSMUSG00000015340	Cybb	protein_coding	X	cytochrome b-245, beta polypeptide	CYBB	854.601	2.83722	2.81174	0.204902	4.67296e-44	2.56734e-42
ENSMUSG00000015341	Golga7	protein_coding	8	golgi autoantigen, golgin subfamily a, 7	GOLGA7	399.921	-0.184078	-0.18159	0.0867957	0.0350189	0.0576284
ENSMUSG00000015342	Xk	protein_coding	X	X-linked Kx blood group	XK	47.5295	-0.729641	-0.694197	0.199346	0.0002963	0.000742749
ENSMUSG00000015354	Pcolce2	protein_coding	9	procollagen C-endopeptidase enhancer 2	PCOLCE2	39.3214	1.61817	1.54596	0.29004	1.82506e-08	8.16366e-08
ENSMUSG00000015355	Cd48	protein_coding	1	CD48 antigen	CD48	92.7219	2.50829	2.46215	0.261343	4.69911e-22	7.80213e-21
ENSMUSG00000015357	Clpx	protein_coding	9	caseinolytic mitochondrial matrix peptidase chaperone subunit	CLPX	891.716	0.211424	0.209116	0.0812968	0.00967813	0.0180716
ENSMUSG00000015363	Trabd	protein_coding	15	TraB domain containing	TRABD	930.925	-0.555213	-0.545596	0.109735	4.90853e-07	1.85707e-06
ENSMUSG00000015377	Dennd6b	protein_coding	15	DENN/MADD domain containing 6B	DENND6B	89.8042	-0.00605089	-0.00552713	0.158013	0.970134	0.976749
ENSMUSG00000015396	Cd83	protein_coding	13	CD83 antigen	CD83	106.057	2.4789	2.3623	0.417517	1.16839e-09	6.10284e-09
ENSMUSG00000015405	Ace2	protein_coding	X	angiotensin I converting enzyme (peptidyl-dipeptidase A) 2	ACE2	8.09103	0.662617	0.535583	0.383185	0.106331	0.15325
ENSMUSG00000015437	Gzmb	protein_coding	14	granzyme B		11.0081	1.9696	1.76695	0.507172	7.86734e-05	0.000216368
ENSMUSG00000015451	C4a	processed_transcript	17	complement component 4A (Rodgers blood group)	C4A,C4B	1003.56	-3.0578	-2.9977	0.315709	2.9473e-22	4.9785e-21
ENSMUSG00000015452	Ager	protein_coding	17	advanced glycosylation end product-specific receptor	AGER	8.64497	0.810372	0.648707	0.416376	0.0656606	0.100437
ENSMUSG00000015461	Atf6b	protein_coding	17	activating transcription factor 6 beta	ATF6B	261.076	0.523458	0.514067	0.112772	3.91294e-06	1.31361e-05
ENSMUSG00000015467	Egfl8	protein_coding	17	EGF-like domain 8	EGFL8	9.33129	0.108789	0.0871325	0.339937	0.774929	0.817023
ENSMUSG00000015468	Notch4	protein_coding	17	notch 4	NOTCH4	101.485	1.11733	1.08569	0.184157	1.27024e-09	6.60358e-09
ENSMUSG00000015474	Ppt2	protein_coding	17	palmitoyl-protein thioesterase 2	PPT2	241.191	0.441915	0.436744	0.0885884	6.89597e-07	2.56036e-06
ENSMUSG00000015476	Prrt1	protein_coding	17	proline-rich transmembrane protein 1	PRRT1	7.74752	1.51539	1.33774	0.443868	0.000659122	0.00155624
ENSMUSG00000015478	Rnf5	protein_coding	17	ring finger protein 5	RNF5	471.544	-0.176402	-0.17369	0.0923273	0.0578467	0.0898394
ENSMUSG00000015484	Fam163a	protein_coding	1	family with sequence similarity 163, member A	FAM163A	3.12644	3.57429	2.90027	1.1165	0.000807917	0.00187175
ENSMUSG00000015488	Cacfd1	protein_coding	2	calcium channel flower domain containing 1	CACFD1	404.746	0.0896852	0.0887068	0.0838793	0.288153	0.360317
ENSMUSG00000015501	Hivep2	protein_coding	10	human immunodeficiency virus type I enhancer binding protein 2	HIVEP2	162.819	-0.364789	-0.358598	0.102347	0.000396129	0.000972215
ENSMUSG00000015522	Arnt	protein_coding	3	aryl hydrocarbon receptor nuclear translocator	ARNT	463.882	-0.604302	-0.599135	0.0793617	2.97308e-14	2.57278e-13
ENSMUSG00000015533	Itga2	protein_coding	13	integrin alpha 2	ITGA2	9.86338	2.54132	2.35339	0.525817	1.26618e-06	4.53419e-06
ENSMUSG00000015536	Mocs2	protein_coding	13	molybdenum cofactor synthesis 2	MOCS2	941.744	-0.456519	-0.450641	0.091261	6.40464e-07	2.38813e-06
ENSMUSG00000015542	Nat9	protein_coding	11	N-acetyltransferase 9 (GCN5-related, putative)	NAT9	331.91	0.212816	0.207622	0.121367	0.0829576	0.123536
ENSMUSG00000015568	Lpl	protein_coding	8	lipoprotein lipase	LPL	1942.85	3.81337	3.79808	0.179397	6.96722e-101	3.38873e-98
ENSMUSG00000015575	Atp6v0e	protein_coding	17	ATPase, H+ transporting, lysosomal V0 subunit E	ATP6V0E1	533.6	0.821541	0.816808	0.0724604	9.31824e-30	2.45767e-28
ENSMUSG00000015597	Zfp318	protein_coding	17	zinc finger protein 318	ZNF318	296.039	-0.698974	-0.69378	0.0770212	1.25393e-19	1.744e-18
ENSMUSG00000015599	Ttbk1	protein_coding	17	tau tubulin kinase 1	TTBK1	21.6725	-0.214543	-0.17404	0.328233	0.55392	0.62107
ENSMUSG00000015605	Srf	protein_coding	17	serum response factor	SRF	125.144	0.330172	0.321333	0.129598	0.0117587	0.0215317
ENSMUSG00000015619	Gata3	protein_coding	2	GATA binding protein 3	GATA3	3.65952	1.50091	1.09626	0.651128	0.0243553	0.0415263
ENSMUSG00000015627	Gata5	protein_coding	2	GATA binding protein 5	GATA5	2.57564	-2.05488	-1.63311	0.729239	0.00366929	0.00747924
ENSMUSG00000015647	Lama5	protein_coding	2	laminin, alpha 5	LAMA5	147.804	1.40671	1.388	0.14437	1.54995e-22	2.67274e-21
ENSMUSG00000015652	Steap1	protein_coding	5	six transmembrane epithelial antigen of the prostate 1	STEAP1	3.87618	-0.671438	-0.462631	0.479033	0.221214	0.287822
ENSMUSG00000015653	Steap2	protein_coding	5	six transmembrane epithelial antigen of prostate 2	STEAP2	169.233	-0.182775	-0.175425	0.150108	0.232556	0.299936
ENSMUSG00000015656	Hspa8	protein_coding	9	heat shock protein 8	HSPA8	7496.36	-0.442804	-0.435291	0.101514	1.46335e-05	4.50053e-05
ENSMUSG00000015659	Serac1	protein_coding	17	serine active site containing 1	SERAC1	41.0464	-0.411278	-0.390266	0.180605	0.0257089	0.043587
ENSMUSG00000015668	Pdzd11	protein_coding	X	PDZ domain containing 11	PDZD11	187.922	0.246309	0.241009	0.114275	0.0329124	0.0544872
ENSMUSG00000015671	Psma2	protein_coding	13	proteasome (prosome, macropain) subunit, alpha type 2	PSMA2	843.589	-0.0599663	-0.0589646	0.0688446	0.385711	0.459944
ENSMUSG00000015672	Mrpl32	protein_coding	13	mitochondrial ribosomal protein L32	MRPL32	223.827	-0.448495	-0.439017	0.116569	0.000134922	0.000358657
ENSMUSG00000015697	Setdb1	protein_coding	3	SET domain, bifurcated 1	SETDB1	332.839	-0.424911	-0.421283	0.0723161	4.68834e-09	2.26964e-08
ENSMUSG00000015702	Anxa9	protein_coding	3	annexin A9	ANXA9	35.2601	1.74486	1.70479	0.218986	1.44122e-15	1.40693e-14
ENSMUSG00000015709	Arnt2	protein_coding	7	aryl hydrocarbon receptor nuclear translocator 2	ARNT2	3.84085	1.81795	1.37534	0.716898	0.0107128	0.0198141
ENSMUSG00000015711	Prune1	protein_coding	3	prune exopolyphosphatase	PRUNE1	301.845	0.795899	0.788097	0.0933896	1.74471e-17	2.03903e-16
ENSMUSG00000015714	Cers2	protein_coding	3	ceramide synthase 2	CERS2	4028.62	-0.174607	-0.168862	0.0833125	0.0373919	0.0610898
ENSMUSG00000015733	Capza2	protein_coding	6	capping protein (actin filament) muscle Z-line, alpha 2	CAPZA2	1105.38	0.0613643	0.060141	0.11642	0.602517	0.665719
ENSMUSG00000015745	Plekho1	protein_coding	3	pleckstrin homology domain containing, family O member 1	PLEKHO1	170.021	1.99813	1.98645	0.122793	1.56731e-59	1.7395e-57
ENSMUSG00000015747	Vps45	protein_coding	3	vacuolar protein sorting 45	VPS45	124.755	0.606788	0.596951	0.110563	4.71951e-08	2.00479e-07
ENSMUSG00000015748	Prpf3	protein_coding	3	pre-mRNA processing factor 3	PRPF3	149.371	-0.0254199	-0.0245626	0.123211	0.838939	0.87036
ENSMUSG00000015749	Anp32e	protein_coding	3	acidic (leucine-rich) nuclear phosphoprotein 32 family, member E	ANP32E	277.747	0.110085	0.108317	0.0985252	0.267592	0.338109
ENSMUSG00000015750	Aph1a	protein_coding	3	aph1 homolog A, gamma secretase subunit	APH1A	310.08	-0.0742485	-0.073197	0.0857708	0.389652	0.463941
ENSMUSG00000015755	Tab2	protein_coding	10	TGF-beta activated kinase 1/MAP3K7 binding protein 2	TAB2	636.557	-0.286497	-0.282116	0.0944097	0.00257343	0.00541987
ENSMUSG00000015757	Ppil4	protein_coding	10	peptidylprolyl isomerase (cyclophilin)-like 4	PPIL4	215.146	-0.468234	-0.461411	0.0980966	2.08234e-06	7.25933e-06
ENSMUSG00000015759	Cnih1	protein_coding	14	cornichon family AMPA receptor auxiliary protein 1	CNIH1	560.853	-0.147353	-0.145086	0.0899474	0.103789	0.14995
ENSMUSG00000015766	Eps8	protein_coding	6	epidermal growth factor receptor pathway substrate 8	EPS8	60.2533	1.01548	0.988142	0.170922	3.12507e-09	1.54914e-08
ENSMUSG00000015776	Med22	protein_coding	2	mediator complex subunit 22	MED22	435.58	0.0782185	0.0769876	0.0994589	0.435804	0.510222
ENSMUSG00000015790	Surf1	protein_coding	2	surfeit gene 1	SURF1	361.312	-0.109856	-0.108725	0.072895	0.133554	0.187168
ENSMUSG00000015804	Med28	protein_coding	5	mediator complex subunit 28	MED28	269.186	0.438167	0.433806	0.0815888	8.68038e-08	3.57261e-07
ENSMUSG00000015806	Qdpr	protein_coding	5	quinoid dihydropteridine reductase	QDPR	4038.92	-0.618515	-0.606985	0.107502	1.01895e-08	4.70945e-08
ENSMUSG00000015812	Gnrh1	protein_coding	14	gonadotropin releasing hormone 1	GNRH1	4.03685	-0.737002	-0.481881	0.513787	0.216228	0.282357
ENSMUSG00000015837	Sqstm1	protein_coding	11	sequestosome 1	SQSTM1	6848.18	0.94108	0.928962	0.0856322	4.45761e-28	1.09859e-26
ENSMUSG00000015839	Nfe2l2	protein_coding	2	nuclear factor, erythroid derived 2, like 2	NFE2L2	1045.69	0.174376	0.172011	0.103391	0.0945107	0.138177
ENSMUSG00000015843	Rxrg	protein_coding	1	retinoid X receptor gamma	RXRG	53.4464	0.994684	0.960071	0.192412	2.44798e-07	9.58613e-07
ENSMUSG00000015846	Rxra	protein_coding	2	retinoid X receptor alpha	RXRA	4573.09	-0.398028	-0.393811	0.0813613	1.11192e-06	4.01657e-06
ENSMUSG00000015850	Adamtsl4	protein_coding	3	ADAMTS-like 4	ADAMTSL4	68.2358	0.609071	0.586047	0.168127	0.000341567	0.000847868
ENSMUSG00000015852	Fcrls	protein_coding	3	Fc receptor-like S, scavenger receptor		14.8548	6.45193	6.33066	1.25883	1.13853e-11	7.50117e-11
ENSMUSG00000015854	Cd5l	protein_coding	3	CD5 antigen-like	CD5L	4211.91	2.98669	2.9764	0.150228	3.17848e-88	9.2215e-86
ENSMUSG00000015869	Prpsap1	protein_coding	11	phosphoribosyl pyrophosphate synthetase-associated protein 1	PRPSAP1	894.858	-0.118959	-0.117233	0.0884914	0.181939	0.243326
ENSMUSG00000015879	Fam184b	protein_coding	5	family with sequence similarity 184, member B	FAM184B	3.43069	0.241876	0.142823	0.488746	0.70178	0.753495
ENSMUSG00000015880	Ncapg	protein_coding	5	non-SMC condensin I complex, subunit G	NCAPG	16.822	2.21738	2.08824	0.41947	9.34739e-08	3.83568e-07
ENSMUSG00000015882	Lcorl	protein_coding	5	ligand dependent nuclear receptor corepressor-like	LCORL	160.177	-1.03579	-1.00721	0.172963	2.33748e-09	1.17635e-08
ENSMUSG00000015889	Lta4h	protein_coding	10	leukotriene A4 hydrolase	LTA4H	456.326	0.270272	0.267521	0.07957	0.000719495	0.00168627
ENSMUSG00000015890	Amdhd1	protein_coding	10	amidohydrolase domain containing 1	AMDHD1	1850.07	-0.687129	-0.676898	0.107666	2.06049e-10	1.17457e-09
ENSMUSG00000015932	Dstn	protein_coding	2	destrin	DSTN	1545.67	-0.169749	-0.166685	0.0951207	0.0765879	0.115045
ENSMUSG00000015937	H2afy	protein_coding	13	H2A histone family, member Y	H2AFY	766.156	-0.132771	-0.131814	0.0607257	0.0293058	0.0490268
ENSMUSG00000015942	Gtf2ird2	protein_coding	5	GTF2I repeat domain containing 2	GTF2IRD2,GTF2IRD2B	87.0322	-1.10517	-1.08567	0.143055	1.18718e-14	1.06467e-13
ENSMUSG00000015943	Bola1	protein_coding	3	bolA-like 1 (E. coli)	BOLA1	144.322	0.206179	0.199219	0.14232	0.153999	0.211377
ENSMUSG00000015944	Castor2	protein_coding	5	cytosolic arginine sensor for mTORC1 subunit 2	CASTOR2	89.3464	0.980078	0.955908	0.160993	1.2127e-09	6.32233e-09
ENSMUSG00000015947	Fcgr1	protein_coding	3	Fc receptor, IgG, high affinity I	FCGR1A	189.564	3.24153	3.22945	0.148206	5.6298e-106	3.44815e-103
ENSMUSG00000015950	Ncf1	protein_coding	5	neutrophil cytosolic factor 1	NCF1	192.26	2.15808	2.12722	0.20614	7.18029e-26	1.56237e-24
ENSMUSG00000015961	Adss	protein_coding	1	adenylosuccinate synthetase, non muscle	ADSS	716.074	0.27001	0.266322	0.0947067	0.00461533	0.00920672
ENSMUSG00000015966	Il17rb	protein_coding	14	interleukin 17 receptor B	IL17RB	156.958	-0.101913	-0.0994759	0.113287	0.373819	0.447862
ENSMUSG00000015968	Cacna1d	protein_coding	14	calcium channel, voltage-dependent, L type, alpha 1D subunit	CACNA1D	16.8091	-0.0797187	-0.0696985	0.261304	0.774761	0.816898
ENSMUSG00000015970	Chdh	protein_coding	14	choline dehydrogenase	CHDH	2747.47	-0.328681	-0.324732	0.0859515	0.000142681	0.00037734
ENSMUSG00000015971	Actr8	protein_coding	14	ARP8 actin-related protein 8	ACTR8	323.946	-0.330113	-0.325799	0.0888112	0.00021947	0.000561129
ENSMUSG00000015980	Lrrc27	protein_coding	7	leucine rich repeat containing 27	LRRC27	12.8411	1.67167	1.55497	0.368591	5.19563e-06	1.71303e-05
ENSMUSG00000015981	Stk32c	protein_coding	7	serine/threonine kinase 32C	STK32C	9.38963	2.01502	1.86087	0.442797	5.31839e-06	1.7506e-05
ENSMUSG00000015994	Fnta	protein_coding	8	farnesyltransferase, CAAX box, alpha	FNTA	427.301	-0.00906705	-0.00895928	0.0684334	0.895052	0.917352
ENSMUSG00000016018	Mtrex	protein_coding	13	Mtr4 exosome RNA helicase	MTREX	331.302	-0.279482	-0.274904	0.0976911	0.00452341	0.00903752
ENSMUSG00000016024	Lbp	protein_coding	2	lipopolysaccharide binding protein	LBP	928.38	0.626139	0.60612	0.157501	7.83934e-05	0.000215649
ENSMUSG00000016028	Celsr1	protein_coding	15	cadherin, EGF LAG seven-pass G-type receptor 1	CELSR1	194.707	-0.66391	-0.619893	0.225481	0.00391564	0.00793808
ENSMUSG00000016087	Fli1	protein_coding	9	Friend leukemia integration 1	FLI1	52.5786	1.21003	1.16215	0.227119	9.65832e-08	3.96032e-07
ENSMUSG00000016128	Stard13	protein_coding	5	StAR-related lipid transfer (START) domain containing 13	STARD13	178.95	-0.344113	-0.335448	0.123883	0.00597416	0.0116421
ENSMUSG00000016181	Diexf	protein_coding	1	digestive organ expansion factor homolog (zebrafish)		100.822	-0.367594	-0.358849	0.121329	0.00269602	0.0056586
ENSMUSG00000016194	Hsd11b1	protein_coding	1	hydroxysteroid 11-beta dehydrogenase 1	HSD11B1	3777.82	-1.01959	-1.00763	0.111122	5.06818e-20	7.3071e-19
ENSMUSG00000016200	Syt14	protein_coding	1	synaptotagmin XIV	SYT14	2.42829	4.44361	5.05607	2.36215	3.45088e-05	0.000100224
ENSMUSG00000016206	H2-M3	protein_coding	17	histocompatibility 2, M region locus 3	HLA-G	86.0195	1.61369	1.59264	0.15653	6.11115e-25	1.2554e-23
ENSMUSG00000016239	Lonrf3	protein_coding	X	LON peptidase N-terminal domain and ring finger 3	LONRF3	22.1259	-1.1887	-1.11629	0.276298	1.71564e-05	5.19529e-05
ENSMUSG00000016252	Atp5e	protein_coding	2	ATP synthase, H+ transporting, mitochondrial F1 complex, epsilon subunit	ATP5F1E	1077.12	0.22397	0.216982	0.138076	0.109934	0.157783
ENSMUSG00000016253	Nelfcd	protein_coding	2	negative elongation factor complex member C/D, Th1l	NELFCD	364.838	-0.139604	-0.136693	0.106859	0.195943	0.259432
ENSMUSG00000016256	Ctsz	protein_coding	2	cathepsin Z	CTSZ	3989.55	0.968215	0.962888	0.0763656	7.64114e-37	3.06703e-35
ENSMUSG00000016257	Prelid3b	protein_coding	2	PRELI domain containing 3B	PRELID3B	310.65	-0.408591	-0.402134	0.100027	4.97145e-05	0.00014109
ENSMUSG00000016262	Sertad4	protein_coding	1	SERTA domain containing 4	SERTAD4	12.669	-2.32031	-2.19305	0.419421	2.13835e-08	9.47533e-08
ENSMUSG00000016283	H2-M2	protein_coding	17	histocompatibility 2, M region locus 2		60.6193	4.18034	4.11054	0.39509	3.65448e-26	8.09024e-25
ENSMUSG00000016308	Ube2a	protein_coding	X	ubiquitin-conjugating enzyme E2A	UBE2A	263.493	-0.0862627	-0.0843065	0.110001	0.437935	0.512101
ENSMUSG00000016319	Slc25a5	protein_coding	X	solute carrier family 25 (mitochondrial carrier, adenine nucleotide translocator), member 5	SLC25A5	3993.5	0.178124	0.176228	0.0844481	0.0359704	0.0590063
ENSMUSG00000016344	Ppdpf	protein_coding	2	pancreatic progenitor cell differentiation and proliferation factor	PPDPF	373.737	0.174419	0.169636	0.128107	0.179082	0.24001
ENSMUSG00000016356	Col20a1	protein_coding	2	collagen, type XX, alpha 1	COL20A1	20.084	-0.355528	-0.316357	0.260543	0.193849	0.25701
ENSMUSG00000016382	Pls3	protein_coding	X	plastin 3 (T-isoform)	PLS3	1062.25	-0.20361	-0.198333	0.120409	0.0948084	0.138551
ENSMUSG00000016386	Mpped2	protein_coding	2	metallophosphoesterase domain containing 2	MPPED2	2.17346	1.23521	0.630923	0.702421	0.151489	0.208511
ENSMUSG00000016409	Nkap	protein_coding	X	NFKB activating protein	NKAP	121.279	-0.616746	-0.604443	0.121709	4.56813e-07	1.73264e-06
ENSMUSG00000016427	Ndufa1	protein_coding	X	NADH:ubiquinone oxidoreductase subunit A1	NDUFA1	482.251	0.33564	0.330337	0.0995954	0.000812985	0.00188191
ENSMUSG00000016458	Wt1	protein_coding	2	Wilms tumor 1 homolog	WT1	21.7866	1.19792	1.13526	0.259096	4.20595e-06	1.40428e-05
ENSMUSG00000016477	E2f3	protein_coding	13	E2F transcription factor 3	E2F3	106.18	0.102633	0.0999094	0.125195	0.419403	0.493677
ENSMUSG00000016481	Cr1l	protein_coding	1	complement component (3b/4b) receptor 1-like	CR1L	471.56	-0.0519991	-0.0514075	0.0748185	0.488992	0.560392
ENSMUSG00000016487	Ppfibp1	protein_coding	6	PTPRF interacting protein, binding protein 1 (liprin beta 1)	PPFIBP1	602.987	-0.271033	-0.263826	0.12432	0.0312533	0.0519798
ENSMUSG00000016493	Cd46	protein_coding	1	CD46 antigen, complement regulatory protein	CD46	17.5225	0.516382	0.465946	0.260325	0.0551833	0.0862702
ENSMUSG00000016494	Cd34	protein_coding	1	CD34 antigen	CD34	104.254	2.67062	2.64193	0.210802	6.67354e-37	2.69171e-35
ENSMUSG00000016495	Plgrkt	protein_coding	19	plasminogen receptor, C-terminal lysine transmembrane protein	PLGRKT	121.205	1.06406	1.04519	0.14217	7.05988e-14	5.86974e-13
ENSMUSG00000016496	Cd274	protein_coding	19	CD274 antigen	CD274	53.0545	1.32413	1.25331	0.278768	1.71823e-06	6.04819e-06
ENSMUSG00000016498	Pdcd1lg2	protein_coding	19	programmed cell death 1 ligand 2	PDCD1LG2	2.5105	1.40338	0.572855	0.773434	0.171476	0.231836
ENSMUSG00000016503	Gtf3a	protein_coding	5	general transcription factor III A	GTF3A	166.393	-0.0357015	-0.0348982	0.107682	0.742851	0.788785
ENSMUSG00000016510	Mtif3	protein_coding	5	mitochondrial translational initiation factor 3	MTIF3	340.273	-0.121445	-0.119206	0.100301	0.230406	0.29772
ENSMUSG00000016520	Lnx2	protein_coding	5	ligand of numb-protein X 2	LNX2	150.145	-0.313356	-0.307708	0.103516	0.00265579	0.00558054
ENSMUSG00000016526	Dyrk3	protein_coding	1	dual-specificity tyrosine-(Y)-phosphorylation regulated kinase 3	DYRK3	28.9757	1.62363	1.57043	0.248153	5.79401e-11	3.52652e-10
ENSMUSG00000016528	Mapkapk2	protein_coding	1	MAP kinase-activated protein kinase 2	MAPKAPK2	958.075	0.71237	0.705835	0.0887459	1.10124e-15	1.08854e-14
ENSMUSG00000016529	Il10	protein_coding	1	interleukin 10	IL10	2.31962	3.11739	2.31011	1.17512	0.00453601	0.00905942
ENSMUSG00000016534	Lamp2	protein_coding	X	lysosomal-associated membrane protein 2	LAMP2	6188.95	-0.529744	-0.521198	0.100305	1.49135e-07	5.98682e-07
ENSMUSG00000016541	Atxn10	protein_coding	15	ataxin 10	ATXN10	1051.88	0.511362	0.508976	0.0574705	6.2586e-19	8.13028e-18
ENSMUSG00000016552	Foxred2	protein_coding	15	FAD-dependent oxidoreductase domain containing 2	FOXRED2	10.1778	-0.167963	-0.134429	0.33583	0.65331	0.710729
ENSMUSG00000016554	Eif3d	protein_coding	15	eukaryotic translation initiation factor 3, subunit D	EIF3D	935.88	-0.0969744	-0.0946109	0.11322	0.397249	0.471425
ENSMUSG00000016559	H3f3b	protein_coding	11	H3 histone, family 3B	H3F3B	1698.71	0.293247	0.291636	0.0603782	1.26952e-06	4.54417e-06
ENSMUSG00000016619	Nup50	protein_coding	15	nucleoporin 50	NUP50	475.196	-0.552212	-0.548519	0.0685499	9.16311e-16	9.14857e-15
ENSMUSG00000016624	Phf21b	protein_coding	15	PHD finger protein 21B	PHF21B	8.43292	-0.722119	-0.610389	0.352899	0.0506879	0.0800904
ENSMUSG00000016637	Ift27	protein_coding	15	intraflagellar transport 27	IFT27	108.154	0.197488	0.19143	0.135462	0.15038	0.207184
ENSMUSG00000016664	Pacsin2	protein_coding	15	protein kinase C and casein kinase substrate in neurons 2	PACSIN2	786.287	0.301395	0.297622	0.0915141	0.0010547	0.00239319
ENSMUSG00000016756	Cmah	protein_coding	13	cytidine monophospho-N-acetylneuraminic acid hydroxylase	CMAHP	1235.32	-1.4528	-1.43594	0.133805	1.8048e-27	4.31923e-26
ENSMUSG00000016757	Ttll12	protein_coding	15	tubulin tyrosine ligase-like family, member 12	TTLL12	167.737	0.610622	0.598436	0.124146	1.00221e-06	3.63866e-06
ENSMUSG00000016758	Bik	protein_coding	15	BCL2-interacting killer	BIK	75.3721	0.658927	0.631641	0.180816	0.000303461	0.000759309
ENSMUSG00000016763	Scube1	protein_coding	15	signal peptide, CUB domain, EGF-like 1	SCUBE1	81.8125	4.5621	4.51051	0.354828	1.07765e-37	4.61686e-36
ENSMUSG00000016831	Tox4	protein_coding	14	TOX high mobility group box family member 4	TOX4	384.768	-0.385432	-0.382181	0.0725264	1.18249e-07	4.80111e-07
ENSMUSG00000016833	Mrps18c	protein_coding	5	mitochondrial ribosomal protein S18C	MRPS18C	225.749	-0.041097	-0.0398053	0.124132	0.744092	0.789696
ENSMUSG00000016918	Sulf1	protein_coding	1	sulfatase 1	SULF1	35.7281	1.65098	1.57291	0.30283	4.06131e-08	1.74085e-07
ENSMUSG00000016921	Srsf6	protein_coding	2	serine/arginine-rich splicing factor 6	SRSF6	1308.68	-0.494472	-0.488665	0.0886793	2.82291e-08	1.2327e-07
ENSMUSG00000016933	Plcg1	protein_coding	2	phospholipase C, gamma 1	PLCG1	701.566	-0.36751	-0.364238	0.070581	2.08808e-07	8.23531e-07
ENSMUSG00000016940	Kctd2	protein_coding	11	potassium channel tetramerisation domain containing 2	KCTD2	378.33	0.126344	0.124904	0.0850641	0.140049	0.194867
ENSMUSG00000016942	Tmprss6	protein_coding	15	transmembrane serine protease 6	TMPRSS6	4950.24	-0.364134	-0.356349	0.0982582	0.000233236	0.000593845
ENSMUSG00000016946	Kctd5	protein_coding	17	potassium channel tetramerisation domain containing 5	KCTD5	66.6352	0.133561	0.129677	0.131048	0.315619	0.388956
ENSMUSG00000016984	Etaa1	protein_coding	11	Ewing tumor-associated antigen 1	ETAA1	82.862	-0.196438	-0.1835	0.193097	0.324205	0.397551
ENSMUSG00000017002	Slpi	protein_coding	2	secretory leukocyte peptidase inhibitor	SLPI	52.8124	2.65704	2.37036	0.678518	2.82669e-05	8.32058e-05
ENSMUSG00000017009	Sdc4	protein_coding	2	syndecan 4	SDC4	2783.47	-0.724562	-0.710814	0.12198	3.38875e-09	1.67133e-08
ENSMUSG00000017057	Il13ra1	protein_coding	X	interleukin 13 receptor, alpha 1	IL13RA1	489.657	0.0541768	0.0523861	0.146215	0.716118	0.765362
ENSMUSG00000017119	Nbr1	protein_coding	11	NBR1, autophagy cargo receptor	NBR1	2397.48	-0.529344	-0.525128	0.073471	6.66517e-13	5.03987e-12
ENSMUSG00000017132	Cyth1	protein_coding	11	cytohesin 1	CYTH1	519.902	-0.174306	-0.170253	0.113308	0.128109	0.180581
ENSMUSG00000017144	Rnd3	protein_coding	2	Rho family GTPase 3	RND3	312.556	-0.171614	-0.164815	0.147422	0.253124	0.322266
ENSMUSG00000017146	Brca1	protein_coding	11	breast cancer 1, early onset	BRCA1	39.4128	0.633134	0.593283	0.219687	0.00454096	0.00906822
ENSMUSG00000017167	Cntnap1	protein_coding	11	contactin associated protein-like 1	CNTNAP1	42.9615	1.61284	1.52576	0.319241	3.14785e-07	1.21854e-06
ENSMUSG00000017176	Nt5c3b	protein_coding	11	5'-nucleotidase, cytosolic IIIB	NT5C3B	48.9449	1.09827	1.06569	0.186449	3.78462e-09	1.85331e-08
ENSMUSG00000017188	Coa3	protein_coding	11	cytochrome C oxidase assembly factor 3	COA3	399.08	0.162245	0.16016	0.0878247	0.0664032	0.101423
ENSMUSG00000017210	Med24	protein_coding	11	mediator complex subunit 24	MED24	209.285	0.394848	0.38633	0.118482	0.000949032	0.0021713
ENSMUSG00000017221	Psmd3	protein_coding	11	proteasome (prosome, macropain) 26S subunit, non-ATPase, 3	PSMD3	1263.76	-0.0592927	-0.0582051	0.0949234	0.535542	0.604028
ENSMUSG00000017264	Exosc10	protein_coding	4	exosome component 10	EXOSC10	354.255	-0.141787	-0.139241	0.0967115	0.146024	0.201974
ENSMUSG00000017286	Glod4	protein_coding	11	glyoxalase domain containing 4	GLOD4	491.453	-0.0225733	-0.0222575	0.0745358	0.763189	0.806496
ENSMUSG00000017288	Vps53	protein_coding	11	VPS53 GARP complex subunit	VPS53	382.837	0.0799892	0.0791823	0.0787948	0.312689	0.385962
ENSMUSG00000017291	Taok1	protein_coding	11	TAO kinase 1	TAOK1	544.023	-0.726397	-0.713444	0.120282	1.81183e-09	9.21066e-09
ENSMUSG00000017299	Dnttip1	protein_coding	2	deoxynucleotidyltransferase, terminal, interacting protein 1	DNTTIP1	184.756	0.365986	0.360508	0.0978172	0.000199675	0.000514888
ENSMUSG00000017307	Acot8	protein_coding	2	acyl-CoA thioesterase 8	ACOT8	171.625	0.331332	0.322362	0.130648	0.0122287	0.0223011
ENSMUSG00000017309	Cd300lg	protein_coding	11	CD300 molecule like family member G	CD300LG	247.536	-0.177433	-0.175054	0.086322	0.0410851	0.0663954
ENSMUSG00000017314	Mpp2	protein_coding	11	membrane protein, palmitoylated 2 (MAGUK p55 subfamily member 2)	MPP2	9.13454	0.252978	0.198539	0.358121	0.531034	0.599679
ENSMUSG00000017344	Vtn	protein_coding	11	vitronectin	VTN	20414.9	-0.438266	-0.43211	0.0931291	2.85806e-06	9.79965e-06
ENSMUSG00000017376	Nlk	protein_coding	11	nemo like kinase	NLK	112.806	-0.291151	-0.283488	0.124788	0.0209789	0.0362933
ENSMUSG00000017386	Traf4	protein_coding	11	TNF receptor associated factor 4	TRAF4	478.643	-0.504378	-0.497409	0.0971265	2.35792e-07	9.25098e-07
ENSMUSG00000017390	Aldoc	protein_coding	11	aldolase C, fructose-bisphosphate	ALDOC	161.69	-1.79097	-1.76574	0.173115	3.57282e-25	7.46007e-24
ENSMUSG00000017400	Stac2	protein_coding	11	SH3 and cysteine rich domain 2	STAC2	7.08003	0.282056	0.204142	0.406839	0.551774	0.619211
ENSMUSG00000017404	Rpl19	protein_coding	11	ribosomal protein L19	RPL19	1071.25	0.354231	0.349971	0.0875374	5.62757e-05	0.000158324
ENSMUSG00000017405	Nek8	protein_coding	11	NIMA (never in mitosis gene a)-related expressed kinase 8	NEK8	95.2438	-0.281188	-0.271605	0.141449	0.050205	0.0794032
ENSMUSG00000017412	Cacnb4	protein_coding	2	calcium channel, voltage-dependent, beta 4 subunit	CACNB4	2.17721	1.03947	0.556951	0.641321	0.193981	0.257145
ENSMUSG00000017417	Plxdc1	protein_coding	11	plexin domain containing 1	PLXDC1	20.2169	0.356593	0.322948	0.243777	0.161154	0.219957
ENSMUSG00000017418	Arl5b	protein_coding	2	ADP-ribosylation factor-like 5B	ARL5B	321.085	-1.37929	-1.35279	0.168647	2.79314e-16	2.94956e-15
ENSMUSG00000017421	Zfp207	protein_coding	11	zinc finger protein 207	ZNF207	709.309	-0.390064	-0.385753	0.082559	2.5399e-06	8.75962e-06
ENSMUSG00000017428	Psmd11	protein_coding	11	proteasome (prosome, macropain) 26S subunit, non-ATPase, 11	PSMD11	942.924	-0.171986	-0.170883	0.0589762	0.00364066	0.00743279
ENSMUSG00000017446	C1qtnf1	protein_coding	11	C1q and tumor necrosis factor related protein 1	C1QTNF1	225.041	0.435206	0.427049	0.111885	0.000111596	0.000299881
ENSMUSG00000017453	Pipox	protein_coding	11	pipecolic acid oxidase	PIPOX	2084.14	-1.22127	-1.21244	0.0963391	8.33735e-37	3.3143e-35
ENSMUSG00000017466	Timp2	protein_coding	11	tissue inhibitor of metalloproteinase 2	TIMP2	541.073	1.74083	1.72922	0.118802	8.5582e-49	5.9716e-47
ENSMUSG00000017478	Zc3h18	protein_coding	8	zinc finger CCCH-type containing 18	ZC3H18	532.631	-0.234241	-0.231023	0.0940203	0.0133912	0.0241969
ENSMUSG00000017485	Top2b	protein_coding	14	topoisomerase (DNA) II beta	TOP2B	651.504	-0.664134	-0.655215	0.100016	3.67644e-11	2.29597e-10
ENSMUSG00000017491	Rarb	protein_coding	14	retinoic acid receptor, beta	RARB	59.7515	0.0138894	0.0135553	0.141423	0.923118	0.939653
ENSMUSG00000017493	Igfbp4	protein_coding	11	insulin-like growth factor binding protein 4	IGFBP4	15987	-0.5573	-0.547162	0.0785137	1.6352e-12	1.18382e-11
ENSMUSG00000017499	Cdc6	protein_coding	11	cell division cycle 6	CDC6	14.4626	0.372508	0.330992	0.265526	0.182993	0.244518
ENSMUSG00000017548	Suz12	protein_coding	11	SUZ12 polycomb repressive complex 2 subunit	SUZ12	322.164	-0.774699	-0.758915	0.131117	4.08501e-09	1.99215e-08
ENSMUSG00000017550	Atad5	protein_coding	11	ATPase family, AAA domain containing 5	ATAD5	21.6056	-0.19976	-0.18107	0.231123	0.409116	0.483599
ENSMUSG00000017561	Crlf3	protein_coding	11	cytokine receptor-like factor 3	CRLF3	134.914	0.181905	0.176603	0.131822	0.173852	0.234387
ENSMUSG00000017607	Tns4	protein_coding	11	tensin 4	TNS4	12.0248	2.93009	2.78509	0.485727	1.96335e-09	9.94117e-09
ENSMUSG00000017615	Tnfaip1	protein_coding	11	tumor necrosis factor, alpha-induced protein 1 (endothelial)	TNFAIP1	599.466	0.333368	0.330574	0.0726125	4.77202e-06	1.5821e-05
ENSMUSG00000017631	Abr	protein_coding	11	active BCR-related gene	ABR	277.455	2.57404	2.55618	0.165517	9.9128e-55	9.42115e-53
ENSMUSG00000017639	Rab11fip4	protein_coding	11	RAB11 family interacting protein 4 (class II)	RAB11FIP4	59.7477	0.456506	0.433851	0.182788	0.0143244	0.0257201
ENSMUSG00000017652	Cd40	protein_coding	2	CD40 antigen	CD40	30.1982	2.10788	2.00464	0.3707	8.99397e-09	4.19203e-08
ENSMUSG00000017664	Slc35c2	protein_coding	2	solute carrier family 35, member C2	SLC35C2	370.286	0.389179	0.384451	0.0894449	1.4891e-05	4.57122e-05
ENSMUSG00000017667	Zfp334	protein_coding	2	zinc finger protein 334	ZNF334	26.8732	0.224997	0.207189	0.217248	0.319614	0.393058
ENSMUSG00000017670	Elmo2	protein_coding	2	engulfment and cell motility 2	ELMO2	191.382	0.775828	0.761293	0.127781	1.42808e-09	7.38466e-09
ENSMUSG00000017677	Wsb1	protein_coding	11	WD repeat and SOCS box-containing 1	WSB1	265.218	-0.401615	-0.376009	0.199244	0.0497037	0.0786782
ENSMUSG00000017679	Ttpal	protein_coding	2	tocopherol (alpha) transfer protein-like	TTPAL	226.705	-0.636153	-0.622849	0.125499	4.7695e-07	1.80653e-06
ENSMUSG00000017686	Rhot1	protein_coding	11	ras homolog family member T1	RHOT1	422.159	-0.481342	-0.475264	0.0920567	1.92862e-07	7.63737e-07
ENSMUSG00000017692	Rhbdl3	protein_coding	11	rhomboid like 3	RHBDL3	7.22095	1.70476	1.48044	0.510873	0.000804684	0.00186556
ENSMUSG00000017697	Ada	protein_coding	2	adenosine deaminase	ADA	22.8346	-0.539015	-0.492368	0.245586	0.0332713	0.0550263
ENSMUSG00000017707	Serinc3	protein_coding	2	serine incorporator 3	SERINC3	3487.21	-0.094279	-0.0919241	0.0964047	0.332194	0.405724
ENSMUSG00000017713	Tha1	protein_coding	11	threonine aldolase 1	THA1P	115.431	-0.113823	-0.108214	0.16371	0.497543	0.568262
ENSMUSG00000017715	Pgs1	protein_coding	11	phosphatidylglycerophosphate synthase 1	PGS1	225.37	0.429606	0.419059	0.127943	0.000881182	0.00202531
ENSMUSG00000017716	Birc5	protein_coding	11	baculoviral IAP repeat-containing 5	BIRC5	31.5776	1.12314	1.06665	0.245411	4.63328e-06	1.53826e-05
ENSMUSG00000017718	Afmid	protein_coding	11	arylformamidase	AFMID	263.314	-1.26967	-1.2503	0.143503	8.70005e-19	1.11789e-17
ENSMUSG00000017721	Pigt	protein_coding	2	phosphatidylinositol glycan anchor biosynthesis, class T	PIGT	603.201	0.392179	0.385998	0.101731	0.00012635	0.000337226
ENSMUSG00000017723	Wfdc2	protein_coding	2	WAP four-disulfide core domain 2	WFDC2	107.714	0.906107	0.862271	0.218069	3.45638e-05	0.000100366
ENSMUSG00000017724	Etv4	protein_coding	11	ets variant 4	ETV4	5.70584	0.89808	0.703239	0.448703	0.0607589	0.0938423
ENSMUSG00000017734	Dbndd2	protein_coding	2	dysbindin (dystrobrevin binding protein 1) domain containing 2	DBNDD2	8.47898	0.345682	0.274174	0.357903	0.383871	0.458062
ENSMUSG00000017737	Mmp9	protein_coding	2	matrix metallopeptidase 9	MMP9	11.3651	1.62391	1.40735	0.500382	0.000869281	0.00200018
ENSMUSG00000017740	Slc12a5	protein_coding	2	solute carrier family 12, member 5	SLC12A5	25.5651	-0.142212	-0.128363	0.232866	0.560405	0.627279
ENSMUSG00000017747	Ghdc	protein_coding	11	GH3 domain containing	GHDC	218.59	0.425139	0.417804	0.106921	7.77755e-05	0.000214077
ENSMUSG00000017754	Pltp	protein_coding	2	phospholipid transfer protein	PLTP	1842.15	0.297325	0.288109	0.138883	0.0346542	0.0570679
ENSMUSG00000017756	Slc12a7	protein_coding	13	solute carrier family 12, member 7	SLC12A7	1269.69	-0.254709	-0.249909	0.104124	0.0152907	0.0272981
ENSMUSG00000017760	Ctsa	protein_coding	2	cathepsin A	CTSA	2491.09	0.476652	0.474138	0.0710593	2.17259e-11	1.38879e-10
ENSMUSG00000017764	Zswim1	protein_coding	2	zinc finger SWIM-type containing 1	ZSWIM1	52.1574	0.0463405	0.0441933	0.169157	0.789599	0.828633
ENSMUSG00000017765	Slc12a4	protein_coding	8	solute carrier family 12, member 4	SLC12A4	383.737	0.343363	0.337098	0.10754	0.00153763	0.00338407
ENSMUSG00000017774	Myo1c	protein_coding	11	myosin IC	MYO1C	894.384	0.500668	0.495014	0.0890716	2.13394e-08	9.4583e-08
ENSMUSG00000017776	Crk	protein_coding	11	v-crk avian sarcoma virus CT10 oncogene homolog	CRK	960.928	-0.39623	-0.3877	0.115343	0.000662289	0.001563
ENSMUSG00000017778	Cox7c	protein_coding	13	cytochrome c oxidase subunit 7C	COX7C	454.921	-0.287726	-0.279513	0.1294	0.0282098	0.0473418
ENSMUSG00000017781	Pitpna	protein_coding	11	phosphatidylinositol transfer protein, alpha	PITPNA	840.231	0.706414	0.700278	0.0852715	1.33637e-16	1.44631e-15
ENSMUSG00000017801	Mlx	protein_coding	11	MAX-like protein X	MLX	337.839	-0.351775	-0.345814	0.101407	0.000572283	0.00136544
ENSMUSG00000017802	Retreg3	protein_coding	11	reticulophagy regulator family member 3	RETREG3	1000.4	-0.389308	-0.385504	0.081309	1.86819e-06	6.55371e-06
ENSMUSG00000017817	Jph2	protein_coding	2	junctophilin 2	JPH2	3.93264	1.61657	1.23602	0.645232	0.01287	0.0233572
ENSMUSG00000017830	Dhx58	protein_coding	11	DEXH (Asp-Glu-X-His) box polypeptide 58	DHX58	206.71	1.40706	1.39483	0.116792	1.34084e-33	4.49767e-32
ENSMUSG00000017831	Rab5a	protein_coding	17	RAB5A, member RAS oncogene family	RAB5A	371.948	-0.481493	-0.466964	0.141669	0.000779267	0.0018107
ENSMUSG00000017837	Nkiras2	protein_coding	11	NFKB inhibitor interacting Ras-like protein 2	NKIRAS2	212.029	0.458574	0.452071	0.0984103	3.49116e-06	1.18233e-05
ENSMUSG00000017843	Ppp2r5c	protein_coding	12	protein phosphatase 2, regulatory subunit B', gamma	PPP2R5C	659.307	0.102614	0.101602	0.0777831	0.189491	0.252061
ENSMUSG00000017858	Ift52	protein_coding	2	intraflagellar transport 52	IFT52	342.526	0.13938	0.137496	0.0902096	0.124677	0.176402
ENSMUSG00000017861	Mybl2	protein_coding	2	myeloblastosis oncogene-like 2	MYBL2	5.3261	0.893704	0.638267	0.508294	0.109696	0.157497
ENSMUSG00000017868	Sgk2	protein_coding	2	serum/glucocorticoid regulated kinase 2	SGK2	532.391	0.164392	0.158419	0.148696	0.277567	0.348661
ENSMUSG00000017897	Eya2	protein_coding	2	EYA transcriptional coactivator and phosphatase 2	EYA2	1.93202	1.77025	1.03009	0.848676	0.0548468	0.0858334
ENSMUSG00000017929	B4galt5	protein_coding	2	UDP-Gal:betaGlcNAc beta 1,4-galactosyltransferase, polypeptide 5	B4GALT5	688.119	-0.0927051	-0.0903571	0.11414	0.42217	0.496404
ENSMUSG00000017950	Hnf4a	protein_coding	2	hepatic nuclear factor 4, alpha	HNF4A	6362.13	-1.04563	-1.03747	0.0899025	3.23103e-31	9.50739e-30
ENSMUSG00000017969	Ptgis	protein_coding	2	prostaglandin I2 (prostacyclin) synthase	PTGIS	51.8496	0.61064	0.587913	0.167594	0.00031823	0.000793751
ENSMUSG00000017978	Cadps2	protein_coding	6	Ca2+-dependent activator protein for secretion 2	CADPS2	218.013	-0.534015	-0.523493	0.116252	4.97986e-06	1.64572e-05
ENSMUSG00000017999	Ddx27	protein_coding	2	DEAD (Asp-Glu-Ala-Asp) box polypeptide 27	DDX27	326.393	-0.247308	-0.243759	0.0908534	0.00686974	0.0132176
ENSMUSG00000018001	Cyth3	protein_coding	5	cytohesin 3	CYTH3	124.329	0.773257	0.758225	0.130646	3.67397e-09	1.80393e-08
ENSMUSG00000018008	Cyth4	protein_coding	15	cytohesin 4	CYTH4	408.835	3.15578	3.13561	0.190518	5.39882e-62	6.61335e-60
ENSMUSG00000018012	Rac3	protein_coding	11	Rac family small GTPase 3	RAC3	6.25053	1.1522	0.955166	0.45088	0.0129605	0.0235138
ENSMUSG00000018040	Rrp7a	protein_coding	15	ribosomal RNA processing 7 homolog A (S. cerevisiae)	RRP7A	280.494	0.584486	0.575112	0.109092	9.64402e-08	3.95543e-07
ENSMUSG00000018042	Cyb5r3	protein_coding	15	cytochrome b5 reductase 3	CYB5R3	7293.45	0.205344	0.202726	0.0971491	0.0359116	0.0589332
ENSMUSG00000018068	Ints2	protein_coding	11	integrator complex subunit 2	INTS2	76.1484	0.105462	0.101118	0.156526	0.510279	0.580203
ENSMUSG00000018076	Med13l	protein_coding	5	mediator complex subunit 13-like	MED13L	178.785	-0.696397	-0.686341	0.107128	8.94065e-11	5.33568e-10
ENSMUSG00000018102	Hist1h2bc	protein_coding	13	histone cluster 1, H2bc	HIST1H2BI	729.839	0.209482	0.207775	0.0703313	0.00301168	0.00626862
ENSMUSG00000018126	Baiap2l2	protein_coding	15	BAI1-associated protein 2-like 2	BAIAP2L2	4.91328	2.91765	2.58514	0.719363	7.17929e-05	0.000198768
ENSMUSG00000018143	Mafk	protein_coding	5	v-maf musculoaponeurotic fibrosarcoma oncogene family, protein K (avian)	MAFK	260.744	0.91215	0.892431	0.146264	4.35824e-10	2.39363e-09
ENSMUSG00000018160	Med1	protein_coding	11	mediator complex subunit 1	MED1	327.709	-0.830899	-0.824733	0.0814929	2.22431e-24	4.35306e-23
ENSMUSG00000018166	Erbb3	protein_coding	10	erb-b2 receptor tyrosine kinase 3	ERBB3	1209.55	-0.303681	-0.285193	0.189219	0.118644	0.168775
ENSMUSG00000018167	Stard3	protein_coding	11	START domain containing 3	STARD3	251.67	0.350748	0.345933	0.0950916	0.000246218	0.000623825
ENSMUSG00000018168	Ikzf3	protein_coding	11	IKAROS family zinc finger 3	IKZF3	19.5167	0.957414	0.812883	0.391666	0.0165867	0.0294022
ENSMUSG00000018169	Mfng	protein_coding	15	MFNG O-fucosylpeptide 3-beta-N-acetylglucosaminyltransferase	MFNG	41.4377	1.22683	1.17926	0.226345	6.12797e-08	2.56943e-07
ENSMUSG00000018171	Vmp1	protein_coding	11	vacuole membrane protein 1	VMP1	1231.97	-0.300679	-0.293291	0.119781	0.0130336	0.023636
ENSMUSG00000018189	Uchl5	protein_coding	1	ubiquitin carboxyl-terminal esterase L5	UCHL5	231.32	-0.302477	-0.296727	0.105703	0.00455832	0.00909849
ENSMUSG00000018196	Glrx2	protein_coding	1	glutaredoxin 2 (thioltransferase)	GLRX2	218.412	-0.385042	-0.380753	0.083431	4.33571e-06	1.44556e-05
ENSMUSG00000018199	Trove2	protein_coding	1	TROVE domain family, member 2		95.5918	-0.142894	-0.135271	0.171877	0.418313	0.492534
ENSMUSG00000018209	Stk4	protein_coding	2	serine/threonine kinase 4	STK4	264.104	0.121011	0.119115	0.0969298	0.215427	0.281444
ENSMUSG00000018211	Wfdc15b	protein_coding	2	WAP four-disulfide core domain 15B		7.29454	1.50862	1.3043	0.475473	0.001525	0.00335671
ENSMUSG00000018217	Pmp22	protein_coding	11	peripheral myelin protein 22	PMP22	102.187	1.58757	1.55307	0.200056	1.66092e-15	1.60812e-14
ENSMUSG00000018238	Gdf9	protein_coding	11	growth differentiation factor 9	GDF9	2.92024	0.291905	0.16923	0.497983	0.654325	0.711645
ENSMUSG00000018239	Zcchc10	protein_coding	11	zinc finger, CCHC domain containing 10	ZCCHC10	39.4479	-0.13633	-0.127605	0.188256	0.483033	0.554782
ENSMUSG00000018286	Psmb6	protein_coding	11	proteasome (prosome, macropain) subunit, beta type 6	PSMB6	1211.38	0.145642	0.142908	0.106544	0.175717	0.23625
ENSMUSG00000018287	Spag7	protein_coding	11	sperm associated antigen 7	SPAG7	331.108	0.0153157	0.0152126	0.0805997	0.850182	0.879552
ENSMUSG00000018293	Pfn1	protein_coding	11	profilin 1	PFN1	2083.23	0.528485	0.524967	0.0748471	1.85827e-12	1.33901e-11
ENSMUSG00000018322	Tomm34	protein_coding	2	translocase of outer mitochondrial membrane 34	TOMM34	185.541	0.189647	0.186397	0.096516	0.0512271	0.0808342
ENSMUSG00000018326	Ywhab	protein_coding	2	tyrosine 3-monooxygenase/tryptophan 5-monooxygenase activation protein, beta polypeptide	YWHAB	1507.29	-0.00211163	-0.00201886	0.0698486	0.975988	0.981448
ENSMUSG00000018334	Ksr1	protein_coding	11	kinase suppressor of ras 1	KSR1	46.1721	0.752591	0.718378	0.196616	0.000152396	0.000400728
ENSMUSG00000018339	Gpx3	protein_coding	11	glutathione peroxidase 3	GPX3	388.894	2.45334	2.44205	0.129362	2.6102e-80	6.34776e-78
ENSMUSG00000018340	Anxa6	protein_coding	11	annexin A6	ANXA6	2026.89	0.264462	0.261989	0.0963911	0.00644087	0.012462
ENSMUSG00000018341	Il12rb2	protein_coding	6	interleukin 12 receptor, beta 2	IL12RB2	2.1858	2.99562	2.11485	1.17802	0.00639534	0.0123855
ENSMUSG00000018347	Zkscan6	protein_coding	11	zinc finger with KRAB and SCAN domains 6	ZNF18	58.6054	0.164784	0.158509	0.150019	0.28217	0.353798
ENSMUSG00000018362	Kpna2	protein_coding	11	karyopherin (importin) alpha 2	KPNA2	247.301	-0.514421	-0.504537	0.114851	8.70709e-06	2.77703e-05
ENSMUSG00000018363	Smurf2	protein_coding	11	SMAD specific E3 ubiquitin protein ligase 2	SMURF2	485.884	-0.330728	-0.324684	0.104851	0.00174651	0.00380377
ENSMUSG00000018372	Cep95	protein_coding	11	centrosomal protein 95	CEP95	79.7319	-0.321739	-0.312538	0.131142	0.0152957	0.0273041
ENSMUSG00000018377	Vezf1	protein_coding	11	vascular endothelial zinc finger 1	VEZF1	209.751	-0.309355	-0.303477	0.106214	0.00385492	0.00782675
ENSMUSG00000018378	Cuedc1	protein_coding	11	CUE domain containing 1	CUEDC1	66.147	0.856842	0.828914	0.174211	9.39933e-07	3.42724e-06
ENSMUSG00000018379	Srsf1	protein_coding	11	serine/arginine-rich splicing factor 1	SRSF1	1065.85	-0.533087	-0.522198	0.11762	6.79565e-06	2.19878e-05
ENSMUSG00000018381	Abi3	protein_coding	11	ABI gene family, member 3	ABI3	191.915	2.04118	2.01975	0.167516	2.4346e-34	8.54796e-33
ENSMUSG00000018387	Shroom1	protein_coding	11	shroom family member 1	SHROOM1	348.799	-0.926767	-0.898857	0.170684	6.55164e-08	2.73321e-07
ENSMUSG00000018395	Kif3a	protein_coding	11	kinesin family member 3A	KIF3A	78.0869	0.854687	0.826984	0.174183	1.04418e-06	3.78427e-06
ENSMUSG00000018398	Sept8	protein_coding	11	septin 8	SEPTIN8	135.257	1.0238	1.00392	0.145932	2.27092e-12	1.61752e-11
ENSMUSG00000018401	Mtmr4	protein_coding	11	myotubularin related protein 4	MTMR4	546.293	-0.675239	-0.668434	0.0885165	2.8044e-14	2.43318e-13
ENSMUSG00000018405	Mrm1	protein_coding	11	mitochondrial rRNA methyltransferase 1	MRM1	51.7698	-0.275139	-0.264907	0.14804	0.0676751	0.103109
ENSMUSG00000018411	Mapt	protein_coding	11	microtubule-associated protein tau	MAPT	312.798	2.65348	2.64287	0.127607	2.44756e-96	8.99453e-94
ENSMUSG00000018412	Kansl1	protein_coding	11	KAT8 regulatory NSL complex subunit 1	KANSL1	337.709	-0.210522	-0.207822	0.0852353	0.0140532	0.0252716
ENSMUSG00000018415	Gid4	protein_coding	11	GID complex subunit 4, VID24 homolog	GID4	407.369	-0.631435	-0.62511	0.0865897	3.52767e-13	2.74011e-12
ENSMUSG00000018417	Myo1b	protein_coding	1	myosin IB	MYO1B	1637.45	-0.906682	-0.893393	0.118451	2.23441e-14	1.96024e-13
ENSMUSG00000018425	Dhx40	protein_coding	11	DEAH (Asp-Glu-Ala-His) box polypeptide 40	DHX40	448.831	-0.206443	-0.202269	0.106772	0.0553912	0.0865461
ENSMUSG00000018427	Ypel2	protein_coding	11	yippee like 2	YPEL2	109.754	-0.148671	-0.14323	0.142385	0.304523	0.377192
ENSMUSG00000018428	Akap1	protein_coding	11	A kinase (PRKA) anchor protein 1	AKAP1	1274.5	-0.357058	-0.353903	0.072764	1.01085e-06	3.66829e-06
ENSMUSG00000018433	Nol11	protein_coding	11	nucleolar protein 11	NOL11	180.434	-0.4768	-0.466264	0.121212	9.59564e-05	0.000260307
ENSMUSG00000018442	Derl2	protein_coding	11	Der1-like domain family, member 2	DERL2	1107.21	-0.603252	-0.598036	0.0798497	4.86e-14	4.1005e-13
ENSMUSG00000018446	C1qbp	protein_coding	11	complement component 1, q subcomponent binding protein	C1QBP	775.696	-0.127868	-0.126247	0.0817927	0.120178	0.170679
ENSMUSG00000018449	Rpain	protein_coding	11	RPA interacting protein	RPAIN	201.442	-0.137898	-0.135389	0.0992431	0.168489	0.228424
ENSMUSG00000018459	Slc13a3	protein_coding	2	solute carrier family 13 (sodium-dependent dicarboxylate transporter), member 3	SLC13A3	299.46	1.23977	1.20907	0.182912	9.64404e-12	6.40496e-11
ENSMUSG00000018470	Kcnab3	protein_coding	11	potassium voltage-gated channel, shaker-related subfamily, beta member 3	KCNAB3	9.89668	-2.2649	-2.12748	0.432465	1.24802e-07	5.05971e-07
ENSMUSG00000018474	Chd3	protein_coding	11	chromodomain helicase DNA binding protein 3	CHD3	1404.12	-0.997807	-0.990017	0.0903608	2.67264e-28	6.65624e-27
ENSMUSG00000018476	Kdm6b	protein_coding	11	KDM1 lysine (K)-specific demethylase 6B	KDM6B	257.458	-0.991806	-0.97562	0.130243	2.94388e-14	2.54885e-13
ENSMUSG00000018481	Appbp2	protein_coding	11	amyloid beta precursor protein (cytoplasmic tail) binding protein 2	APPBP2	316.993	-0.695133	-0.688176	0.0890438	6.63067e-15	6.10871e-14
ENSMUSG00000018486	Wnt9b	protein_coding	11	wingless-type MMTV integration site family, member 9B	WNT9B	13.3263	-0.30382	-0.247203	0.333431	0.406067	0.480338
ENSMUSG00000018500	Adora2b	protein_coding	11	adenosine A2b receptor	ADORA2B	2.37997	3.16781	2.21733	1.2724	0.00596398	0.0116236
ENSMUSG00000018501	Ncor1	protein_coding	11	nuclear receptor co-repressor 1	NCOR1	1081.3	-0.527802	-0.522902	0.0806088	6.68243e-11	4.03754e-10
ENSMUSG00000018507	Trpv2	protein_coding	11	transient receptor potential cation channel, subfamily V, member 2	TRPV2	71.9737	2.32188	2.29216	0.204921	7.3218e-30	1.94663e-28
ENSMUSG00000018509	Cenpv	protein_coding	11	centromere protein V	CENPV	177.741	0.449025	0.440577	0.113342	8.21989e-05	0.000225427
ENSMUSG00000018537	Pcgf2	protein_coding	11	polycomb group ring finger 2	PCGF2	72.342	-0.0348702	-0.0316827	0.212624	0.875198	0.900912
ENSMUSG00000018541	Cwc25	protein_coding	11	CWC25 spliceosome-associated protein	CWC25	117.143	-0.291648	-0.285548	0.111306	0.00946886	0.0177315
ENSMUSG00000018547	Pip4k2b	protein_coding	11	phosphatidylinositol-5-phosphate 4-kinase, type II, beta	PIP4K2B	235.756	-0.348628	-0.34445	0.0855312	5.02328e-05	0.000142487
ENSMUSG00000018548	Trim37	protein_coding	11	tripartite motif-containing 37	TRIM37	183.341	0.364025	0.358605	0.0974757	0.000205581	0.000528807
ENSMUSG00000018559	Ctdnep1	protein_coding	11	CTD nuclear envelope phosphatase 1	CTDNEP1	435.148	0.0648677	0.0644217	0.0655361	0.324256	0.397584
ENSMUSG00000018565	Elp5	protein_coding	11	elongator acetyltransferase complex subunit 5	ELP5	248.998	0.206466	0.202876	0.102209	0.0452615	0.0723947
ENSMUSG00000018566	Slc2a4	protein_coding	11	solute carrier family 2 (facilitated glucose transporter), member 4	SLC2A4	76.4313	1.13409	1.05861	0.284744	6.21767e-05	0.000173685
ENSMUSG00000018567	Gabarap	protein_coding	11	gamma-aminobutyric acid receptor associated protein	GABARAP	2562.77	0.27794	0.276776	0.0513101	6.41379e-08	2.68179e-07
ENSMUSG00000018569	Cldn7	protein_coding	11	claudin 7	CLDN7	31.6535	2.31651	2.2559	0.291769	1.53058e-15	1.4889e-14
ENSMUSG00000018570	2810408A11Rik	protein_coding	11	RIKEN cDNA 2810408A11 gene		3.25303	1.72745	1.2963	0.690851	0.0136391	0.0246046
ENSMUSG00000018572	Phf23	protein_coding	11	PHD finger protein 23	PHF23	291.904	-0.00228769	-0.00210701	0.10682	0.983096	0.987155
ENSMUSG00000018574	Acadvl	protein_coding	11	acyl-Coenzyme A dehydrogenase, very long chain	ACADVL	4744.43	-0.320967	-0.316622	0.079037	5.30718e-05	0.000149795
ENSMUSG00000018581	Dnah11	protein_coding	12	dynein, axonemal, heavy chain 11	DNAH11	3.50809	0.204745	0.132641	0.451806	0.714913	0.764321
ENSMUSG00000018583	G3bp1	protein_coding	11	GTPase activating protein (SH3 domain) binding protein 1	G3BP1	691.959	0.0529934	0.0523214	0.0832403	0.527063	0.595846
ENSMUSG00000018585	Atox1	protein_coding	11	antioxidant 1 copper chaperone	ATOX1	932.174	0.913063	0.902517	0.107065	1.50866e-17	1.76691e-16
ENSMUSG00000018593	Sparc	protein_coding	11	secreted acidic cysteine rich glycoprotein	SPARC	1632.26	1.85495	1.84487	0.114008	8.53795e-60	9.54e-58
ENSMUSG00000018599	Mief2	protein_coding	11	mitochondrial elongation factor 2	MIEF2	260.23	-0.101966	-0.0996243	0.110952	0.363373	0.437501
ENSMUSG00000018604	Tbx3	protein_coding	5	T-box 3	TBX3	281.121	-1.30414	-1.18955	0.347582	0.000189567	0.000491205
ENSMUSG00000018623	Mmp7	protein_coding	9	matrix metallopeptidase 7	MMP7	34.5319	4.02432	3.9226	0.467646	7.388e-18	8.83408e-17
ENSMUSG00000018648	Dusp14	protein_coding	11	dual specificity phosphatase 14	DUSP14	15.0267	1.88224	1.74641	0.410191	3.29215e-06	1.11975e-05
ENSMUSG00000018651	Tada2a	protein_coding	11	transcriptional adaptor 2A	TADA2A	76.2891	-0.0585981	-0.0559412	0.153488	0.708826	0.759504
ENSMUSG00000018654	Ikzf1	protein_coding	11	IKAROS family zinc finger 1	IKZF1	99.9729	1.79487	1.73042	0.281236	1.106e-10	6.50657e-10
ENSMUSG00000018659	Pnpo	protein_coding	11	pyridoxine 5'-phosphate oxidase	PNPO	1699.28	-0.312574	-0.307723	0.0859574	0.000300247	0.000751959
ENSMUSG00000018661	Cog1	protein_coding	11	component of oligomeric golgi complex 1	COG1	248.78	0.0807741	0.0792725	0.109735	0.46647	0.539291
ENSMUSG00000018666	Cbx1	protein_coding	11	chromobox 1	CBX1	353.135	-0.25455	-0.250253	0.0971259	0.00930672	0.0174516
ENSMUSG00000018669	Cdk5rap3	protein_coding	11	CDK5 regulatory subunit associated protein 3	CDK5RAP3	1028.43	0.147206	0.145149	0.0926927	0.114789	0.163771
ENSMUSG00000018672	Copz2	protein_coding	11	coatomer protein complex, subunit zeta 2	COPZ2	188.68	0.51615	0.510272	0.0895324	9.36693e-09	4.35604e-08
ENSMUSG00000018677	Slc25a39	protein_coding	11	solute carrier family 25, member 39	SLC25A39	4932.15	-0.131253	-0.128637	0.102207	0.203244	0.267778
ENSMUSG00000018678	Sp2	protein_coding	11	Sp2 transcription factor	SP2	62.8537	0.12549	0.12012	0.159032	0.440804	0.514655
ENSMUSG00000018697	Aatf	protein_coding	11	apoptosis antagonizing transcription factor	AATF	201.481	-0.146876	-0.143204	0.117134	0.215666	0.28169
ENSMUSG00000018707	Dync1h1	protein_coding	12	dynein cytoplasmic 1 heavy chain 1	DYNC1H1	2331.94	-0.0118301	-0.0113406	0.0933404	0.899932	0.92144
ENSMUSG00000018727	Cpsf4l	protein_coding	11	cleavage and polyadenylation specific factor 4-like	CPSF4L	78.4022	-1.20331	-1.14155	0.254878	2.4289e-06	8.39604e-06
ENSMUSG00000018733	Pex12	protein_coding	11	peroxisomal biogenesis factor 12	PEX12	136.572	-0.237446	-0.232145	0.112742	0.0370231	0.0605649
ENSMUSG00000018736	Ndel1	protein_coding	11	nudE neurodevelopment protein 1 like 1	NDEL1	455.712	-0.317793	-0.312834	0.0967455	0.0010964	0.00248067
ENSMUSG00000018740	Slc25a35	protein_coding	11	solute carrier family 25, member 35	SLC25A35	13.5069	0.113408	0.0981334	0.279928	0.706648	0.757752
ENSMUSG00000018750	Zbtb4	protein_coding	11	zinc finger and BTB domain containing 4	ZBTB4	306.468	0.652766	0.643387	0.106809	1.13062e-09	5.9153e-09
ENSMUSG00000018752	Tnfsfm13	protein_coding	11	tumor necrosis factor (ligand) superfamily, membrane-bound member 13	TNFSF12-TNFSF13	4.39206	0.992009	0.730723	0.509934	0.0702914	0.106653
ENSMUSG00000018761	Mpdu1	protein_coding	11	mannose-P-dolichol utilization defect 1	MPDU1	755.309	0.456388	0.452257	0.0783751	6.42163e-09	3.05244e-08
ENSMUSG00000018765	Fxr2	protein_coding	11	fragile X mental retardation, autosomal homolog 2	FXR2	533.223	-0.120274	-0.119138	0.0714043	0.0935303	0.137035
ENSMUSG00000018770	Atp5g3	protein_coding	2	ATP synthase, H+ transporting, mitochondrial F0 complex, subunit C3 (subunit 9)	ATP5MC3	4013.67	-0.328543	-0.323871	0.0748601	1.23296e-05	3.83694e-05
ENSMUSG00000018774	Cd68	protein_coding	11	CD68 antigen	CD68	543.389	3.12039	3.10907	0.144461	7.77055e-104	4.28338e-101
ENSMUSG00000018796	Acsl1	protein_coding	8	acyl-CoA synthetase long-chain family member 1	ACSL1	6865.51	-1.44117	-1.43028	0.108833	5.0811e-40	2.4285e-38
ENSMUSG00000018800	Abca5	protein_coding	11	ATP-binding cassette, sub-family A (ABC1), member 5	ABCA5	112.836	0.0940762	0.088588	0.187013	0.625706	0.686251
ENSMUSG00000018809	Smyd4	protein_coding	11	SET and MYND domain containing 4	SMYD4	46.5567	0.885689	0.855285	0.18136	1.13178e-06	4.08295e-06
ENSMUSG00000018819	Lsp1	protein_coding	7	lymphocyte specific 1	LSP1	167.807	2.04627	1.96478	0.32815	2.25059e-10	1.27677e-09
ENSMUSG00000018820	Zfyve27	protein_coding	19	zinc finger, FYVE domain containing 27	ZFYVE27	265.491	-0.0206958	-0.0202551	0.0959513	0.830679	0.863741
ENSMUSG00000018821	Avpi1	protein_coding	19	arginine vasopressin-induced 1	AVPI1	316.344	-0.0834324	-0.0813192	0.116675	0.479905	0.551968
ENSMUSG00000018822	Sfrp5	protein_coding	19	secreted frizzled-related sequence protein 5	SFRP5	4.63952	-0.35088	-0.227923	0.459173	0.533133	0.601721
ENSMUSG00000018830	Myh11	protein_coding	16	myosin, heavy polypeptide 11, smooth muscle	MYH11	41.6521	0.644492	0.493401	0.422128	0.158588	0.216932
ENSMUSG00000018841	Rad51d	protein_coding	11	RAD51 paralog D	RAD51D	127.426	0.00380982	0.00384529	0.111325	0.972988	0.979087
ENSMUSG00000018844	Fndc8	protein_coding	11	fibronectin type III domain containing 8	FNDC8	1.85888	3.43414	2.70159	1.4052	0.00179736	0.00390321
ENSMUSG00000018845	Unc45b	protein_coding	11	unc-45 myosin chaperone B	UNC45B	36.6238	0.479995	0.440975	0.235548	0.0479712	0.0762641
ENSMUSG00000018846	Pank3	protein_coding	11	pantothenate kinase 3	PANK3	748.006	-1.36793	-1.34864	0.144089	2.22475e-21	3.52739e-20
ENSMUSG00000018848	Rars	protein_coding	11	arginyl-tRNA synthetase	RARS	482.766	0.282289	0.279504	0.0783823	0.000339682	0.000843441
ENSMUSG00000018849	Wwc1	protein_coding	11	WW, C2 and coiled-coil domain containing 1	WWC1	986.343	-0.0308647	-0.0301548	0.0977036	0.75417	0.798598
ENSMUSG00000018858	Mrpl58	protein_coding	11	mitochondrial ribosomal protein L58	MRPL58	321.179	-0.0924754	-0.0911126	0.0882613	0.297989	0.370514
ENSMUSG00000018861	Fdxr	protein_coding	11	ferredoxin reductase	FDXR	346.965	0.0642589	0.0628079	0.119539	0.595464	0.659381
ENSMUSG00000018868	Pnpla5	protein_coding	15	patatin-like phospholipase domain containing 5	PNPLA5	5.52306	3.86527	3.43598	0.904916	3.72474e-05	0.000107666
ENSMUSG00000018882	Mrpl45	protein_coding	11	mitochondrial ribosomal protein L45	MRPL45	324.277	0.299037	0.294538	0.09666	0.00212472	0.00454489
ENSMUSG00000018899	Irf1	protein_coding	11	interferon regulatory factor 1	IRF1	589.125	0.280963	0.272401	0.135756	0.0410306	0.0663267
ENSMUSG00000018900	Slc22a5	protein_coding	11	solute carrier family 22 (organic cation transporter), member 5	SLC22A5	223.697	0.0860961	0.0847785	0.0964647	0.376158	0.450306
ENSMUSG00000018906	P4ha2	protein_coding	11	procollagen-proline, 2-oxoglutarate 4-dioxygenase (proline 4-hydroxylase), alpha II polypeptide	P4HA2	97.5392	0.062826	0.060114	0.162745	0.706789	0.75784
ENSMUSG00000018909	Arrb1	protein_coding	7	arrestin, beta 1	ARRB1	348.843	0.810079	0.799769	0.107295	4.7075e-14	3.97792e-13
ENSMUSG00000018920	Cxcl16	protein_coding	11	chemokine (C-X-C motif) ligand 16	CXCL16	471.784	2.20137	2.18558	0.14759	1.36651e-50	1.03187e-48
ENSMUSG00000018921	Pelp1	protein_coding	11	proline, glutamic acid and leucine rich protein 1	PELP1	218.286	0.337251	0.327586	0.134446	0.0132027	0.0239191
ENSMUSG00000018923	Med11	protein_coding	11	mediator complex subunit 11	MED11	102.327	0.502838	0.491915	0.122997	4.89841e-05	0.000139232
ENSMUSG00000018924	Alox15	protein_coding	11	arachidonate 15-lipoxygenase	ALOX15	1.55739	3.77274	3.77677	2.47845	0.00240092	0.00508801
ENSMUSG00000018927	Ccl6	protein_coding	11	chemokine (C-C motif) ligand 6		353.82	3.12642	3.1099	0.170596	2.00778e-75	4.15033e-73
ENSMUSG00000018930	Ccl4	protein_coding	11	chemokine (C-C motif) ligand 4	CCL4	13.6145	2.013	1.87034	0.427763	2.10457e-06	7.3332e-06
ENSMUSG00000018931	Natd1	protein_coding	11	N-acetyltransferase domain containing 1	NATD1	104.083	0.717009	0.705199	0.116028	7.27561e-10	3.89248e-09
ENSMUSG00000018932	Map2k3	protein_coding	11	mitogen-activated protein kinase kinase 3	MAP2K3	828.272	-0.447829	-0.443101	0.0827386	6.9816e-08	2.90233e-07
ENSMUSG00000018965	Ywhah	protein_coding	5	tyrosine 3-monooxygenase/tryptophan 5-monooxygenase activation protein, eta polypeptide	YWHAH	480.67	0.871638	0.864954	0.0855188	2.23842e-24	4.3755e-23
ENSMUSG00000018974	Sart3	protein_coding	5	squamous cell carcinoma antigen recognized by T cells 3	SART3	237.705	-0.182887	-0.179701	0.0974276	0.062741	0.096543
ENSMUSG00000018983	E2f2	protein_coding	4	E2F transcription factor 2	E2F2	33.3316	0.797231	0.746971	0.236016	0.000851549	0.00196293
ENSMUSG00000018986	Slfn3	protein_coding	11	schlafen 3	SLFN12L	2.2862	0.854016	0.441584	0.607909	0.280425	0.351866
ENSMUSG00000018995	Nars2	protein_coding	7	asparaginyl-tRNA synthetase 2 (mitochondrial)(putative)	NARS2	180.182	-0.651928	-0.640391	0.116271	2.34951e-08	1.03472e-07
ENSMUSG00000018999	Slc35b4	protein_coding	6	solute carrier family 35, member B4	SLC35B4	282.865	-0.181768	-0.178613	0.0981495	0.0664457	0.101479
ENSMUSG00000019027	Dnah1	protein_coding	14	dynein, axonemal, heavy chain 1	DNAH1	20.7218	5.39297	5.1886	0.735138	1.54504e-12	1.12162e-11
ENSMUSG00000019039	Dalrd3	protein_coding	9	DALR anticodon binding domain containing 3	DALRD3	479.38	0.013279	0.012814	0.0927426	0.886999	0.911007
ENSMUSG00000019054	Fis1	protein_coding	5	fission, mitochondrial 1	FIS1	711.489	0.328654	0.324657	0.0877802	0.000195075	0.00050453
ENSMUSG00000019055	Plod1	protein_coding	4	procollagen-lysine, 2-oxoglutarate 5-dioxygenase 1	PLOD1	752.277	0.600645	0.593193	0.0988442	1.3679e-09	7.08676e-09
ENSMUSG00000019066	Rab3d	protein_coding	9	RAB3D, member RAS oncogene family	RAB3D	244.317	0.788493	0.778906	0.10368	3.29995e-14	2.84226e-13
ENSMUSG00000019080	Mfsd3	protein_coding	15	major facilitator superfamily domain containing 3	MFSD3	105.018	-0.216619	-0.20942	0.13721	0.119881	0.170329
ENSMUSG00000019082	Slc25a22	protein_coding	7	solute carrier family 25 (mitochondrial carrier, glutamate), member 22	SLC25A22	1755.59	-0.582377	-0.569179	0.127394	5.70037e-06	1.86704e-05
ENSMUSG00000019087	Atp6ap1	protein_coding	X	ATPase, H+ transporting, lysosomal accessory protein 1	ATP6AP1	1005.68	0.517339	0.514091	0.0659442	4.81543e-15	4.48635e-14
ENSMUSG00000019088	Dnase1l1	protein_coding	X	deoxyribonuclease 1-like 1	DNASE1L1	119.377	1.11647	1.10152	0.12657	1.15851e-18	1.47371e-17
ENSMUSG00000019122	Ccl9	protein_coding	11	chemokine (C-C motif) ligand 9		601.004	0.135552	0.13168	0.131268	0.308645	0.381726
ENSMUSG00000019132	BC005537	protein_coding	13	cDNA sequence BC005537	C6orf62	2546.37	-0.338493	-0.334808	0.0796831	2.3488e-05	6.98976e-05
ENSMUSG00000019139	Isyna1	protein_coding	8	myo-inositol 1-phosphate synthase A1	ISYNA1	147.592	0.523062	0.509147	0.137258	0.000158772	0.000416632
ENSMUSG00000019143	Hars2	protein_coding	18	histidyl-tRNA synthetase 2	HARS2	299.999	-0.25708	-0.254137	0.0814492	0.00168449	0.00367985
ENSMUSG00000019158	Tmem160	protein_coding	7	transmembrane protein 160	TMEM160	142.221	0.358195	0.341281	0.173645	0.0430236	0.0692035
ENSMUSG00000019173	Rab5c	protein_coding	11	RAB5C, member RAS oncogene family	RAB5C	1198.35	0.373446	0.371728	0.054482	7.78269e-12	5.21696e-11
ENSMUSG00000019178	Styxl1	protein_coding	5	serine/threonine/tyrosine interacting-like 1	STYXL1	1.36238	1.26323	0.512855	0.723132	0.221867	0.288431
ENSMUSG00000019179	Mdh2	protein_coding	5	malate dehydrogenase 2, NAD (mitochondrial)	MDH2	2430.73	0.101158	0.100042	0.096819	0.30007	0.372794
ENSMUSG00000019188	H13	protein_coding	2	histocompatibility 13	HM13	1414.56	-0.0656871	-0.0646341	0.0845069	0.439944	0.513978
ENSMUSG00000019189	Rnf145	protein_coding	11	ring finger protein 145	RNF145	688.784	-0.298449	-0.293134	0.101453	0.00352838	0.00722319
ENSMUSG00000019194	Scn1b	protein_coding	7	sodium channel, voltage-gated, type I, beta	SCN1B	151.96	0.865122	0.831572	0.191605	6.77645e-06	2.19343e-05
ENSMUSG00000019210	Atp6v1e1	protein_coding	6	ATPase, H+ transporting, lysosomal V1 subunit E1	ATP6V1E1	1297.83	0.202066	0.20068	0.0648883	0.00191013	0.00412804
ENSMUSG00000019214	Chtf18	protein_coding	17	CTF18, chromosome transmission fidelity factor 18	CHTF18	11.973	1.86199	1.7355	0.402353	3.44776e-06	1.16907e-05
ENSMUSG00000019232	Etnppl	protein_coding	3	ethanolamine phosphate phospholyase	ETNPPL	1052.28	-1.75137	-1.73549	0.136521	1.01941e-37	4.37869e-36
ENSMUSG00000019235	Rps6kl1	protein_coding	12	ribosomal protein S6 kinase-like 1	RPS6KL1	6.66496	0.443607	0.347082	0.376361	0.289253	0.361528
ENSMUSG00000019254	Ppp1r12c	protein_coding	7	protein phosphatase 1, regulatory subunit 12C	PPP1R12C	418.424	0.236431	0.231344	0.114371	0.0407877	0.0659857
ENSMUSG00000019256	Ahr	protein_coding	12	aryl-hydrocarbon receptor	AHR	448.965	-0.716177	-0.708687	0.0920767	8.69946e-15	7.94823e-14
ENSMUSG00000019261	Map1s	protein_coding	8	microtubule-associated protein 1S	MAP1S	132.832	1.24486	1.21957	0.165532	4.98052e-14	4.20005e-13
ENSMUSG00000019278	Dpep1	protein_coding	8	dipeptidase 1	DPEP1	25.5438	1.07143	0.99269	0.289407	0.000226239	0.000576919
ENSMUSG00000019295	Tmem129	protein_coding	5	transmembrane protein 129	TMEM129	228.656	0.00421754	0.00424475	0.0915809	0.963541	0.971413
ENSMUSG00000019297	Nop9	protein_coding	14	NOP9 nucleolar protein	NOP9	269.604	-0.123158	-0.121706	0.0834338	0.142651	0.197971
ENSMUSG00000019301	Hsd17b1	protein_coding	11	hydroxysteroid (17-beta) dehydrogenase 1	HSD17B1	3.91754	0.425561	0.285937	0.455001	0.434919	0.509294
ENSMUSG00000019302	Atp6v0a1	protein_coding	11	ATPase, H+ transporting, lysosomal V0 subunit A1	ATP6V0A1	649.456	0.20419	0.20134	0.0933363	0.0297248	0.0496624
ENSMUSG00000019303	Psmc3ip	protein_coding	11	proteasome (prosome, macropain) 26S subunit, ATPase 3, interacting protein	PSMC3IP	7.91874	0.734978	0.592486	0.396918	0.0815917	0.121721
ENSMUSG00000019312	Grb7	protein_coding	11	growth factor receptor bound protein 7	GRB7	1009.45	-0.45994	-0.450562	0.112627	5.07256e-05	0.00014378
ENSMUSG00000019320	Noxo1	protein_coding	17	NADPH oxidase organizer 1	NOXO1	18.9188	0.214775	0.191576	0.253087	0.421929	0.496227
ENSMUSG00000019326	Aoc3	protein_coding	11	amine oxidase, copper containing 3	AOC3	3.52686	1.20888	0.849798	0.591816	0.0553522	0.0864962
ENSMUSG00000019338	Zfp687	protein_coding	3	zinc finger protein 687	ZNF687	156.314	-0.185528	-0.181134	0.115205	0.111443	0.159658
ENSMUSG00000019362	D8Ertd738e	protein_coding	8	DNA segment, Chr 8, ERATO Doi 738, expressed	C19orf53	699.707	0.178817	0.175678	0.104299	0.0892845	0.131595
ENSMUSG00000019368	Sec14l4	protein_coding	11	SEC14-like lipid binding 4	SEC14L4	1789.53	-1.08604	-1.07188	0.121757	5.18723e-19	6.79724e-18
ENSMUSG00000019370	Calm3	protein_coding	7	calmodulin 3	CALM3	862.416	1.03593	1.03017	0.0792534	4.74052e-39	2.18368e-37
ENSMUSG00000019373	Cops3	protein_coding	11	COP9 signalosome subunit 3	COPS3	416.667	-0.290078	-0.285136	0.10013	0.00403452	0.00815613
ENSMUSG00000019428	Fkbp8	protein_coding	8	FK506 binding protein 8	FKBP8	3412.81	-0.179416	-0.175821	0.101594	0.0800654	0.119704
ENSMUSG00000019432	Ddx39b	protein_coding	17	DEAD (Asp-Glu-Ala-Asp) box polypeptide 39B	DDX39B	859.305	0.298752	0.29569	0.0804137	0.000216053	0.000553076
ENSMUSG00000019433	Gipc1	protein_coding	8	GIPC PDZ domain containing family, member 1	GIPC1	182.11	1.07242	1.05517	0.135963	3.0209e-15	2.85956e-14
ENSMUSG00000019437	Tlcd1	protein_coding	11	TLC domain containing 1	TLCD1	468.517	-0.685417	-0.667388	0.143526	2.11557e-06	7.3684e-06
ENSMUSG00000019461	Plscr3	protein_coding	11	phospholipid scramblase 3	PLSCR3	167.423	0.823906	0.808825	0.129248	2.08133e-10	1.18523e-09
ENSMUSG00000019464	Ptger1	protein_coding	8	prostaglandin E receptor 1 (subtype EP1)	PTGER1	5.50382	1.55939	1.28915	0.546529	0.00438621	0.00879422
ENSMUSG00000019467	Arhgef25	protein_coding	10	Rho guanine nucleotide exchange factor (GEF) 25	ARHGEF25	55.5695	1.6426	1.60906	0.198206	9.22182e-17	1.01397e-15
ENSMUSG00000019470	Xab2	protein_coding	8	XPA binding protein 2	XAB2	273.447	0.27606	0.27122	0.103845	0.0083359	0.0157887
ENSMUSG00000019471	Cdc37	protein_coding	9	cell division cycle 37	CDC37	1269.68	0.192769	0.190396	0.0863686	0.0264914	0.0447622
ENSMUSG00000019478	Rab4a	protein_coding	8	RAB4A, member RAS oncogene family	RAB4A	257.413	0.151116	0.149208	0.0878782	0.087431	0.129255
ENSMUSG00000019487	Trip10	protein_coding	17	thyroid hormone receptor interactor 10	TRIP10	187.35	-0.0236495	-0.0229477	0.115683	0.840081	0.871216
ENSMUSG00000019494	Cops6	protein_coding	5	COP9 signalosome subunit 6	COPS6	988.39	-0.0095834	-0.00945267	0.0701194	0.89177	0.914725
ENSMUSG00000019505	Ubb	protein_coding	11	ubiquitin B	UBB	1166.78	0.903104	0.895941	0.0880064	1.03755e-24	2.08228e-23
ENSMUSG00000019518	Ap4m1	protein_coding	5	adaptor-related protein complex AP-4, mu 1	AP4M1	198.487	0.0199269	0.0196601	0.104868	0.850703	0.880025
ENSMUSG00000019528	Gyg	protein_coding	3	glycogenin	GYG1	103.48	1.41472	1.39487	0.148774	1.57253e-21	2.51498e-20
ENSMUSG00000019539	Rcn3	protein_coding	7	reticulocalbin 3, EF-hand calcium binding domain	RCN3	189.404	1.85965	1.84407	0.139449	1.13893e-40	5.57234e-39
ENSMUSG00000019558	Slc6a8	protein_coding	X	solute carrier family 6 (neurotransmitter transporter, creatine), member 8	SLC6A8	246.856	1.3268	1.30931	0.138777	1.01748e-21	1.64638e-20
ENSMUSG00000019564	Arid3a	protein_coding	10	AT rich interactive domain 3A (BRIGHT-like)	ARID3A	26.3536	0.289278	0.253875	0.273312	0.31974	0.393184
ENSMUSG00000019577	Pdk4	protein_coding	6	pyruvate dehydrogenase kinase, isoenzyme 4	PDK4	72.1378	-0.0554754	-0.051409	0.194912	0.783483	0.823746
ENSMUSG00000019578	Ubxn6	protein_coding	17	UBX domain protein 6	UBXN6	605.992	-0.0935268	-0.0921933	0.0917404	0.311571	0.384798
ENSMUSG00000019579	Mydgf	protein_coding	17	myeloid derived growth factor	MYDGF	569.842	0.0990824	0.0981189	0.0790586	0.212619	0.278324
ENSMUSG00000019590	Cyb561	protein_coding	11	cytochrome b-561	CYB561	160.132	1.53862	1.51685	0.158028	1.35309e-22	2.34796e-21
ENSMUSG00000019647	Sema6a	protein_coding	18	sema domain, transmembrane domain (TM), and cytoplasmic domain, (semaphorin) 6A	SEMA6A	96.8357	0.307191	0.298638	0.131323	0.020786	0.0360169
ENSMUSG00000019659	Ccdc12	protein_coding	9	coiled-coil domain containing 12	CCDC12	181.048	0.741786	0.729156	0.121182	1.05065e-09	5.51926e-09
ENSMUSG00000019689	Fmc1	protein_coding	6	formation of mitochondrial complex V assembly factor 1	FMC1	167.377	-0.0996151	-0.0967055	0.124481	0.430177	0.504721
ENSMUSG00000019699	Akt3	protein_coding	1	thymoma viral proto-oncogene 3	AKT3	70.392	0.851582	0.828345	0.159429	1.0692e-07	4.36362e-07
ENSMUSG00000019710	Mrpl24	protein_coding	3	mitochondrial ribosomal protein L24	MRPL24	721.126	-0.0600031	-0.0590566	0.0889866	0.503099	0.573459
ENSMUSG00000019715	Gle1	protein_coding	2	GLE1 RNA export mediator (yeast)	GLE1	392.532	-0.0831759	-0.0821283	0.0809383	0.306718	0.379655
ENSMUSG00000019718	L3hypdh	protein_coding	12	L-3-hydroxyproline dehydratase (trans-)	L3HYPDH	241.402	-0.287778	-0.281732	0.11016	0.00961098	0.0179671
ENSMUSG00000019726	Lyst	protein_coding	13	lysosomal trafficking regulator	LYST	394.305	-0.972396	-0.959798	0.115046	3.12978e-17	3.58182e-16
ENSMUSG00000019731	Slc35e1	protein_coding	8	solute carrier family 35, member E1	SLC35E1	443.528	-0.381883	-0.377798	0.0815514	3.13174e-06	1.06805e-05
ENSMUSG00000019732	Calr3	protein_coding	8	calreticulin 3	CALR3	28.3356	0.13989	0.130562	0.198243	0.494946	0.565804
ENSMUSG00000019734	Tmc4	protein_coding	7	transmembrane channel-like gene family 4	TMC4	65.1956	0.0531576	0.0512093	0.151528	0.731161	0.778025
ENSMUSG00000019737	Syne4	protein_coding	7	spectrin repeat containing, nuclear envelope family member 4	SYNE4	28.5545	-0.40908	-0.355243	0.288661	0.181367	0.242619
ENSMUSG00000019738	Polr2i	protein_coding	7	polymerase (RNA) II (DNA directed) polypeptide I	POLR2I	162.479	0.140261	0.134264	0.1594	0.389458	0.463777
ENSMUSG00000019761	Krt10	protein_coding	11	keratin 10	KRT10	18.3412	-0.174857	-0.156773	0.243008	0.494306	0.565167
ENSMUSG00000019762	Iyd	protein_coding	10	iodotyrosine deiodinase	IYD	970.651	-0.234704	-0.231661	0.085279	0.00620716	0.0120592
ENSMUSG00000019763	Rmnd1	protein_coding	10	required for meiotic nuclear division 1 homolog	RMND1	235.514	0.0401398	0.0396265	0.0923524	0.66612	0.72217
ENSMUSG00000019768	Esr1	protein_coding	10	estrogen receptor 1 (alpha)	ESR1	181.908	-1.22961	-1.19402	0.193854	2.34372e-10	1.32779e-09
ENSMUSG00000019773	Fbxo5	protein_coding	10	F-box protein 5	FBXO5	19.0155	0.268297	0.236972	0.265549	0.340596	0.414303
ENSMUSG00000019774	Mtrf1l	protein_coding	10	mitochondrial translational release factor 1-like	MTRF1L	52.0084	-0.400003	-0.386345	0.147039	0.00729138	0.0139768
ENSMUSG00000019775	Rgs17	protein_coding	10	regulator of G-protein signaling 17	RGS17	3.26193	1.29981	0.879475	0.639388	0.0569643	0.0887169
ENSMUSG00000019777	Hdac2	protein_coding	10	histone deacetylase 2	HDAC2	287.721	-0.0591414	-0.0576219	0.11432	0.609396	0.671749
ENSMUSG00000019779	Frk	protein_coding	10	fyn-related kinase	FRK	92.3507	1.03751	1.0117	0.166171	4.09306e-10	2.25248e-09
ENSMUSG00000019782	Rwdd1	protein_coding	10	RWD domain containing 1	RWDD1	112.122	-0.0105939	-0.0101318	0.126507	0.934216	0.948265
ENSMUSG00000019789	Hey2	protein_coding	10	hairy/enhancer-of-split related with YRPW motif 2	HEY2	3.8157	0.316303	0.194708	0.479588	0.602242	0.665504
ENSMUSG00000019790	Stxbp5	protein_coding	10	syntaxin binding protein 5 (tomosyn)	STXBP5	211.641	-0.672111	-0.665585	0.0868879	1.16537e-14	1.04681e-13
ENSMUSG00000019791	Hint3	protein_coding	10	histidine triad nucleotide binding protein 3	HINT3	209.991	-0.216897	-0.210807	0.125981	0.089214	0.131503
ENSMUSG00000019792	Trmt11	protein_coding	10	tRNA methyltransferase 11	TRMT11	69.9788	-0.164625	-0.157658	0.153724	0.294247	0.366937
ENSMUSG00000019794	Katna1	protein_coding	10	katanin p60 (ATPase-containing) subunit A1	KATNA1	210.895	-0.170691	-0.168099	0.0920799	0.0655862	0.100342
ENSMUSG00000019795	Pcmt1	protein_coding	10	protein-L-isoaspartate (D-aspartate) O-methyltransferase 1	PCMT1	547.767	-0.335649	-0.332839	0.0710631	2.53421e-06	8.74181e-06
ENSMUSG00000019796	Lrp11	protein_coding	10	low density lipoprotein receptor-related protein 11	LRP11	34.1199	0.69413	0.658727	0.202878	0.000727788	0.00170401
ENSMUSG00000019797	1700021F05Rik	protein_coding	10	RIKEN cDNA 1700021F05 gene	C6orf203	206.47	-0.308842	-0.301535	0.119233	0.0104101	0.0192953
ENSMUSG00000019802	Sec63	protein_coding	10	SEC63-like (S. cerevisiae)	SEC63	1882.86	-0.671086	-0.667782	0.0615519	1.29981e-27	3.1288e-26
ENSMUSG00000019804	Snx3	protein_coding	10	sorting nexin 3	SNX3	878.266	0.322585	0.320833	0.0622261	2.33962e-07	9.18354e-07
ENSMUSG00000019806	Aig1	protein_coding	10	androgen-induced 1	AIG1	155.201	0.63489	0.621732	0.126505	5.88408e-07	2.20496e-06
ENSMUSG00000019808	Adat2	protein_coding	10	adenosine deaminase, tRNA-specific 2	ADAT2	27.7137	0.17162	0.157142	0.222878	0.461	0.533956
ENSMUSG00000019809	Pex3	protein_coding	10	peroxisomal biogenesis factor 3	PEX3	282.608	-0.267717	-0.263755	0.0927511	0.0041413	0.00835077
ENSMUSG00000019810	Fuca2	protein_coding	10	fucosidase, alpha-L- 2, plasma	FUCA2	182.13	1.349	1.33875	0.106304	5.89835e-37	2.39658e-35
ENSMUSG00000019813	Cep57l1	protein_coding	10	centrosomal protein 57-like 1	CEP57L1	53.1168	0.017282	0.0166069	0.162174	0.91702	0.934538
ENSMUSG00000019814	Ltv1	protein_coding	10	LTV1 ribosome biogenesis factor	LTV1	190.666	-0.325003	-0.316392	0.126448	0.0110981	0.0204535
ENSMUSG00000019817	Plagl1	protein_coding	10	pleiomorphic adenoma gene-like 1	PLAGL1	22.4453	0.511012	0.465069	0.249996	0.0479029	0.0761776
ENSMUSG00000019818	Cd164	protein_coding	10	CD164 antigen	CD164	3304.71	-0.692652	-0.683483	0.101838	1.22657e-11	8.04913e-11
ENSMUSG00000019820	Utrn	protein_coding	10	utrophin	UTRN	461.674	-0.509812	-0.501949	0.0972969	1.84153e-07	7.32405e-07
ENSMUSG00000019822	Smpd2	protein_coding	10	sphingomyelin phosphodiesterase 2, neutral	SMPD2	351.815	0.269177	0.266456	0.0789724	0.000692283	0.00162826
ENSMUSG00000019823	Mical1	protein_coding	10	microtubule associated monooxygenase, calponin and LIM domain containing 1	MICAL1	81.7473	1.75121	1.72385	0.181066	3.12981e-22	5.28139e-21
ENSMUSG00000019826	Zbtb24	protein_coding	10	zinc finger and BTB domain containing 24	ZBTB24	133.507	-0.53263	-0.523669	0.108024	9.56175e-07	3.48288e-06
ENSMUSG00000019831	Wasf1	protein_coding	10	WAS protein family, member 1	WASF1	16.0805	-0.589535	-0.500423	0.329656	0.0923064	0.135421
ENSMUSG00000019832	Rab32	protein_coding	10	RAB32, member RAS oncogene family	RAB32	407.32	0.56946	0.562117	0.0980758	7.24014e-09	3.41598e-08
ENSMUSG00000019837	Gtf3c6	protein_coding	10	general transcription factor IIIC, polypeptide 6, alpha	GTF3C6	225.073	0.158217	0.155281	0.105327	0.136898	0.191158
ENSMUSG00000019838	Slc16a10	protein_coding	10	solute carrier family 16 (monocarboxylic acid transporters), member 10	SLC16A10	875.005	-0.888439	-0.874155	0.122972	5.83214e-13	4.4282e-12
ENSMUSG00000019841	Rev3l	protein_coding	10	REV3 like, DNA directed polymerase zeta catalytic subunit	REV3L	199.995	-1.02825	-1.01463	0.119152	6.58744e-18	7.89967e-17
ENSMUSG00000019842	Traf3ip2	protein_coding	10	TRAF3 interacting protein 2	TRAF3IP2	49.3461	0.454382	0.430853	0.186468	0.0169923	0.0300537
ENSMUSG00000019843	Fyn	protein_coding	10	Fyn proto-oncogene	FYN	189.281	0.561697	0.551558	0.114862	1.14429e-06	4.12448e-06
ENSMUSG00000019845	Tube1	protein_coding	10	epsilon-tubulin 1	TUBE1	12.2347	-0.110912	-0.0944853	0.286316	0.719395	0.768215
ENSMUSG00000019846	Lama4	protein_coding	10	laminin, alpha 4	LAMA4	132.71	0.61721	0.590952	0.180118	0.000689726	0.0016227
ENSMUSG00000019849	Prep	protein_coding	10	prolyl endopeptidase	PREP	452.919	-0.437675	-0.431549	0.0950285	4.6329e-06	1.53826e-05
ENSMUSG00000019850	Tnfaip3	protein_coding	10	tumor necrosis factor, alpha-induced protein 3	TNFAIP3	149.117	1.39507	1.26103	0.388386	0.000238696	0.000606346
ENSMUSG00000019851	Perp	protein_coding	10	PERP, TP53 apoptosis effector	PERP	989.522	-0.257073	-0.255631	0.0580794	1.01276e-05	3.19402e-05
ENSMUSG00000019853	Hebp2	protein_coding	10	heme binding protein 2	HEBP2	8.19068	0.635109	0.523036	0.363991	0.102307	0.148135
ENSMUSG00000019854	Reps1	protein_coding	10	RalBP1 associated Eps domain containing protein	REPS1	226.61	-0.00391465	-0.00375747	0.0940706	0.967054	0.974717
ENSMUSG00000019856	Fam184a	protein_coding	10	family with sequence similarity 184, member A	FAM184A	8.04941	-4.41121	-4.25941	0.58688	1.11543e-13	9.0913e-13
ENSMUSG00000019857	Asf1a	protein_coding	10	anti-silencing function 1A histone chaperone	ASF1A	88.7182	-0.307887	-0.290876	0.181897	0.0988292	0.143767
ENSMUSG00000019861	Gopc	protein_coding	10	golgi associated PDZ and coiled-coil motif containing	GOPC	381.931	-0.915382	-0.903411	0.111746	2.94562e-16	3.09674e-15
ENSMUSG00000019863	Qrsl1	protein_coding	10	glutaminyl-tRNA synthase (glutamine-hydrolyzing)-like 1	QRSL1	52.2525	-0.2015	-0.191686	0.164826	0.231799	0.299146
ENSMUSG00000019864	Rtn4ip1	protein_coding	10	reticulon 4 interacting protein 1	RTN4IP1	242.123	-0.00451425	-0.00423679	0.109336	0.967389	0.974757
ENSMUSG00000019866	Crybg1	protein_coding	10	crystallin beta-gamma domain containing 1	CRYBG1	351.719	0.513879	0.504995	0.111106	4.12951e-06	1.38015e-05
ENSMUSG00000019868	Vta1	protein_coding	10	vesicle (multivesicular body) trafficking 1	VTA1	201.888	0.309705	0.305534	0.0915108	0.000770077	0.00179136
ENSMUSG00000019872	Smpdl3a	protein_coding	10	sphingomyelin phosphodiesterase, acid-like 3A	SMPDL3A	590.5	0.613847	0.600792	0.127211	1.55669e-06	5.5124e-06
ENSMUSG00000019873	Reep3	protein_coding	10	receptor accessory protein 3	REEP3	1063.87	-0.438084	-0.432008	0.0946001	4.09725e-06	1.37075e-05
ENSMUSG00000019874	Fabp7	protein_coding	10	fatty acid binding protein 7, brain	FABP7	88.1781	2.51603	2.49527	0.176951	6.7584e-46	4.10641e-44
ENSMUSG00000019876	Pkib	protein_coding	10	protein kinase inhibitor beta, cAMP dependent, testis specific	PKIB	36.4996	2.33345	2.2846	0.262229	5.11629e-19	6.7096e-18
ENSMUSG00000019877	Serinc1	protein_coding	10	serine incorporator 1	SERINC1	2074.92	-0.543927	-0.534414	0.107452	4.83514e-07	1.83056e-06
ENSMUSG00000019878	Hsf2	protein_coding	10	heat shock factor 2	HSF2	262.337	-0.48802	-0.478663	0.113314	1.89967e-05	5.72323e-05
ENSMUSG00000019880	Rspo3	protein_coding	10	R-spondin 3	RSPO3	85.9416	0.0408576	0.0395652	0.14245	0.778298	0.819531
ENSMUSG00000019883	Echdc1	protein_coding	10	enoyl Coenzyme A hydratase domain containing 1	ECHDC1	917.678	-0.983782	-0.969103	0.123574	1.92662e-15	1.84806e-14
ENSMUSG00000019889	Ptprk	protein_coding	10	protein tyrosine phosphatase, receptor type, K	PTPRK	680.603	-0.500716	-0.492865	0.102891	1.29742e-06	4.63499e-06
ENSMUSG00000019891	Dcbld1	protein_coding	10	discoidin, CUB and LCCL domain containing 1	DCBLD1	79.6393	0.602718	0.586496	0.142144	2.59298e-05	7.67773e-05
ENSMUSG00000019897	Ccdc59	protein_coding	10	coiled-coil domain containing 59	CCDC59	157.179	-0.186865	-0.183037	0.107245	0.084481	0.125488
ENSMUSG00000019899	Lama2	protein_coding	10	laminin, alpha 2	LAMA2	85.9065	1.57726	1.55335	0.166132	1.7329e-21	2.76344e-20
ENSMUSG00000019906	Lin7a	protein_coding	10	lin-7 homolog A (C. elegans)	LIN7A	93.8723	-1.26309	-1.23293	0.179042	1.63823e-12	1.1851e-11
ENSMUSG00000019907	Ppp1r12a	protein_coding	10	protein phosphatase 1, regulatory subunit 12A	PPP1R12A	354.924	-0.290333	-0.286418	0.0887844	0.00114635	0.00258097
ENSMUSG00000019916	P4ha1	protein_coding	10	procollagen-proline, 2-oxoglutarate 4-dioxygenase (proline 4-hydroxylase), alpha 1 polypeptide	P4HA1	232.213	0.837956	0.817027	0.152334	4.07156e-08	1.74479e-07
ENSMUSG00000019917	Sept10	protein_coding	10	septin 10	SEPTIN10	199.545	0.0766115	0.0749877	0.113885	0.505942	0.576064
ENSMUSG00000019920	Lims1	protein_coding	10	LIM and senescent cell antigen-like domains 1	LIMS1	300.269	0.38408	0.373473	0.134355	0.00465727	0.00927808
ENSMUSG00000019923	Zwint	protein_coding	10	ZW10 interactor	ZWINT	832.56	-0.019061	-0.018562	0.069848	0.78589	0.825388
ENSMUSG00000019927	Ube2d1	protein_coding	10	ubiquitin-conjugating enzyme E2D 1	UBE2D1	111.701	0.0674206	0.0656196	0.128338	0.604942	0.667952
ENSMUSG00000019929	Dcn	protein_coding	10	decorin	DCN	3151.79	0.941141	0.929362	0.114204	1.69034e-16	1.81389e-15
ENSMUSG00000019935	Slc17a8	protein_coding	10	solute carrier family 17 (sodium-dependent inorganic phosphate cotransporter), member 8	SLC17A8	150.567	-1.03859	-1.01761	0.148156	2.59559e-12	1.83041e-11
ENSMUSG00000019942	Cdk1	protein_coding	10	cyclin-dependent kinase 1	CDK1	40.8108	1.86482	1.81927	0.237726	4.00861e-15	3.76009e-14
ENSMUSG00000019943	Atp2b1	protein_coding	10	ATPase, Ca++ transporting, plasma membrane 1	ATP2B1	489.123	-0.179354	-0.176623	0.0918405	0.0525018	0.082562
ENSMUSG00000019944	Rhobtb1	protein_coding	10	Rho-related BTB domain containing 1	RHOBTB1	676.121	-0.947719	-0.931682	0.129301	2.63677e-13	2.07541e-12
ENSMUSG00000019945	Cabcoco1	protein_coding	10	ciliary associated calcium binding coiled-coil 1	CABCOCO1	18.3723	-0.314574	-0.266801	0.301538	0.333278	0.406687
ENSMUSG00000019947	Arid5b	protein_coding	10	AT rich interactive domain 5B (MRF1-like)	ARID5B	673.063	-1.10019	-0.996189	0.326108	0.000864882	0.00199089
ENSMUSG00000019948	Actr6	protein_coding	10	ARP6 actin-related protein 6	ACTR6	118.699	-0.524774	-0.508638	0.145619	0.000363786	0.000898437
ENSMUSG00000019951	Uhrf1bp1l	protein_coding	10	UHRF1 (ICBP90) binding protein 1-like	UHRF1BP1L	640.614	-0.895831	-0.890621	0.0755503	2.27894e-32	7.05745e-31
ENSMUSG00000019952	Poc1b	protein_coding	10	POC1 centriolar protein B	POC1B	86.6348	0.0538508	0.0525183	0.123829	0.668068	0.723831
ENSMUSG00000019960	Dusp6	protein_coding	10	dual specificity phosphatase 6	DUSP6	678.207	0.179131	0.16953	0.180879	0.335136	0.408642
ENSMUSG00000019961	Tmpo	protein_coding	10	thymopoietin	TMPO	580.22	-0.270566	-0.265169	0.106945	0.0121863	0.0222287
ENSMUSG00000019966	Kitl	protein_coding	10	kit ligand	KITLG	65.091	0.0729359	0.068229	0.197212	0.720949	0.769531
ENSMUSG00000019969	Psen1	protein_coding	12	presenilin 1	PSEN1	449.307	0.167813	0.166032	0.0795607	0.0358062	0.0587778
ENSMUSG00000019970	Sgk1	protein_coding	10	serum/glucocorticoid regulated kinase 1	SGK1	292.538	0.251415	0.244035	0.133451	0.0632017	0.0971525
ENSMUSG00000019971	Cep290	protein_coding	10	centrosomal protein 290	CEP290	54.289	0.409737	0.391944	0.168405	0.0167115	0.0296045
ENSMUSG00000019975	Ikbip	protein_coding	10	IKBKB interacting protein	IKBIP	61.5053	1.05179	1.01815	0.188774	2.65081e-08	1.16216e-07
ENSMUSG00000019977	Hbs1l	protein_coding	10	Hbs1-like (S. cerevisiae)	HBS1L	623.412	-0.700278	-0.696438	0.0655441	1.40733e-26	3.21006e-25
ENSMUSG00000019978	Epb41l2	protein_coding	10	erythrocyte membrane protein band 4.1 like 2	EPB41L2	316.934	0.676955	0.668928	0.097628	4.63682e-12	3.18302e-11
ENSMUSG00000019979	Apaf1	protein_coding	10	apoptotic peptidase activating factor 1	APAF1	88.4947	1.2141	1.18847	0.16633	2.82753e-13	2.22238e-12
ENSMUSG00000019982	Myb	protein_coding	10	myeloblastosis oncogene	MYB	2.41413	0.293578	0.125112	0.577694	0.739495	0.785775
ENSMUSG00000019984	Med23	protein_coding	10	mediator complex subunit 23	MED23	138.412	-0.179843	-0.17577	0.111936	0.111858	0.160168
ENSMUSG00000019986	Ahi1	protein_coding	10	Abelson helper integration site 1	AHI1	17.9775	0.119455	0.104581	0.269589	0.678683	0.732931
ENSMUSG00000019987	Arg1	protein_coding	10	arginase, liver	ARG1	10106.2	-0.70835	-0.699731	0.0987196	8.5142e-13	6.34517e-12
ENSMUSG00000019988	Nedd1	protein_coding	10	neural precursor cell expressed, developmentally down-regulated gene 1	NEDD1	184.708	-0.561808	-0.549805	0.123077	5.70804e-06	1.86882e-05
ENSMUSG00000019989	Enpp3	protein_coding	10	ectonucleotide pyrophosphatase/phosphodiesterase 3	ENPP3	669.403	-0.162858	-0.157611	0.133024	0.227886	0.295017
ENSMUSG00000019990	Pde7b	protein_coding	10	phosphodiesterase 7B	PDE7B	67.4869	0.0295634	0.028468	0.157197	0.854204	0.882984
ENSMUSG00000019992	Mtfr2	protein_coding	10	mitochondrial fission regulator 2	MTFR2	3.63993	1.89057	1.43724	0.730346	0.00911639	0.0171238
ENSMUSG00000019996	Map7	protein_coding	10	microtubule-associated protein 7	MAP7	334.331	-0.683014	-0.672383	0.110417	7.24145e-10	3.87547e-09
ENSMUSG00000019997	Ccn2	protein_coding	10	cellular communication network factor 1	CCN2	142.731	0.824609	0.802025	0.157905	1.92921e-07	7.63786e-07
ENSMUSG00000019998	Stx7	protein_coding	10	syntaxin 7	STX7	309.272	0.775654	0.759892	0.133437	6.66971e-09	3.16491e-08
ENSMUSG00000020003	Pex7	protein_coding	10	peroxisomal biogenesis factor 7	PEX7	715.113	-0.390637	-0.385818	0.087844	9.66504e-06	3.06365e-05
ENSMUSG00000020009	Ifngr1	protein_coding	10	interferon gamma receptor 1	IFNGR1	460.832	1.21354	1.19548	0.139952	3.60863e-18	4.3944e-17
ENSMUSG00000020010	Vnn3	protein_coding	10	vanin 3	VNN3	588.393	-0.366468	-0.362924	0.0770028	2.13145e-06	7.4206e-06
ENSMUSG00000020014	Cfap54	protein_coding	10	cilia and flagella associated protein 54	CFAP54	9.60928	0.567514	0.472009	0.346896	0.125978	0.178045
ENSMUSG00000020015	Cdk17	protein_coding	10	cyclin-dependent kinase 17	CDK17	205.84	-0.300925	-0.289087	0.152669	0.0528169	0.0830023
ENSMUSG00000020017	Hal	protein_coding	10	histidine ammonia lyase	HAL	2366.77	-1.19365	-1.16672	0.169697	2.16445e-12	1.54683e-11
ENSMUSG00000020018	Snrpf	protein_coding	10	small nuclear ribonucleoprotein polypeptide F	SNRPF	62.0519	0.229122	0.219159	0.161536	0.165132	0.224553
ENSMUSG00000020019	Ntn4	protein_coding	10	netrin 4	NTN4	169.396	0.434784	0.423853	0.129106	0.000841324	0.00194153
ENSMUSG00000020021	Fgd6	protein_coding	10	FYVE, RhoGEF and PH domain containing 6	FGD6	494.959	-0.418053	-0.407954	0.124476	0.000878892	0.00202061
ENSMUSG00000020022	Ndufa12	protein_coding	10	NADH:ubiquinone oxidoreductase subunit A12	NDUFA12	253.302	0.069982	0.0691517	0.0858046	0.41788	0.492165
ENSMUSG00000020023	Tmcc3	protein_coding	10	transmembrane and coiled coil domains 3	TMCC3	254.456	0.511228	0.50413	0.100227	3.82802e-07	1.46911e-06
ENSMUSG00000020024	Cep83	protein_coding	10	centrosomal protein 83	CEP83	124.905	-0.0266046	-0.0256775	0.127689	0.837396	0.868977
ENSMUSG00000020027	Socs2	protein_coding	10	suppressor of cytokine signaling 2	SOCS2	235.219	-1.04645	-0.914312	0.368023	0.00541454	0.0106405
ENSMUSG00000020029	Nudt4	protein_coding	10	nudix (nucleoside diphosphate linked moiety X)-type motif 4	NUDT4	2391.87	-0.355181	-0.347379	0.115304	0.00227819	0.00484745
ENSMUSG00000020032	Nuak1	protein_coding	10	NUAK family, SNF1-like kinase, 1	NUAK1	63.5203	0.788931	0.759332	0.180624	1.38587e-05	4.27897e-05
ENSMUSG00000020034	Tcp11l2	protein_coding	10	t-complex 11 (mouse) like 2	TCP11L2	228.882	-0.62797	-0.602698	0.173077	0.000336727	0.000836481
ENSMUSG00000020037	Rfx4	protein_coding	10	regulatory factor X, 4 (influences HLA class II expression)	RFX4	22.8227	1.06739	0.991846	0.283198	0.000159048	0.00041729
ENSMUSG00000020038	Cry1	protein_coding	10	cryptochrome 1 (photolyase-like)	CRY1	85.2779	-1.16934	-1.13733	0.1835	1.94144e-10	1.10939e-09
ENSMUSG00000020042	Btbd11	protein_coding	10	BTB (POZ) domain containing 11	BTBD11	35.7993	1.95291	1.86437	0.336065	4.18365e-09	2.03845e-08
ENSMUSG00000020044	Timp3	protein_coding	10	tissue inhibitor of metalloproteinase 3	TIMP3	820.158	0.62105	0.608982	0.122448	4.39757e-07	1.67217e-06
ENSMUSG00000020048	Hsp90b1	protein_coding	10	heat shock protein 90, beta (Grp94), member 1	HSP90B1	8829.41	-0.618872	-0.6158	0.0595518	3.15437e-25	6.60302e-24
ENSMUSG00000020051	Pah	protein_coding	10	phenylalanine hydroxylase	PAH	11208.7	-0.910532	-0.895524	0.125133	3.99663e-13	3.08842e-12
ENSMUSG00000020053	Igf1	protein_coding	10	insulin-like growth factor 1	IGF1	4477.14	-1.4502	-1.44581	0.0691472	1.16651e-97	4.59298e-95
ENSMUSG00000020056	Washc3	protein_coding	10	WASH complex subunit 3	WASHC3	220.703	0.322908	0.31863	0.0910984	0.000423054	0.00103293
ENSMUSG00000020057	Dram1	protein_coding	10	DNA-damage regulated autophagy modulator 1	DRAM1	44.0298	2.22873	2.16373	0.29878	5.16664e-14	4.34813e-13
ENSMUSG00000020062	Slc5a8	protein_coding	10	solute carrier family 5 (iodide transporter), member 8	SLC5A8	2.40491	2.59138	1.79353	1.051	0.0119454	0.0218205
ENSMUSG00000020063	Sirt1	protein_coding	10	sirtuin 1	SIRT1	145.907	-0.775942	-0.748452	0.173564	9.1374e-06	2.90755e-05
ENSMUSG00000020064	Herc4	protein_coding	10	hect domain and RLD 4	HERC4	628.635	-0.31388	-0.306202	0.119789	0.00951984	0.017819
ENSMUSG00000020067	Mypn	protein_coding	10	myopalladin	MYPN	1.15509	-1.70824	-0.715819	0.854453	0.118861	0.169056
ENSMUSG00000020069	Hnrnph3	protein_coding	10	heterogeneous nuclear ribonucleoprotein H3	HNRNPH3	215.653	-0.182443	-0.177892	0.118078	0.126834	0.179102
ENSMUSG00000020070	Rufy2	protein_coding	10	RUN and FYVE domain-containing 2	RUFY2	59.4989	-0.19033	-0.183545	0.142031	0.187613	0.249884
ENSMUSG00000020072	Pbld2	protein_coding	10	phenazine biosynthesis-like protein domain containing 2		1419.12	-0.74973	-0.735912	0.123575	1.54419e-09	7.93054e-09
ENSMUSG00000020074	Ccar1	protein_coding	10	cell division cycle and apoptosis regulator 1	CCAR1	555.114	-0.500364	-0.491941	0.1039	1.686e-06	5.93979e-06
ENSMUSG00000020075	Ddx21	protein_coding	10	DEAD (Asp-Glu-Ala-Asp) box polypeptide 21	DDX21	563.557	-0.503715	-0.494811	0.109342	4.75318e-06	1.5768e-05
ENSMUSG00000020076	Ddx50	protein_coding	10	DEAD (Asp-Glu-Ala-Asp) box polypeptide 50	DDX50	661.635	-0.672232	-0.666369	0.0792209	2.51757e-17	2.89521e-16
ENSMUSG00000020077	Srgn	protein_coding	10	serglycin	SRGN	180.433	1.23127	1.19347	0.202523	1.03348e-09	5.43249e-09
ENSMUSG00000020078	Vps26a	protein_coding	10	VPS26 retromer complex component A	VPS26A	608.917	-0.169991	-0.165584	0.120841	0.164781	0.224113
ENSMUSG00000020079	Supv3l1	protein_coding	10	suppressor of var1, 3-like 1 (S. cerevisiae)	SUPV3L1	224.361	-0.106761	-0.10503	0.0932834	0.256167	0.325714
ENSMUSG00000020080	Hkdc1	protein_coding	10	hexokinase domain containing 1	HKDC1	52.5953	3.2394	3.2048	0.25245	1.26765e-37	5.40285e-36
ENSMUSG00000020083	Fam241b	protein_coding	10	family with sequence similarity 241, member B	FAM241B	49.0711	2.52323	2.48978	0.223195	1.23691e-29	3.24678e-28
ENSMUSG00000020085	Aifm2	protein_coding	10	apoptosis-inducing factor, mitochondrion-associated 2	AIFM2	397.106	-0.186212	-0.184263	0.0764509	0.0153738	0.0274316
ENSMUSG00000020086	H2afy2	protein_coding	10	H2A histone family, member Y2	H2AFY2	15.6206	1.03862	0.948483	0.308655	0.000849606	0.00195955
ENSMUSG00000020087	Tysnd1	protein_coding	10	trypsin domain containing 1	TYSND1	540.846	0.405793	0.396701	0.122043	0.000979132	0.00223453
ENSMUSG00000020088	Sar1a	protein_coding	10	secretion associated Ras related GTPase 1A	SAR1A	1145.84	-0.202318	-0.201291	0.0532517	0.000150936	0.000397268
ENSMUSG00000020089	Ppa1	protein_coding	10	pyrophosphatase (inorganic) 1	PPA1	1507	-0.102773	-0.101197	0.0865794	0.238322	0.306059
ENSMUSG00000020091	Eif4ebp2	protein_coding	10	eukaryotic translation initiation factor 4E binding protein 2	EIF4EBP2	3205.71	-0.563543	-0.558462	0.0772996	3.59746e-13	2.78908e-12
ENSMUSG00000020092	Pald1	protein_coding	10	phosphatase domain containing, paladin 1	PALD1	177.497	0.189462	0.187006	0.0914295	0.039558	0.0641982
ENSMUSG00000020097	Sgpl1	protein_coding	10	sphingosine phosphate lyase 1	SGPL1	856.888	0.03945	0.0388765	0.0998429	0.695323	0.747679
ENSMUSG00000020098	Pcbd1	protein_coding	10	pterin 4 alpha carbinolamine dehydratase/dimerization cofactor of hepatocyte nuclear factor 1 alpha (TCF1) 1	PCBD1	2378.27	-0.0779093	-0.077208	0.0871457	0.374569	0.448663
ENSMUSG00000020099	Unc5b	protein_coding	10	unc-5 netrin receptor B	UNC5B	323.728	1.65722	1.64648	0.112982	9.47343e-49	6.58244e-47
ENSMUSG00000020100	Slc29a3	protein_coding	10	solute carrier family 29 (nucleoside transporters), member 3	SLC29A3	112.335	1.17112	1.15338	0.138047	2.03903e-17	2.36627e-16
ENSMUSG00000020101	Vsir	protein_coding	10	V-set immunoregulatory receptor	VSIR	261.38	1.76652	1.75617	0.112042	4.48008e-56	4.44318e-54
ENSMUSG00000020102	Slc16a7	protein_coding	10	solute carrier family 16 (monocarboxylic acid transporters), member 7	SLC16A7	1052.3	-0.39523	-0.385821	0.115266	0.000675559	0.00159164
ENSMUSG00000020105	Lrig3	protein_coding	10	leucine-rich repeats and immunoglobulin-like domains 3	LRIG3	98.8894	-0.52904	-0.515842	0.131375	6.41811e-05	0.000179073
ENSMUSG00000020107	Anapc16	protein_coding	10	anaphase promoting complex subunit 16	ANAPC16	281.682	0.0752448	0.0743245	0.0856685	0.383042	0.457223
ENSMUSG00000020108	Ddit4	protein_coding	10	DNA-damage-inducible transcript 4	DDIT4	83.2926	0.907657	0.887916	0.146092	5.94177e-10	3.21108e-09
ENSMUSG00000020109	Dnajb12	protein_coding	10	DnaJ heat shock protein family (Hsp40) member B12	DNAJB12	692.801	-0.104556	-0.103713	0.0628158	0.0971211	0.141606
ENSMUSG00000020111	Micu1	protein_coding	10	mitochondrial calcium uptake 1	MICU1	376.528	0.652378	0.647379	0.0776036	4.79563e-17	5.40227e-16
ENSMUSG00000020114	Cand1	protein_coding	10	cullin associated and neddylation disassociated 1	CAND1	791.616	-0.487367	-0.484673	0.0608468	1.30562e-15	1.28137e-14
ENSMUSG00000020115	Tbk1	protein_coding	10	TANK-binding kinase 1	TBK1	332.994	-0.275242	-0.270788	0.0970014	0.0048273	0.00957986
ENSMUSG00000020116	Pno1	protein_coding	11	partner of NOB1 homolog	PNO1	351.036	-0.115864	-0.11359	0.102008	0.260381	0.330208
ENSMUSG00000020120	Plek	protein_coding	11	pleckstrin	PLEK	249.961	2.68113	2.60413	0.349134	5.71916e-15	5.31037e-14
ENSMUSG00000020121	Srgap1	protein_coding	10	SLIT-ROBO Rho GTPase activating protein 1	SRGAP1	20.1638	0.566017	0.511569	0.263783	0.0374108	0.0611025
ENSMUSG00000020122	Egfr	protein_coding	11	epidermal growth factor receptor	EGFR	4556.28	-2.3535	-2.28508	0.305411	1.10314e-14	9.94147e-14
ENSMUSG00000020123	Avpr1a	protein_coding	10	arginine vasopressin receptor 1A	AVPR1A	81.6359	-1.44608	-1.38773	0.252706	1.00762e-08	4.6636e-08
ENSMUSG00000020124	Usp15	protein_coding	10	ubiquitin specific peptidase 15	USP15	533.197	-0.535145	-0.529805	0.083133	1.40367e-10	8.15043e-10
ENSMUSG00000020125	Elane	protein_coding	10	elastase, neutrophil expressed	ELANE	2.72198	2.80542	2.00616	1.09791	0.00789136	0.0150207
ENSMUSG00000020128	Vps54	protein_coding	11	VPS54 GARP complex subunit	VPS54	476.132	-0.815402	-0.80704	0.0951051	1.15503e-17	1.36531e-16
ENSMUSG00000020130	Tbc1d15	protein_coding	10	TBC1 domain family, member 15	TBC1D15	615.483	-0.652079	-0.640755	0.114864	1.60895e-08	7.27337e-08
ENSMUSG00000020131	Pcsk4	protein_coding	10	proprotein convertase subtilisin/kexin type 4	PCSK4	230.642	-0.807575	-0.780287	0.171883	3.08902e-06	1.05457e-05
ENSMUSG00000020132	Rab21	protein_coding	10	RAB21, member RAS oncogene family	RAB21	510.391	-0.404805	-0.40021	0.0846196	1.90631e-06	6.67611e-06
ENSMUSG00000020133	2310011J03Rik	protein_coding	10	RIKEN cDNA 2310011J03 gene	C19orf25	188.872	0.415816	0.408662	0.106475	0.00010618	0.000286396
ENSMUSG00000020134	Peli1	protein_coding	11	pellino 1	PELI1	249.87	-0.419122	-0.405543	0.143438	0.003916	0.00793808
ENSMUSG00000020135	Apc2	protein_coding	10	adenomatosis polyposis coli 2	APC2	6.58128	0.969805	0.787084	0.434111	0.0316247	0.0525501
ENSMUSG00000020137	Thap2	protein_coding	10	THAP domain containing, apoptosis associated protein 2	THAP2	112.973	-0.556502	-0.538422	0.151534	0.000274962	0.000691566
ENSMUSG00000020140	Lgr5	protein_coding	10	leucine rich repeat containing G protein coupled receptor 5	LGR5	42.9107	-0.902218	-0.861737	0.207304	1.55846e-05	4.76469e-05
ENSMUSG00000020142	Slc1a4	protein_coding	11	solute carrier family 1 (glutamate/neutral amino acid transporter), member 4	SLC1A4	226.98	3.49844	3.47123	0.230105	2.05677e-52	1.73535e-50
ENSMUSG00000020143	Dock2	protein_coding	11	dedicator of cyto-kinesis 2	DOCK2	198.065	2.56292	2.47609	0.364926	8.39963e-13	6.26826e-12
ENSMUSG00000020149	Rab1a	protein_coding	11	RAB1A, member RAS oncogene family	RAB1A	1810.56	-0.242734	-0.240414	0.0734601	0.00100296	0.00228458
ENSMUSG00000020150	Gamt	protein_coding	10	guanidinoacetate methyltransferase	GAMT	1848.3	-0.267759	-0.260306	0.12667	0.0368851	0.060369
ENSMUSG00000020152	Actr2	protein_coding	11	ARP2 actin-related protein 2	ACTR2	1528.44	0.0061251	0.00641835	0.111213	0.956565	0.966383
ENSMUSG00000020153	Ndufs7	protein_coding	10	NADH:ubiquinone oxidoreductase core subunit S7	NDUFS7	687.064	0.01136	0.011262	0.116544	0.923287	0.939709
ENSMUSG00000020154	Ptprb	protein_coding	10	protein tyrosine phosphatase, receptor type, B	PTPRB	912.053	-0.810792	-0.803049	0.091566	9.76055e-19	1.24834e-17
ENSMUSG00000020156	Mum1	protein_coding	10	melanoma associated antigen (mutated) 1		188.957	0.00316857	0.00322905	0.113447	0.977983	0.983155
ENSMUSG00000020160	Meis1	protein_coding	11	Meis homeobox 1	MEIS1	26.5524	-0.114652	-0.103851	0.227596	0.630768	0.690887
ENSMUSG00000020163	Uqcr11	protein_coding	10	ubiquinol-cytochrome c reductase, complex III subunit XI	UQCR11	928.781	-0.222496	-0.217588	0.111731	0.0487591	0.0773681
ENSMUSG00000020166	Cnot2	protein_coding	10	CCR4-NOT transcription complex, subunit 2	CNOT2	349.218	-0.336622	-0.332279	0.0882385	0.000147673	0.000389548
ENSMUSG00000020167	Tcf3	protein_coding	10	transcription factor 3	TCF3	294.164	0.166931	0.164057	0.102026	0.104893	0.151402
ENSMUSG00000020170	Frs2	protein_coding	10	fibroblast growth factor receptor substrate 2	FRS2	234.627	-0.645821	-0.636759	0.103305	4.63983e-10	2.54153e-09
ENSMUSG00000020171	Yeats4	protein_coding	10	YEATS domain containing 4	YEATS4	218.031	0.238354	0.234458	0.0995111	0.0174711	0.0308247
ENSMUSG00000020173	Cobl	protein_coding	11	cordon-bleu WH2 repeat	COBL	332.008	-0.335445	-0.331535	0.0839642	6.98693e-05	0.000193799
ENSMUSG00000020175	Rab36	protein_coding	10	RAB36, member RAS oncogene family	RAB36	12.1124	0.383761	0.330328	0.297578	0.22699	0.294111
ENSMUSG00000020176	Grb10	protein_coding	11	growth factor receptor bound protein 10	GRB10	74.7543	0.671958	0.649094	0.16371	4.5968e-05	0.000131087
ENSMUSG00000020178	Adora2a	protein_coding	10	adenosine A2a receptor	ADORA2A	42.0763	1.46297	1.42154	0.215558	1.13828e-11	7.50117e-11
ENSMUSG00000020180	Snrpd3	protein_coding	10	small nuclear ribonucleoprotein D3	SNRPD3	351.395	-0.106264	-0.104838	0.084426	0.210942	0.276349
ENSMUSG00000020181	Nav3	protein_coding	10	neuron navigator 3	NAV3	3.21543	2.6078	2.12005	0.826901	0.0019425	0.00419198
ENSMUSG00000020182	Ddc	protein_coding	11	dopa decarboxylase	DDC	685.487	1.53984	1.52758	0.118928	1.57515e-38	7.00221e-37
ENSMUSG00000020183	Cpm	protein_coding	10	carboxypeptidase M	CPM	34.6015	-0.425592	-0.39489	0.215399	0.0549084	0.0859023
ENSMUSG00000020184	Mdm2	protein_coding	10	transformed mouse 3T3 cell double minute 2	MDM2	363.908	-0.401757	-0.397543	0.0813244	8.67937e-07	3.17898e-06
ENSMUSG00000020185	E2f7	protein_coding	10	E2F transcription factor 7	E2F7	9.46301	0.352713	0.286574	0.341713	0.345958	0.419897
ENSMUSG00000020186	Csrp2	protein_coding	10	cysteine and glycine-rich protein 2	CSRP2	402.662	0.219702	0.215438	0.108328	0.0444312	0.0712597
ENSMUSG00000020189	Osbpl8	protein_coding	10	oxysterol binding protein-like 8	OSBPL8	484.254	-1.09429	-1.07928	0.12511	2.35111e-18	2.91894e-17
ENSMUSG00000020190	Mknk2	protein_coding	10	MAP kinase-interacting serine/threonine kinase 2	MKNK2	2114.12	-0.0413211	-0.0402962	0.106574	0.701136	0.75295
ENSMUSG00000020193	Zpbp	protein_coding	11	zona pellucida binding protein	ZPBP	1.37159	-1.42577	-0.611326	0.767127	0.162238	0.221181
ENSMUSG00000020196	Cabin1	protein_coding	10	calcineurin binding protein 1	CABIN1	330.323	0.61052	0.596858	0.130299	3.14215e-06	1.07115e-05
ENSMUSG00000020198	Ap3d1	protein_coding	10	adaptor-related protein complex 3, delta 1 subunit	AP3D1	912.392	0.267086	0.263426	0.0919322	0.00388425	0.00788049
ENSMUSG00000020205	Phlda1	protein_coding	10	pleckstrin homology like domain, family A, member 1	PHLDA1	715.51	-1.6888	-1.48749	0.47772	0.000387086	0.000951433
ENSMUSG00000020211	Sf3a2	protein_coding	10	splicing factor 3a, subunit 2	SF3A2	227.313	0.0728022	0.0709448	0.1252	0.566338	0.632892
ENSMUSG00000020212	Mdm1	protein_coding	10	transformed mouse 3T3 cell double minute 1	MDM1	13.4887	1.02918	0.911978	0.351478	0.00372118	0.00757473
ENSMUSG00000020218	Wif1	protein_coding	10	Wnt inhibitory factor 1	WIF1	3.47685	3.20748	2.50674	1.08839	0.00257227	0.00541812
[truncated: 14,626 more rows]

## Sheet: WS5c ZF HCD to DIO comparison
Workbook S5c. Expanded Zebrafish WT-HCD v WT-NCD compared to DIO mouse model										Zebrafish WT- HCD vs WT-NCD
gene_name	sets	contrasts	fold_change	Zb WT-HCD vs WT-NCD	Mouse DIO vs Chow					Significant	Not Significant
1700037H04Rik	2	Zb WH vs WN,Mouse Par vs Chow	++	0.868204	1.28179			Mouse DIO	Significant	617	5639
Abcc4	2	Zb WH vs WN,Mouse Par vs Chow	++	1.14847	4.0275				Not Significant	204	3309
Abcg1	2	Zb WH vs WN,Mouse Par vs Chow	++	3.02091	2.29779				p-value = 7.526e-13
Abcg5	2	Zb WH vs WN,Mouse Par vs Chow	++	2.18823	1.03266				95% CI= 1.542616
Abcg8	2	Zb WH vs WN,Mouse Par vs Chow	++	1.32343	0.792117				OR= 1.7747
Abracl	2	Zb WH vs WN,Mouse Par vs Chow	++	0.996302	0.657647
Acap1	2	Zb WH vs WN,Mouse Par vs Chow	++	0.752324	0.976776
Acod1	2	Zb WH vs WN,Mouse Par vs Chow	++	2.09257	3.08624
Actg1	2	Zb WH vs WN,Mouse Par vs Chow	++	0.766996	0.990973
Adam8	2	Zb WH vs WN,Mouse Par vs Chow	++	0.770314	3.18027
Agpat4	2	Zb WH vs WN,Mouse Par vs Chow	++	1.10202	1.01741
Aldoa	2	Zb WH vs WN,Mouse Par vs Chow	++	0.990072	0.866638
Angptl2	2	Zb WH vs WN,Mouse Par vs Chow	++	1.48628	0.661779
Anp32a	2	Zb WH vs WN,Mouse Par vs Chow	++	0.411979	0.349561
Anxa2	2	Zb WH vs WN,Mouse Par vs Chow	++	1.28301	3.68707
Anxa3	2	Zb WH vs WN,Mouse Par vs Chow	++	0.893563	2.05112
Anxa8	2	Zb WH vs WN,Mouse Par vs Chow	++	1.06652	1.61401
Apbb1ip	2	Zb WH vs WN,Mouse Par vs Chow	++	0.903752	2.44929
Aqp7	2	Zb WH vs WN,Mouse Par vs Chow	++	1.141	3.16684
Arhgap17	2	Zb WH vs WN,Mouse Par vs Chow	++	0.809032	0.584022
Arhgap22	2	Zb WH vs WN,Mouse Par vs Chow	++	1.33905	4.29831
Arhgap45	2	Zb WH vs WN,Mouse Par vs Chow	++	1.40503	0.953703
Arhgap9	2	Zb WH vs WN,Mouse Par vs Chow	++	0.927291	2.86045
Arl8a	2	Zb WH vs WN,Mouse Par vs Chow	++	0.351278	0.967242
Arpc1b	2	Zb WH vs WN,Mouse Par vs Chow	++	0.979487	1.40366
Arpc4	2	Zb WH vs WN,Mouse Par vs Chow	++	0.543154	0.438635
Arpc5	2	Zb WH vs WN,Mouse Par vs Chow	++	0.8928	0.324219
Atp11a	2	Zb WH vs WN,Mouse Par vs Chow	++	1.15729	0.631747
Atp6ap1	2	Zb WH vs WN,Mouse Par vs Chow	++	0.524991	0.514091
Atp6v1a	2	Zb WH vs WN,Mouse Par vs Chow	++	1.00973	0.226233
B3gnt7	2	Zb WH vs WN,Mouse Par vs Chow	++	1.43186	2.23313
B3gnt8	2	Zb WH vs WN,Mouse Par vs Chow	++	0.860019	2.52078
B4galt6	2	Zb WH vs WN,Mouse Par vs Chow	++	1.20959	2.63929
Batf3	2	Zb WH vs WN,Mouse Par vs Chow	++	1.34939	2.51543
Blvrb	2	Zb WH vs WN,Mouse Par vs Chow	++	0.450265	1.03493
Btk	2	Zb WH vs WN,Mouse Par vs Chow	++	1.11052	2.29583
C4b	2	Zb WH vs WN,Mouse Par vs Chow	++	1.81989	0.496603
C5ar1	2	Zb WH vs WN,Mouse Par vs Chow	++	1.17748	2.85089
C7	2	Zb WH vs WN,Mouse Par vs Chow	++	1.14112	2.32884
Camk1	2	Zb WH vs WN,Mouse Par vs Chow	++	0.453037	0.677744
Cap1	2	Zb WH vs WN,Mouse Par vs Chow	++	0.603576	0.743378
Capg	2	Zb WH vs WN,Mouse Par vs Chow	++	2.00088	3.36277
Capn2	2	Zb WH vs WN,Mouse Par vs Chow	++	1.09146	0.46845
Card9	2	Zb WH vs WN,Mouse Par vs Chow	++	1.29931	2.73268
Cd63	2	Zb WH vs WN,Mouse Par vs Chow	++	1.51279	3.21047
Cd82	2	Zb WH vs WN,Mouse Par vs Chow	++	0.956958	0.255083
Cda	2	Zb WH vs WN,Mouse Par vs Chow	++	1.34875	1.39797
Cdc42se1	2	Zb WH vs WN,Mouse Par vs Chow	++	0.44647	1.25778
Cdh3	2	Zb WH vs WN,Mouse Par vs Chow	++	0.463158	2.53226
Cenpj	2	Zb WH vs WN,Mouse Par vs Chow	++	1.04488	0.411298
Ch25h	2	Zb WH vs WN,Mouse Par vs Chow	++	1.48358	3.70146
Chst15	2	Zb WH vs WN,Mouse Par vs Chow	++	0.944684	0.46243
Cldn4	2	Zb WH vs WN,Mouse Par vs Chow	++	1.20712	4.56226
Cldn5	2	Zb WH vs WN,Mouse Par vs Chow	++	1.58601	0.84715
Cldn7	2	Zb WH vs WN,Mouse Par vs Chow	++	0.9858	2.2559
Clic1	2	Zb WH vs WN,Mouse Par vs Chow	++	0.896456	1.72009
Clu	2	Zb WH vs WN,Mouse Par vs Chow	++	1.27593	0.609762
Cnn2	2	Zb WH vs WN,Mouse Par vs Chow	++	0.839832	1.4538
Coro1a	2	Zb WH vs WN,Mouse Par vs Chow	++	0.933755	2.49646
Cotl1	2	Zb WH vs WN,Mouse Par vs Chow	++	0.943082	2.84364
Creb5	2	Zb WH vs WN,Mouse Par vs Chow	++	0.966493	2.50035
Crybg2	2	Zb WH vs WN,Mouse Par vs Chow	++	0.820796	3.0431
Csnk1e	2	Zb WH vs WN,Mouse Par vs Chow	++	1.11533	0.630789
Ctsa	2	Zb WH vs WN,Mouse Par vs Chow	++	0.526215	0.474138
Ctsc	2	Zb WH vs WN,Mouse Par vs Chow	++	1.20403	0.97551
Ctsd	2	Zb WH vs WN,Mouse Par vs Chow	++	0.759894	1.3904
Ctsk	2	Zb WH vs WN,Mouse Par vs Chow	++	1.53853	2.02179
Ctss	2	Zb WH vs WN,Mouse Par vs Chow	++	1.32912	3.13818
Cttnbp2nl	2	Zb WH vs WN,Mouse Par vs Chow	++	0.650711	1.43862
Cyb561	2	Zb WH vs WN,Mouse Par vs Chow	++	1.43751	1.51685
Cyba	2	Zb WH vs WN,Mouse Par vs Chow	++	1.72926	2.98527
Cybb	2	Zb WH vs WN,Mouse Par vs Chow	++	1.00548	2.81174
Cyfip1	2	Zb WH vs WN,Mouse Par vs Chow	++	0.281369	0.438138
Cyth4	2	Zb WH vs WN,Mouse Par vs Chow	++	0.998722	3.13561
Dagla	2	Zb WH vs WN,Mouse Par vs Chow	++	0.616248	1.19733
Dnase2a	2	Zb WH vs WN,Mouse Par vs Chow	++	0.979638	0.470241
Dok1	2	Zb WH vs WN,Mouse Par vs Chow	++	0.846101	1.54649
Dok2	2	Zb WH vs WN,Mouse Par vs Chow	++	1.32495	2.63034
Dse	2	Zb WH vs WN,Mouse Par vs Chow	++	0.818985	1.06557
Dusp22	2	Zb WH vs WN,Mouse Par vs Chow	++	0.983244	0.229605
Dusp5	2	Zb WH vs WN,Mouse Par vs Chow	++	1.21999	1.50908
Dyrk3	2	Zb WH vs WN,Mouse Par vs Chow	++	0.534698	1.57043
Efemp2	2	Zb WH vs WN,Mouse Par vs Chow	++	1.18304	2.14248
Ehd1	2	Zb WH vs WN,Mouse Par vs Chow	++	0.704243	0.373745
Ehd2	2	Zb WH vs WN,Mouse Par vs Chow	++	0.761504	1.65214
Ehf	2	Zb WH vs WN,Mouse Par vs Chow	++	0.881336	1.85863
Elf3	2	Zb WH vs WN,Mouse Par vs Chow	++	0.96447	2.30981
Elovl1	2	Zb WH vs WN,Mouse Par vs Chow	++	0.903327	0.500437
Eml2	2	Zb WH vs WN,Mouse Par vs Chow	++	1.22531	0.905721
Epb41l4a	2	Zb WH vs WN,Mouse Par vs Chow	++	0.862076	1.62038
Epcam	2	Zb WH vs WN,Mouse Par vs Chow	++	1.1425	2.35075
Eps8l3	2	Zb WH vs WN,Mouse Par vs Chow	++	1.2346	8.93672
Erbb2	2	Zb WH vs WN,Mouse Par vs Chow	++	0.534839	0.725919
Esm1	2	Zb WH vs WN,Mouse Par vs Chow	++	1.04362	2.37659
Evpl	2	Zb WH vs WN,Mouse Par vs Chow	++	1.47543	1.52924
F11r	2	Zb WH vs WN,Mouse Par vs Chow	++	0.403427	0.321359
F13a1	2	Zb WH vs WN,Mouse Par vs Chow	++	1.39995	2.64983
Fam171a2	2	Zb WH vs WN,Mouse Par vs Chow	++	0.844005	1.18118
Far1	2	Zb WH vs WN,Mouse Par vs Chow	++	1.07053	0.759636
Fbln1	2	Zb WH vs WN,Mouse Par vs Chow	++	1.86366	3.0863
Fermt3	2	Zb WH vs WN,Mouse Par vs Chow	++	1.70963	2.47448
Fhl1	2	Zb WH vs WN,Mouse Par vs Chow	++	1.3377	0.343801
Fhl3	2	Zb WH vs WN,Mouse Par vs Chow	++	0.959389	1.70107
Fhod1	2	Zb WH vs WN,Mouse Par vs Chow	++	0.717439	0.878845
Filip1	2	Zb WH vs WN,Mouse Par vs Chow	++	0.99852	0.887804
Flna	2	Zb WH vs WN,Mouse Par vs Chow	++	1.65359	2.08496
Flnc	2	Zb WH vs WN,Mouse Par vs Chow	++	0.608592	4.92488
Flot1	2	Zb WH vs WN,Mouse Par vs Chow	++	0.458325	0.73499
Fmnl1	2	Zb WH vs WN,Mouse Par vs Chow	++	1.50757	2.0203
Fstl1	2	Zb WH vs WN,Mouse Par vs Chow	++	0.511739	1.80904
Fstl3	2	Zb WH vs WN,Mouse Par vs Chow	++	1.98069	1.63336
Fuca1	2	Zb WH vs WN,Mouse Par vs Chow	++	1.37254	0.245527
Galnt7	2	Zb WH vs WN,Mouse Par vs Chow	++	0.832796	0.47812
Gas6	2	Zb WH vs WN,Mouse Par vs Chow	++	1.31234	1.82813
Gbp10	2	Zb WH vs WN,Mouse Par vs Chow	++	0.927446	0.67627
Gbp6	2	Zb WH vs WN,Mouse Par vs Chow	++	0.927446	0.862562
Ggt1	2	Zb WH vs WN,Mouse Par vs Chow	++	2.17526	3.68461
Gmds	2	Zb WH vs WN,Mouse Par vs Chow	++	0.557236	0.578
Gnai1	2	Zb WH vs WN,Mouse Par vs Chow	++	0.848788	0.489204
Gnpda1	2	Zb WH vs WN,Mouse Par vs Chow	++	1.2533	0.545707
Gpnmb	2	Zb WH vs WN,Mouse Par vs Chow	++	1.4941	6.5788
Gpr132	2	Zb WH vs WN,Mouse Par vs Chow	++	1.36816	1.81895
Gramd1b	2	Zb WH vs WN,Mouse Par vs Chow	++	0.958831	2.3045
Grhl2	2	Zb WH vs WN,Mouse Par vs Chow	++	1.45753	1.47382
Gsn	2	Zb WH vs WN,Mouse Par vs Chow	++	0.816223	2.35588
Gucy2c	2	Zb WH vs WN,Mouse Par vs Chow	++	0.993444	2.54606
Hck	2	Zb WH vs WN,Mouse Par vs Chow	++	1.89956	2.65022
Hdac9	2	Zb WH vs WN,Mouse Par vs Chow	++	0.670598	1.87737
Hexb	2	Zb WH vs WN,Mouse Par vs Chow	++	0.727044	2.59026
Hk2	2	Zb WH vs WN,Mouse Par vs Chow	++	1.4494	2.69936
Hlx	2	Zb WH vs WN,Mouse Par vs Chow	++	0.747616	1.48278
Hps1	2	Zb WH vs WN,Mouse Par vs Chow	++	0.820006	0.800782
Hpx	2	Zb WH vs WN,Mouse Par vs Chow	++	1.09048	0.624098
Hspg2	2	Zb WH vs WN,Mouse Par vs Chow	++	0.514228	0.733371
Htra3	2	Zb WH vs WN,Mouse Par vs Chow	++	1.76161	1.82692
Hyal2	2	Zb WH vs WN,Mouse Par vs Chow	++	0.859646	0.415807
Ier5l	2	Zb WH vs WN,Mouse Par vs Chow	++	0.912754	1.41113
Igfbp5	2	Zb WH vs WN,Mouse Par vs Chow	++	0.74944	1.35524
Ildr1	2	Zb WH vs WN,Mouse Par vs Chow	++	1.1423	1.99653
Iqgap1	2	Zb WH vs WN,Mouse Par vs Chow	++	0.941519	2.06161
Irf8	2	Zb WH vs WN,Mouse Par vs Chow	++	1.00383	1.97124
Itga2	2	Zb WH vs WN,Mouse Par vs Chow	++	2.52972	2.35339
Itga3	2	Zb WH vs WN,Mouse Par vs Chow	++	0.838665	1.12826
Itgb2	2	Zb WH vs WN,Mouse Par vs Chow	++	1.2847	2.86687
Itgb7	2	Zb WH vs WN,Mouse Par vs Chow	++	1.4052	1.4489
Itpk1	2	Zb WH vs WN,Mouse Par vs Chow	++	0.917271	0.529295
Itpr3	2	Zb WH vs WN,Mouse Par vs Chow	++	0.990823	1.19415
Itprip	2	Zb WH vs WN,Mouse Par vs Chow	++	0.882137	1.26004
Jam3	2	Zb WH vs WN,Mouse Par vs Chow	++	0.830639	0.902498
Kcnh3	2	Zb WH vs WN,Mouse Par vs Chow	++	2.56697	2.93694
Lamb1	2	Zb WH vs WN,Mouse Par vs Chow	++	0.545802	1.28314
Lamb2	2	Zb WH vs WN,Mouse Par vs Chow	++	1.11533	1.11733
Lcp1	2	Zb WH vs WN,Mouse Par vs Chow	++	0.944697	0.661765
Litaf	2	Zb WH vs WN,Mouse Par vs Chow	++	0.935087	1.05964
Lmna	2	Zb WH vs WN,Mouse Par vs Chow	++	1.21841	0.822204
Lpxn	2	Zb WH vs WN,Mouse Par vs Chow	++	1.27015	2.44921
Ltbp1	2	Zb WH vs WN,Mouse Par vs Chow	++	0.515861	1.19868
Lyn	2	Zb WH vs WN,Mouse Par vs Chow	++	1.06533	0.572779
Manba	2	Zb WH vs WN,Mouse Par vs Chow	++	0.794839	0.355784
Matk	2	Zb WH vs WN,Mouse Par vs Chow	++	1.8176	3.71372
Mcam	2	Zb WH vs WN,Mouse Par vs Chow	++	0.656006	1.44202
Mdfic	2	Zb WH vs WN,Mouse Par vs Chow	++	0.829422	0.408781
Mdk	2	Zb WH vs WN,Mouse Par vs Chow	++	1.21572	1.98761
Mdp1	2	Zb WH vs WN,Mouse Par vs Chow	++	1.64995	0.339581
Meltf	2	Zb WH vs WN,Mouse Par vs Chow	++	1.37039	2.71268
Metrnl	2	Zb WH vs WN,Mouse Par vs Chow	++	0.833208	1.76288
Mfap4	2	Zb WH vs WN,Mouse Par vs Chow	++	1.52141	2.65234
Mfsd10	2	Zb WH vs WN,Mouse Par vs Chow	++	0.982724	0.882444
Mfsd11	2	Zb WH vs WN,Mouse Par vs Chow	++	0.74378	0.393156
Micall2	2	Zb WH vs WN,Mouse Par vs Chow	++	2.12675	1.1091
Mitf	2	Zb WH vs WN,Mouse Par vs Chow	++	1.25553	0.630871
Mmp14	2	Zb WH vs WN,Mouse Par vs Chow	++	0.792803	0.863208
Mmp17	2	Zb WH vs WN,Mouse Par vs Chow	++	1.20459	1.11163
Mmp9	2	Zb WH vs WN,Mouse Par vs Chow	++	2.00531	1.40735
Mov10	2	Zb WH vs WN,Mouse Par vs Chow	++	1.27039	0.737201
Mpeg1	2	Zb WH vs WN,Mouse Par vs Chow	++	1.22915	3.00238
Mroh1	2	Zb WH vs WN,Mouse Par vs Chow	++	0.70283	0.606954
Msn	2	Zb WH vs WN,Mouse Par vs Chow	++	0.759409	1.46218
Mvp	2	Zb WH vs WN,Mouse Par vs Chow	++	1.1721	1.32966
Myadm	2	Zb WH vs WN,Mouse Par vs Chow	++	0.500576	0.483989
Myh15	2	Zb WH vs WN,Mouse Par vs Chow	++	1.44096	6.73541
Myh9	2	Zb WH vs WN,Mouse Par vs Chow	++	0.872088	0.765255
Myl9	2	Zb WH vs WN,Mouse Par vs Chow	++	0.678878	0.850006
Mylip	2	Zb WH vs WN,Mouse Par vs Chow	++	0.873183	0.661683
Myo1f	2	Zb WH vs WN,Mouse Par vs Chow	++	1.14149	3.47629
Myo1g	2	Zb WH vs WN,Mouse Par vs Chow	++	1.67934	2.23119
Myo7b	2	Zb WH vs WN,Mouse Par vs Chow	++	1.91091	3.45817
Myo9b	2	Zb WH vs WN,Mouse Par vs Chow	++	0.490198	0.965422
Myof	2	Zb WH vs WN,Mouse Par vs Chow	++	1.57203	2.82718
Naga	2	Zb WH vs WN,Mouse Par vs Chow	++	0.987978	0.56336
Napsa	2	Zb WH vs WN,Mouse Par vs Chow	++	0.873893	2.0864
Nav1	2	Zb WH vs WN,Mouse Par vs Chow	++	0.755703	0.660202
Ncf1	2	Zb WH vs WN,Mouse Par vs Chow	++	1.31539	2.12722
Ncf4	2	Zb WH vs WN,Mouse Par vs Chow	++	1.10544	2.56827
Nectin2	2	Zb WH vs WN,Mouse Par vs Chow	++	0.813164	0.386147
Nfatc2	2	Zb WH vs WN,Mouse Par vs Chow	++	1.30783	1.68782
Olfml3	2	Zb WH vs WN,Mouse Par vs Chow	++	1.06758	3.14347
P2ry13	2	Zb WH vs WN,Mouse Par vs Chow	++	1.53609	2.19908
P3h2	2	Zb WH vs WN,Mouse Par vs Chow	++	0.65222	0.940651
Padi2	2	Zb WH vs WN,Mouse Par vs Chow	++	0.763933	2.43616
Parp14	2	Zb WH vs WN,Mouse Par vs Chow	++	0.818694	0.95489
Parp8	2	Zb WH vs WN,Mouse Par vs Chow	++	0.676443	1.93391
Parvg	2	Zb WH vs WN,Mouse Par vs Chow	++	1.35989	2.9991
Pdgfa	2	Zb WH vs WN,Mouse Par vs Chow	++	0.614284	0.403775
Pdgfrb	2	Zb WH vs WN,Mouse Par vs Chow	++	0.641936	1.76006
Pdlim4	2	Zb WH vs WN,Mouse Par vs Chow	++	0.695374	2.68501
Pea15a	2	Zb WH vs WN,Mouse Par vs Chow	++	0.606165	1.66434
Pfkl	2	Zb WH vs WN,Mouse Par vs Chow	++	0.794491	0.448633
Pfn1	2	Zb WH vs WN,Mouse Par vs Chow	++	0.697904	0.524967
Phlda2	2	Zb WH vs WN,Mouse Par vs Chow	++	1.73651	2.01212
Piezo1	2	Zb WH vs WN,Mouse Par vs Chow	++	0.886434	1.03721
Pik3r5	2	Zb WH vs WN,Mouse Par vs Chow	++	1.34793	2.58246
Pla2g4a	2	Zb WH vs WN,Mouse Par vs Chow	++	1.04392	2.57578
Plac8	2	Zb WH vs WN,Mouse Par vs Chow	++	1.55191	2.3031
Plat	2	Zb WH vs WN,Mouse Par vs Chow	++	0.97574	4.04532
Pld3	2	Zb WH vs WN,Mouse Par vs Chow	++	0.652509	1.71543
Plek	2	Zb WH vs WN,Mouse Par vs Chow	++	1.18622	2.60413
Plekha1	2	Zb WH vs WN,Mouse Par vs Chow	++	0.542452	0.804024
Plekhb2	2	Zb WH vs WN,Mouse Par vs Chow	++	1.04961	0.560438
Plekhg5	2	Zb WH vs WN,Mouse Par vs Chow	++	1.05689	0.389329
Plekho1	2	Zb WH vs WN,Mouse Par vs Chow	++	1.07586	1.98645
Plp2	2	Zb WH vs WN,Mouse Par vs Chow	++	0.883125	1.91077
Plpp5	2	Zb WH vs WN,Mouse Par vs Chow	++	0.610997	0.482204
Pls1	2	Zb WH vs WN,Mouse Par vs Chow	++	1.51794	4.88044
Plscr3	2	Zb WH vs WN,Mouse Par vs Chow	++	1.57582	0.808825
Plxdc2	2	Zb WH vs WN,Mouse Par vs Chow	++	0.801793	3.58102
Postn	2	Zb WH vs WN,Mouse Par vs Chow	++	0.881412	1.51346
Prdm1	2	Zb WH vs WN,Mouse Par vs Chow	++	1.19932	2.0657
Prdm11	2	Zb WH vs WN,Mouse Par vs Chow	++	0.707121	0.985225
Prdx1	2	Zb WH vs WN,Mouse Par vs Chow	++	0.765533	0.221341
Prkcd	2	Zb WH vs WN,Mouse Par vs Chow	++	0.957498	1.21984
Ptger2	2	Zb WH vs WN,Mouse Par vs Chow	++	1.02568	1.39704
Ptk2b	2	Zb WH vs WN,Mouse Par vs Chow	++	0.871217	0.460056
Ptpn6	2	Zb WH vs WN,Mouse Par vs Chow	++	0.852006	1.60776
Rac2	2	Zb WH vs WN,Mouse Par vs Chow	++	0.844023	2.26855
Rap1b	2	Zb WH vs WN,Mouse Par vs Chow	++	0.740014	0.321932
Rassf10	2	Zb WH vs WN,Mouse Par vs Chow	++	1.22875	1.05536
Rassf9	2	Zb WH vs WN,Mouse Par vs Chow	++	0.815021	0.893447
Reep5	2	Zb WH vs WN,Mouse Par vs Chow	++	0.462184	0.822552
Relt	2	Zb WH vs WN,Mouse Par vs Chow	++	1.48878	1.83465
Rgl1	2	Zb WH vs WN,Mouse Par vs Chow	++	0.711193	0.881044
Rhog	2	Zb WH vs WN,Mouse Par vs Chow	++	0.728074	1.32136
Rin3	2	Zb WH vs WN,Mouse Par vs Chow	++	0.774246	0.352808
Ripk3	2	Zb WH vs WN,Mouse Par vs Chow	++	1.30725	1.67596
Rit1	2	Zb WH vs WN,Mouse Par vs Chow	++	0.63111	1.01925
S100a16	2	Zb WH vs WN,Mouse Par vs Chow	++	1.29956	0.424278
S1pr4	2	Zb WH vs WN,Mouse Par vs Chow	++	1.4641	1.68352
Sema3b	2	Zb WH vs WN,Mouse Par vs Chow	++	0.450166	3.51504
Serinc2	2	Zb WH vs WN,Mouse Par vs Chow	++	0.7519	1.2861
Serpinb1a	2	Zb WH vs WN,Mouse Par vs Chow	++	1.2215	2.35114
Sla	2	Zb WH vs WN,Mouse Par vs Chow	++	0.984066	2.0082
Slc16a9	2	Zb WH vs WN,Mouse Par vs Chow	++	1.29548	1.40315
Slc2a6	2	Zb WH vs WN,Mouse Par vs Chow	++	1.41315	2.19898
Slc43a2	2	Zb WH vs WN,Mouse Par vs Chow	++	1.06482	1.11684
Slc5a9	2	Zb WH vs WN,Mouse Par vs Chow	++	0.898374	4.97217
Slc7a1	2	Zb WH vs WN,Mouse Par vs Chow	++	1.06439	1.81776
Slc7a11	2	Zb WH vs WN,Mouse Par vs Chow	++	1.90428	6.75872
Slc7a7	2	Zb WH vs WN,Mouse Par vs Chow	++	1.72155	1.25115
Slc9a1	2	Zb WH vs WN,Mouse Par vs Chow	++	0.739873	0.471089
Smox	2	Zb WH vs WN,Mouse Par vs Chow	++	1.16401	1.55777
Smpd2	2	Zb WH vs WN,Mouse Par vs Chow	++	1.21878	0.266456
Smpdl3b	2	Zb WH vs WN,Mouse Par vs Chow	++	1.54753	1.45859
Smtnl2	2	Zb WH vs WN,Mouse Par vs Chow	++	0.803524	0.86562
Snx8	2	Zb WH vs WN,Mouse Par vs Chow	++	1.47529	0.678483
Spi1	2	Zb WH vs WN,Mouse Par vs Chow	++	2.22609	2.73386
Spint1	2	Zb WH vs WN,Mouse Par vs Chow	++	1.0161	1.59634
Spns3	2	Zb WH vs WN,Mouse Par vs Chow	++	1.5038	3.26569
Spry1	2	Zb WH vs WN,Mouse Par vs Chow	++	0.90065	0.943562
Sptlc2	2	Zb WH vs WN,Mouse Par vs Chow	++	1.14437	1.35745
St14	2	Zb WH vs WN,Mouse Par vs Chow	++	0.790849	2.45809
Stab2	2	Zb WH vs WN,Mouse Par vs Chow	++	2.38366	0.517565
Stambpl1	2	Zb WH vs WN,Mouse Par vs Chow	++	0.672789	1.58678
Stap2	2	Zb WH vs WN,Mouse Par vs Chow	++	1.73266	0.268557
Stx11	2	Zb WH vs WN,Mouse Par vs Chow	++	1.67185	1.32466
Swap70	2	Zb WH vs WN,Mouse Par vs Chow	++	2.2307	0.34998
Tes	2	Zb WH vs WN,Mouse Par vs Chow	++	0.91751	1.98369
Tfec	2	Zb WH vs WN,Mouse Par vs Chow	++	1.22695	1.47718
Tgfb1	2	Zb WH vs WN,Mouse Par vs Chow	++	1.27292	1.58905
Thbs1	2	Zb WH vs WN,Mouse Par vs Chow	++	1.78965	3.19572
Thbs2	2	Zb WH vs WN,Mouse Par vs Chow	++	1.6099	2.66509
Timp2	2	Zb WH vs WN,Mouse Par vs Chow	++	1.31314	1.72922
Tjp2	2	Zb WH vs WN,Mouse Par vs Chow	++	0.696241	0.903422
Tmc5	2	Zb WH vs WN,Mouse Par vs Chow	++	0.876837	4.32177
Tmem179b	2	Zb WH vs WN,Mouse Par vs Chow	++	0.819555	0.245046
Tmem45b	2	Zb WH vs WN,Mouse Par vs Chow	++	0.822303	2.9985
Tmem98	2	Zb WH vs WN,Mouse Par vs Chow	++	0.728567	0.909587
Tnfrsf21	2	Zb WH vs WN,Mouse Par vs Chow	++	0.730873	1.13634
Tnfsf10	2	Zb WH vs WN,Mouse Par vs Chow	++	1.08284	0.430999
Trpm4	2	Zb WH vs WN,Mouse Par vs Chow	++	1.16314	1.5865
Trpv2	2	Zb WH vs WN,Mouse Par vs Chow	++	1.29731	2.29216
Trpv4	2	Zb WH vs WN,Mouse Par vs Chow	++	1.05583	2.21591
Tuba1a	2	Zb WH vs WN,Mouse Par vs Chow	++	1.03443	1.97128
Txn1	2	Zb WH vs WN,Mouse Par vs Chow	++	0.712913	0.771041
Tyk2	2	Zb WH vs WN,Mouse Par vs Chow	++	0.677897	0.365902
Uap1l1	2	Zb WH vs WN,Mouse Par vs Chow	++	0.956123	3.07661
Unc13d	2	Zb WH vs WN,Mouse Par vs Chow	++	1.17035	1.52246
Usp43	2	Zb WH vs WN,Mouse Par vs Chow	++	1.03296	3.13687
Vangl1	2	Zb WH vs WN,Mouse Par vs Chow	++	0.695463	0.290551
Vcan	2	Zb WH vs WN,Mouse Par vs Chow	++	2.07552	4.10588
Wipf3	2	Zb WH vs WN,Mouse Par vs Chow	++	0.859102	0.60855
Wls	2	Zb WH vs WN,Mouse Par vs Chow	++	0.705332	1.37557
Wnt4	2	Zb WH vs WN,Mouse Par vs Chow	++	1.0996	1.06614
Znfx1	2	Zb WH vs WN,Mouse Par vs Chow	++	0.951434	0.341657
Zyx	2	Zb WH vs WN,Mouse Par vs Chow	++	0.800889	0.315865
Abca1	2	Zb WH vs WN,Mouse Par vs Chow	+-	1.82114	-0.323414
Acsl1	2	Zb WH vs WN,Mouse Par vs Chow	+-	1.63241	-1.43028
Acsl5	2	Zb WH vs WN,Mouse Par vs Chow	+-	1.32225	-0.248219
Adi1	2	Zb WH vs WN,Mouse Par vs Chow	+-	0.80006	-0.641245
Akap13	2	Zb WH vs WN,Mouse Par vs Chow	+-	0.681661	-0.569015
Anks4b	2	Zb WH vs WN,Mouse Par vs Chow	+-	1.40287	-0.89186
Arhgap12	2	Zb WH vs WN,Mouse Par vs Chow	+-	1.22953	-0.243104
Arhgap42	2	Zb WH vs WN,Mouse Par vs Chow	+-	0.751908	-1.17268
C6	2	Zb WH vs WN,Mouse Par vs Chow	+-	0.761224	-0.640018
Clcn2	2	Zb WH vs WN,Mouse Par vs Chow	+-	1.45597	-0.657216
Cmtm4	2	Zb WH vs WN,Mouse Par vs Chow	+-	0.50342	-0.426424
Dact2	2	Zb WH vs WN,Mouse Par vs Chow	+-	1.34919	-0.54949
Dnajc16	2	Zb WH vs WN,Mouse Par vs Chow	+-	0.588975	-0.391734
Dock5	2	Zb WH vs WN,Mouse Par vs Chow	+-	0.632357	-0.36126
Dolpp1	2	Zb WH vs WN,Mouse Par vs Chow	+-	0.519935	-0.238355
Elovl3	2	Zb WH vs WN,Mouse Par vs Chow	+-	0.99825	-1.75683
Fam107b	2	Zb WH vs WN,Mouse Par vs Chow	+-	0.718063	-0.256229
Fn1	2	Zb WH vs WN,Mouse Par vs Chow	+-	1.13868	-0.551134
Fnip2	2	Zb WH vs WN,Mouse Par vs Chow	+-	1.28929	-0.474271
Gcnt4	2	Zb WH vs WN,Mouse Par vs Chow	+-	1.2215	-1.7352
Glud1	2	Zb WH vs WN,Mouse Par vs Chow	+-	1.11186	-0.271027
Gnai3	2	Zb WH vs WN,Mouse Par vs Chow	+-	0.848788	-0.355181
Gramd1c	2	Zb WH vs WN,Mouse Par vs Chow	+-	0.646763	-0.891482
Grb7	2	Zb WH vs WN,Mouse Par vs Chow	+-	1.41553	-0.450562
Gsto1	2	Zb WH vs WN,Mouse Par vs Chow	+-	1.16915	-0.221755
H1f0	2	Zb WH vs WN,Mouse Par vs Chow	+-	0.518192	-0.246957
Inhba	2	Zb WH vs WN,Mouse Par vs Chow	+-	1.24202	-1.32859
Klb	2	Zb WH vs WN,Mouse Par vs Chow	+-	1.21723	-1.09439
Man2a1	2	Zb WH vs WN,Mouse Par vs Chow	+-	0.450337	-0.987345
Marveld1	2	Zb WH vs WN,Mouse Par vs Chow	+-	0.973912	-0.569389
Mbl1	2	Zb WH vs WN,Mouse Par vs Chow	+-	1.3308	-0.297105
Mgam	2	Zb WH vs WN,Mouse Par vs Chow	+-	1.55334	-0.916177
Mpp4	2	Zb WH vs WN,Mouse Par vs Chow	+-	1.54062	-2.87907
Mpzl2	2	Zb WH vs WN,Mouse Par vs Chow	+-	0.61595	-0.603362
Mtmr10	2	Zb WH vs WN,Mouse Par vs Chow	+-	0.697973	-0.491839
Nfil3	2	Zb WH vs WN,Mouse Par vs Chow	+-	0.642307	-0.404076
Osbp2	2	Zb WH vs WN,Mouse Par vs Chow	+-	0.972977	-0.967231
Pgam5	2	Zb WH vs WN,Mouse Par vs Chow	+-	0.288987	-0.32351
Pik3ca	2	Zb WH vs WN,Mouse Par vs Chow	+-	0.736632	-0.400794
Pim1	2	Zb WH vs WN,Mouse Par vs Chow	+-	0.810739	-1.08847
Plxnc1	2	Zb WH vs WN,Mouse Par vs Chow	+-	0.877388	-0.473469
Pstpip2	2	Zb WH vs WN,Mouse Par vs Chow	+-	1.40935	-0.88482
Rbm47	2	Zb WH vs WN,Mouse Par vs Chow	+-	0.859891	-1.16485
Rnf145	2	Zb WH vs WN,Mouse Par vs Chow	+-	1.877	-0.293134
Rrbp1	2	Zb WH vs WN,Mouse Par vs Chow	+-	0.764271	-0.292222
S1pr1	2	Zb WH vs WN,Mouse Par vs Chow	+-	1.03342	-0.591356
Slc25a23	2	Zb WH vs WN,Mouse Par vs Chow	+-	1.3527	-1.00207
Slc36a4	2	Zb WH vs WN,Mouse Par vs Chow	+-	0.722894	-0.312939
Slc43a1	2	Zb WH vs WN,Mouse Par vs Chow	+-	0.562831	-1.34378
Slco2b1	2	Zb WH vs WN,Mouse Par vs Chow	+-	0.690974	-0.431483
Sntb1	2	Zb WH vs WN,Mouse Par vs Chow	+-	0.880074	-0.704848
Sult5a1	2	Zb WH vs WN,Mouse Par vs Chow	+-	2.07678	-2.9275
Tasp1	2	Zb WH vs WN,Mouse Par vs Chow	+-	0.498179	-0.452749
Tmem30b	2	Zb WH vs WN,Mouse Par vs Chow	+-	1.41504	-0.760067
Tpd52l1	2	Zb WH vs WN,Mouse Par vs Chow	+-	0.855697	-0.594809
Traf4	2	Zb WH vs WN,Mouse Par vs Chow	+-	1.09794	-0.497409
Tspan12	2	Zb WH vs WN,Mouse Par vs Chow	+-	0.920317	-0.873423
Ttc39c	2	Zb WH vs WN,Mouse Par vs Chow	+-	0.736092	-1.43761
Ugt1a1	2	Zb WH vs WN,Mouse Par vs Chow	+-	0.577949	-1.14335
Usp54	2	Zb WH vs WN,Mouse Par vs Chow	+-	0.932649	-0.446003
Yap1	2	Zb WH vs WN,Mouse Par vs Chow	+-	0.454989	-0.430516
Zfhx3	2	Zb WH vs WN,Mouse Par vs Chow	+-	0.655142	-0.871499
2210016F16Rik	2	Zb WH vs WN,Mouse Par vs Chow	-+	-0.710363	0.219305
Abcc12	2	Zb WH vs WN,Mouse Par vs Chow	-+	-0.662871	3.72596
Acaa1b	2	Zb WH vs WN,Mouse Par vs Chow	-+	-0.980207	0.427003
Acot11	2	Zb WH vs WN,Mouse Par vs Chow	-+	-1.25837	0.745558
Adcy3	2	Zb WH vs WN,Mouse Par vs Chow	-+	-0.730214	1.78817
Adora2b	2	Zb WH vs WN,Mouse Par vs Chow	-+	-0.837541	2.21733
Aplp1	2	Zb WH vs WN,Mouse Par vs Chow	-+	-0.952195	1.24997
Arl3	2	Zb WH vs WN,Mouse Par vs Chow	-+	-0.665828	0.275581
Arsg	2	Zb WH vs WN,Mouse Par vs Chow	-+	-0.59163	0.596874
Astn2	2	Zb WH vs WN,Mouse Par vs Chow	-+	-1.26974	1.46864
Atic	2	Zb WH vs WN,Mouse Par vs Chow	-+	-1.47855	0.19702
C1qtnf2	2	Zb WH vs WN,Mouse Par vs Chow	-+	-1.23913	1.83505
Cacng7	2	Zb WH vs WN,Mouse Par vs Chow	-+	-1.54304	1.52887
Caprin2	2	Zb WH vs WN,Mouse Par vs Chow	-+	-0.954998	0.764178
Clpx	2	Zb WH vs WN,Mouse Par vs Chow	-+	-0.716626	0.209116
Cnnm2	2	Zb WH vs WN,Mouse Par vs Chow	-+	-0.665301	0.349839
Dnah1	2	Zb WH vs WN,Mouse Par vs Chow	-+	-0.761593	5.1886
Eps8l2	2	Zb WH vs WN,Mouse Par vs Chow	-+	-0.56948	0.679151
Ezh1	2	Zb WH vs WN,Mouse Par vs Chow	-+	-0.487555	0.316474
Fanca	2	Zb WH vs WN,Mouse Par vs Chow	-+	-1.24911	1.76318
Fry	2	Zb WH vs WN,Mouse Par vs Chow	-+	-0.909432	0.790317
Fth1	2	Zb WH vs WN,Mouse Par vs Chow	-+	-1.49514	0.979853
Gck	2	Zb WH vs WN,Mouse Par vs Chow	-+	-1.61355	0.38249
Gdf2	2	Zb WH vs WN,Mouse Par vs Chow	-+	-0.537467	0.299363
Gnai2	2	Zb WH vs WN,Mouse Par vs Chow	-+	-1.03305	1.09892
Gpx4	2	Zb WH vs WN,Mouse Par vs Chow	-+	-0.535225	1.19747
Gusb	2	Zb WH vs WN,Mouse Par vs Chow	-+	-0.559162	0.839864
Hdac7	2	Zb WH vs WN,Mouse Par vs Chow	-+	-1.00456	0.859306
Iqsec1	2	Zb WH vs WN,Mouse Par vs Chow	-+	-0.45741	0.367017
Itga9	2	Zb WH vs WN,Mouse Par vs Chow	-+	-0.494772	1.1784
Limk1	2	Zb WH vs WN,Mouse Par vs Chow	-+	-0.541954	2.81258
Mgat4b	2	Zb WH vs WN,Mouse Par vs Chow	-+	-0.857084	0.56262
Mib2	2	Zb WH vs WN,Mouse Par vs Chow	-+	-0.470238	0.511034
Mthfr	2	Zb WH vs WN,Mouse Par vs Chow	-+	-1.26591	1.20563
Neil1	2	Zb WH vs WN,Mouse Par vs Chow	-+	-0.455256	0.359957
Nr4a3	2	Zb WH vs WN,Mouse Par vs Chow	-+	-1.15848	2.33092
Nrxn1	2	Zb WH vs WN,Mouse Par vs Chow	-+	-1.41935	0.789022
Nucb2	2	Zb WH vs WN,Mouse Par vs Chow	-+	-0.393375	1.85934
Osgin2	2	Zb WH vs WN,Mouse Par vs Chow	-+	-1.50592	0.769046
Pcbp4	2	Zb WH vs WN,Mouse Par vs Chow	-+	-0.697772	0.252758
Pip5k1c	2	Zb WH vs WN,Mouse Par vs Chow	-+	-1.32034	0.334647
Pnp	2	Zb WH vs WN,Mouse Par vs Chow	-+	-0.89011	0.203986
Ppp4c	2	Zb WH vs WN,Mouse Par vs Chow	-+	-0.313277	0.316448
Prune1	2	Zb WH vs WN,Mouse Par vs Chow	-+	-0.529984	0.788097
Ptp4a3	2	Zb WH vs WN,Mouse Par vs Chow	-+	-0.787959	1.4902
Rdh10	2	Zb WH vs WN,Mouse Par vs Chow	-+	-0.587575	0.321042
Rnf150	2	Zb WH vs WN,Mouse Par vs Chow	-+	-0.981794	1.5588
Rpia	2	Zb WH vs WN,Mouse Par vs Chow	-+	-0.515048	0.448967
Rtn4rl2	2	Zb WH vs WN,Mouse Par vs Chow	-+	-1.54735	2.5903
Samhd1	2	Zb WH vs WN,Mouse Par vs Chow	-+	-0.839707	1.1171
Samm50	2	Zb WH vs WN,Mouse Par vs Chow	-+	-0.59104	0.194734
Sccpdh	2	Zb WH vs WN,Mouse Par vs Chow	-+	-0.904817	0.668457
Sema5b	2	Zb WH vs WN,Mouse Par vs Chow	-+	-1.25829	1.56684
Sema7a	2	Zb WH vs WN,Mouse Par vs Chow	-+	-0.970338	1.92157
Slc20a1	2	Zb WH vs WN,Mouse Par vs Chow	-+	-0.612514	0.573714
Slc37a1	2	Zb WH vs WN,Mouse Par vs Chow	-+	-0.866287	1.34474
Slc45a4	2	Zb WH vs WN,Mouse Par vs Chow	-+	-1.04351	0.866963
Slc5a6	2	Zb WH vs WN,Mouse Par vs Chow	-+	-0.764289	0.395502
Snta1	2	Zb WH vs WN,Mouse Par vs Chow	-+	-0.411185	0.319646
Snx22	2	Zb WH vs WN,Mouse Par vs Chow	-+	-1.14674	1.92929
Stk39	2	Zb WH vs WN,Mouse Par vs Chow	-+	-0.526153	1.46012
Taldo1	2	Zb WH vs WN,Mouse Par vs Chow	-+	-0.386611	0.995187
Vdr	2	Zb WH vs WN,Mouse Par vs Chow	-+	-0.855786	1.81566
Zfp366	2	Zb WH vs WN,Mouse Par vs Chow	-+	-1.14223	0.568379
Aacs	2	Zb WH vs WN,Mouse Par vs Chow	--	-2.27478	-1.6859
Acadm	2	Zb WH vs WN,Mouse Par vs Chow	--	-0.73035	-0.309194
Acadvl	2	Zb WH vs WN,Mouse Par vs Chow	--	-0.767097	-0.316622
Acat2	2	Zb WH vs WN,Mouse Par vs Chow	--	-1.78776	-1.50927
Acly	2	Zb WH vs WN,Mouse Par vs Chow	--	-2.14599	-1.84413
Adarb1	2	Zb WH vs WN,Mouse Par vs Chow	--	-0.448082	-0.964522
Adh5	2	Zb WH vs WN,Mouse Par vs Chow	--	-0.774576	-0.646235
Adra1a	2	Zb WH vs WN,Mouse Par vs Chow	--	-0.863229	-0.508977
Aff4	2	Zb WH vs WN,Mouse Par vs Chow	--	-0.765857	-0.854969
Aldob	2	Zb WH vs WN,Mouse Par vs Chow	--	-0.814508	-0.513839
Alg2	2	Zb WH vs WN,Mouse Par vs Chow	--	-0.428469	-0.773929
Ambp	2	Zb WH vs WN,Mouse Par vs Chow	--	-0.591342	-0.436992
Amdhd1	2	Zb WH vs WN,Mouse Par vs Chow	--	-0.750615	-0.676898
Amy1	2	Zb WH vs WN,Mouse Par vs Chow	--	-1.55657	-0.991948
Appbp2	2	Zb WH vs WN,Mouse Par vs Chow	--	-0.636225	-0.688176
Aqp9	2	Zb WH vs WN,Mouse Par vs Chow	--	-0.694726	-0.427501
Arcn1	2	Zb WH vs WN,Mouse Par vs Chow	--	-0.604594	-0.603816
Arhgap32	2	Zb WH vs WN,Mouse Par vs Chow	--	-0.771533	-0.855129
Arl4a	2	Zb WH vs WN,Mouse Par vs Chow	--	-0.8209	-0.383566
Ass1	2	Zb WH vs WN,Mouse Par vs Chow	--	-2.3158	-0.84256
Atxn7l3	2	Zb WH vs WN,Mouse Par vs Chow	--	-0.481962	-0.328709
Avl9	2	Zb WH vs WN,Mouse Par vs Chow	--	-1.04833	-0.526152
Baiap2l1	2	Zb WH vs WN,Mouse Par vs Chow	--	-0.53782	-0.789158
Bcl9l	2	Zb WH vs WN,Mouse Par vs Chow	--	-0.406829	-0.457937
Bnip3	2	Zb WH vs WN,Mouse Par vs Chow	--	-0.763323	-0.779747
Bzw1	2	Zb WH vs WN,Mouse Par vs Chow	--	-0.724272	-0.367532
Cacul1	2	Zb WH vs WN,Mouse Par vs Chow	--	-0.455379	-0.423325
Car5b	2	Zb WH vs WN,Mouse Par vs Chow	--	-1.14928	-1.21834
Cbr4	2	Zb WH vs WN,Mouse Par vs Chow	--	-0.862532	-0.360521
Ccnt2	2	Zb WH vs WN,Mouse Par vs Chow	--	-0.411868	-0.791981
Cdkn1b	2	Zb WH vs WN,Mouse Par vs Chow	--	-0.61386	-0.410725
Chchd10	2	Zb WH vs WN,Mouse Par vs Chow	--	-0.492249	-0.25123
Coq10b	2	Zb WH vs WN,Mouse Par vs Chow	--	-0.762909	-1.37333
Csad	2	Zb WH vs WN,Mouse Par vs Chow	--	-0.861155	-1.55756
Csrnp1	2	Zb WH vs WN,Mouse Par vs Chow	--	-1.23621	-1.17466
Cul3	2	Zb WH vs WN,Mouse Par vs Chow	--	-0.296066	-0.621028
Cyb5b	2	Zb WH vs WN,Mouse Par vs Chow	--	-0.745669	-0.730526
Cyp51	2	Zb WH vs WN,Mouse Par vs Chow	--	-6.53999	-3.14228
D16Ertd472e	2	Zb WH vs WN,Mouse Par vs Chow	--	-0.660124	-0.815477
D5Ertd579e	2	Zb WH vs WN,Mouse Par vs Chow	--	-0.357894	-0.488856
Dbi	2	Zb WH vs WN,Mouse Par vs Chow	--	-1.17879	-0.299754
Ddah1	2	Zb WH vs WN,Mouse Par vs Chow	--	-0.785477	-0.255034
Decr2	2	Zb WH vs WN,Mouse Par vs Chow	--	-0.936368	-0.386702
Dennd5b	2	Zb WH vs WN,Mouse Par vs Chow	--	-0.728097	-1.16355
Dhcr24	2	Zb WH vs WN,Mouse Par vs Chow	--	-3.92028	-0.742222
Dhcr7	2	Zb WH vs WN,Mouse Par vs Chow	--	-1.83103	-1.46091
Dock4	2	Zb WH vs WN,Mouse Par vs Chow	--	-1.68547	-0.444681
Ebp	2	Zb WH vs WN,Mouse Par vs Chow	--	-3.01467	-0.788256
Ebpl	2	Zb WH vs WN,Mouse Par vs Chow	--	-1.40542	-0.209843
Eef1a1	2	Zb WH vs WN,Mouse Par vs Chow	--	-1.53412	-0.182143
Ell	2	Zb WH vs WN,Mouse Par vs Chow	--	-0.768147	-0.511296
Elovl2	2	Zb WH vs WN,Mouse Par vs Chow	--	-2.81804	-0.899898
Elovl6	2	Zb WH vs WN,Mouse Par vs Chow	--	-1.7601	-1.63101
Ephx2	2	Zb WH vs WN,Mouse Par vs Chow	--	-0.726352	-0.56841
Erg28	2	Zb WH vs WN,Mouse Par vs Chow	--	-3.65181	-1.39599
Etnppl	2	Zb WH vs WN,Mouse Par vs Chow	--	-0.744862	-1.73549
Fam169b	2	Zb WH vs WN,Mouse Par vs Chow	--	-0.700525	-0.343031
Fam20b	2	Zb WH vs WN,Mouse Par vs Chow	--	-0.810619	-0.267081
Fdft1	2	Zb WH vs WN,Mouse Par vs Chow	--	-2.76148	-1.67923
Fdps	2	Zb WH vs WN,Mouse Par vs Chow	--	-2.43081	-2.46288
Fkbp5	2	Zb WH vs WN,Mouse Par vs Chow	--	-0.776935	-0.65829
Fzd8	2	Zb WH vs WN,Mouse Par vs Chow	--	-0.702062	-0.51655
Gatad2b	2	Zb WH vs WN,Mouse Par vs Chow	--	-0.719715	-0.498863
Gcdh	2	Zb WH vs WN,Mouse Par vs Chow	--	-0.569586	-0.55212
Gls2	2	Zb WH vs WN,Mouse Par vs Chow	--	-0.843202	-1.15003
Gmps	2	Zb WH vs WN,Mouse Par vs Chow	--	-0.340804	-1.03704
Gnpat	2	Zb WH vs WN,Mouse Par vs Chow	--	-1.21939	-0.288872
Gpd1	2	Zb WH vs WN,Mouse Par vs Chow	--	-0.865856	-0.755642
Grpel1	2	Zb WH vs WN,Mouse Par vs Chow	--	-0.449497	-0.265026
Gtpbp10	2	Zb WH vs WN,Mouse Par vs Chow	--	-0.733067	-0.519542
Hdlbp	2	Zb WH vs WN,Mouse Par vs Chow	--	-0.487565	-0.300916
Hipk2	2	Zb WH vs WN,Mouse Par vs Chow	--	-0.491745	-1.04609
Hmgcr	2	Zb WH vs WN,Mouse Par vs Chow	--	-4.17351	-3.25107
Hmgcs1	2	Zb WH vs WN,Mouse Par vs Chow	--	-2.40607	-2.31325
Hs6st1	2	Zb WH vs WN,Mouse Par vs Chow	--	-0.593578	-0.410556
Hsd17b12	2	Zb WH vs WN,Mouse Par vs Chow	--	-0.850155	-0.389283
Hsd17b7	2	Zb WH vs WN,Mouse Par vs Chow	--	-3.11029	-2.59975
Hspa9	2	Zb WH vs WN,Mouse Par vs Chow	--	-0.393943	-0.535911
Htatsf1	2	Zb WH vs WN,Mouse Par vs Chow	--	-0.656621	-0.208046
Idh1	2	Zb WH vs WN,Mouse Par vs Chow	--	-1.43183	-0.613954
Idh3b	2	Zb WH vs WN,Mouse Par vs Chow	--	-0.387914	-0.340928
Idi1	2	Zb WH vs WN,Mouse Par vs Chow	--	-1.81092	-4.13338
Igfals	2	Zb WH vs WN,Mouse Par vs Chow	--	-0.791289	-0.845687
Insig1	2	Zb WH vs WN,Mouse Par vs Chow	--	-0.918119	-1.8326
Ireb2	2	Zb WH vs WN,Mouse Par vs Chow	--	-0.529119	-0.888662
Kif21a	2	Zb WH vs WN,Mouse Par vs Chow	--	-0.640595	-0.941733
Klf12	2	Zb WH vs WN,Mouse Par vs Chow	--	-0.62217	-0.893022
Kpna1	2	Zb WH vs WN,Mouse Par vs Chow	--	-0.378542	-0.88404
Kpna3	2	Zb WH vs WN,Mouse Par vs Chow	--	-0.673993	-0.291481
Kpna6	2	Zb WH vs WN,Mouse Par vs Chow	--	-0.369719	-0.746438
Kynu	2	Zb WH vs WN,Mouse Par vs Chow	--	-0.805744	-0.552649
Lipg	2	Zb WH vs WN,Mouse Par vs Chow	--	-0.968585	-1.53059
Lpin1	2	Zb WH vs WN,Mouse Par vs Chow	--	-1.47584	-2.20945
Lss	2	Zb WH vs WN,Mouse Par vs Chow	--	-3.1123	-2.4134
Lysmd3	2	Zb WH vs WN,Mouse Par vs Chow	--	-0.747981	-0.961717
Map3k21	2	Zb WH vs WN,Mouse Par vs Chow	--	-0.404769	-0.481229
Mcrip2	2	Zb WH vs WN,Mouse Par vs Chow	--	-1.05626	-0.372634
Mctp2	2	Zb WH vs WN,Mouse Par vs Chow	--	-0.687153	-1.0634
Mepce	2	Zb WH vs WN,Mouse Par vs Chow	--	-0.510835	-0.2284
Mib1	2	Zb WH vs WN,Mouse Par vs Chow	--	-0.265181	-0.876338
Mllt1	2	Zb WH vs WN,Mouse Par vs Chow	--	-1.01458	-0.4944
Mlxipl	2	Zb WH vs WN,Mouse Par vs Chow	--	-0.89789	-1.15893
Mpc2	2	Zb WH vs WN,Mouse Par vs Chow	--	-0.887588	-0.60765
Msi2	2	Zb WH vs WN,Mouse Par vs Chow	--	-0.66503	-0.417005
Msmo1	2	Zb WH vs WN,Mouse Par vs Chow	--	-4.04469	-3.02922
Mtus1	2	Zb WH vs WN,Mouse Par vs Chow	--	-0.954271	-0.722409
Mvd	2	Zb WH vs WN,Mouse Par vs Chow	--	-2.42045	-2.00911
Mvk	2	Zb WH vs WN,Mouse Par vs Chow	--	-1.8667	-1.13549
Nampt	2	Zb WH vs WN,Mouse Par vs Chow	--	-0.782853	-0.673614
Ncam2	2	Zb WH vs WN,Mouse Par vs Chow	--	-0.952001	-1.69047
Ncoa4	2	Zb WH vs WN,Mouse Par vs Chow	--	-0.698383	-0.372093
Nfat5	2	Zb WH vs WN,Mouse Par vs Chow	--	-0.306292	-0.871888
Nfia	2	Zb WH vs WN,Mouse Par vs Chow	--	-0.531814	-0.743633
Ngef	2	Zb WH vs WN,Mouse Par vs Chow	--	-0.680559	-0.584711
Noct	2	Zb WH vs WN,Mouse Par vs Chow	--	-0.912855	-1.25825
Nrp1	2	Zb WH vs WN,Mouse Par vs Chow	--	-0.676309	-0.447376
Nsdhl	2	Zb WH vs WN,Mouse Par vs Chow	--	-2.32319	-2.75416
Nudt4	2	Zb WH vs WN,Mouse Par vs Chow	--	-0.885711	-0.347379
Paics	2	Zb WH vs WN,Mouse Par vs Chow	--	-1.29668	-0.893636
Pcca	2	Zb WH vs WN,Mouse Par vs Chow	--	-0.348527	-0.349299
Pcmt1	2	Zb WH vs WN,Mouse Par vs Chow	--	-0.482719	-0.332839
Pdcd2	2	Zb WH vs WN,Mouse Par vs Chow	--	-0.605519	-0.318821
Pex1	2	Zb WH vs WN,Mouse Par vs Chow	--	-0.464975	-0.404132
Phykpl	2	Zb WH vs WN,Mouse Par vs Chow	--	-0.526911	-0.426329
Plppr5	2	Zb WH vs WN,Mouse Par vs Chow	--	-1.25597	-0.98917
Pmvk	2	Zb WH vs WN,Mouse Par vs Chow	--	-1.84928	-2.11903
Pnpla8	2	Zb WH vs WN,Mouse Par vs Chow	--	-0.691308	-0.720935
Ppara	2	Zb WH vs WN,Mouse Par vs Chow	--	-1.21269	-0.703623
Prelid3b	2	Zb WH vs WN,Mouse Par vs Chow	--	-0.875401	-0.402134
Prkag2	2	Zb WH vs WN,Mouse Par vs Chow	--	-0.723415	-0.804154
Prkar2a	2	Zb WH vs WN,Mouse Par vs Chow	--	-1.04082	-0.7071
Prodh2	2	Zb WH vs WN,Mouse Par vs Chow	--	-1.05085	-0.855218
Prpf39	2	Zb WH vs WN,Mouse Par vs Chow	--	-0.439354	-0.707102
Ptcd3	2	Zb WH vs WN,Mouse Par vs Chow	--	-0.376514	-0.651566
Ptprd	2	Zb WH vs WN,Mouse Par vs Chow	--	-0.918471	-1.38028
Rad54l2	2	Zb WH vs WN,Mouse Par vs Chow	--	-0.615451	-0.528892
Rdh11	2	Zb WH vs WN,Mouse Par vs Chow	--	-1.42936	-2.0213
Retsat	2	Zb WH vs WN,Mouse Par vs Chow	--	-0.739335	-0.8505
Rhobtb1	2	Zb WH vs WN,Mouse Par vs Chow	--	-1.02874	-0.931682
Sardh	2	Zb WH vs WN,Mouse Par vs Chow	--	-0.700451	-0.53318
Sc5d	2	Zb WH vs WN,Mouse Par vs Chow	--	-4.18091	-1.46254
Serpind1	2	Zb WH vs WN,Mouse Par vs Chow	--	-0.537176	-0.519993
Sfpq	2	Zb WH vs WN,Mouse Par vs Chow	--	-0.404287	-0.384738
Sgpp1	2	Zb WH vs WN,Mouse Par vs Chow	--	-0.875322	-0.685937
Sik2	2	Zb WH vs WN,Mouse Par vs Chow	--	-0.646158	-0.477655
Slc22a23	2	Zb WH vs WN,Mouse Par vs Chow	--	-0.704204	-0.539372
Slc25a1	2	Zb WH vs WN,Mouse Par vs Chow	--	-1.62795	-0.517138
Slc25a25	2	Zb WH vs WN,Mouse Par vs Chow	--	-0.936526	-1.44792
Slc25a33	2	Zb WH vs WN,Mouse Par vs Chow	--	-0.903716	-0.421114
Slc25a42	2	Zb WH vs WN,Mouse Par vs Chow	--	-0.663243	-0.51506
Slc37a4	2	Zb WH vs WN,Mouse Par vs Chow	--	-0.507132	-0.817662
Slc38a3	2	Zb WH vs WN,Mouse Par vs Chow	--	-0.500517	-0.842728
Slc38a4	2	Zb WH vs WN,Mouse Par vs Chow	--	-0.609079	-0.858702
Slc39a14	2	Zb WH vs WN,Mouse Par vs Chow	--	-0.515197	-1.15249
Slc6a13	2	Zb WH vs WN,Mouse Par vs Chow	--	-1.00107	-0.651118
Smoc1	2	Zb WH vs WN,Mouse Par vs Chow	--	-0.581619	-0.610608
Sod2	2	Zb WH vs WN,Mouse Par vs Chow	--	-0.415743	-0.569665
Sqle	2	Zb WH vs WN,Mouse Par vs Chow	--	-3.06962	-5.12348
Srebf2	2	Zb WH vs WN,Mouse Par vs Chow	--	-1.36391	-0.404007
Srp9	2	Zb WH vs WN,Mouse Par vs Chow	--	-0.406143	-0.39716
Stard4	2	Zb WH vs WN,Mouse Par vs Chow	--	-1.32981	-2.54475
Stx5a	2	Zb WH vs WN,Mouse Par vs Chow	--	-0.419889	-0.292111
Syde2	2	Zb WH vs WN,Mouse Par vs Chow	--	-0.574373	-2.59185
Syncrip	2	Zb WH vs WN,Mouse Par vs Chow	--	-0.312331	-0.732615
Tapt1	2	Zb WH vs WN,Mouse Par vs Chow	--	-0.673488	-0.830931
Tdo2	2	Zb WH vs WN,Mouse Par vs Chow	--	-0.788626	-0.536932
Tecr	2	Zb WH vs WN,Mouse Par vs Chow	--	-1.2985	-0.443057
Tfb2m	2	Zb WH vs WN,Mouse Par vs Chow	--	-0.5806	-0.598533
Tfrc	2	Zb WH vs WN,Mouse Par vs Chow	--	-1.15581	-0.458219
Tm7sf2	2	Zb WH vs WN,Mouse Par vs Chow	--	-2.77052	-2.371
Tmem163	2	Zb WH vs WN,Mouse Par vs Chow	--	-1.71126	-1.59615
Tmem64	2	Zb WH vs WN,Mouse Par vs Chow	--	-0.445044	-0.334329
Tmem97	2	Zb WH vs WN,Mouse Par vs Chow	--	-3.39221	-0.623358
Tob1	2	Zb WH vs WN,Mouse Par vs Chow	--	-0.699856	-1.14215
Trip11	2	Zb WH vs WN,Mouse Par vs Chow	--	-0.478709	-0.654964
Trp53inp1	2	Zb WH vs WN,Mouse Par vs Chow	--	-0.761398	-0.71462
Ttc17	2	Zb WH vs WN,Mouse Par vs Chow	--	-0.637037	-0.237011
Ttc36	2	Zb WH vs WN,Mouse Par vs Chow	--	-0.573327	-0.536243
Ttll4	2	Zb WH vs WN,Mouse Par vs Chow	--	-0.4377	-0.860416
Tuba4a	2	Zb WH vs WN,Mouse Par vs Chow	--	-0.484308	-0.514199
Uox	2	Zb WH vs WN,Mouse Par vs Chow	--	-0.58601	-0.561532
Usp19	2	Zb WH vs WN,Mouse Par vs Chow	--	-0.255015	-0.253249
Usp2	2	Zb WH vs WN,Mouse Par vs Chow	--	-1.29221	-1.65961
Wdr20	2	Zb WH vs WN,Mouse Par vs Chow	--	-0.327608	-0.27683
Xylb	2	Zb WH vs WN,Mouse Par vs Chow	--	-0.731488	-0.355206
Yy1	2	Zb WH vs WN,Mouse Par vs Chow	--	-0.369556	-0.533955
Zmynd19	2	Zb WH vs WN,Mouse Par vs Chow	--	-0.661968	-0.407333
0610009B22Rik	1	Mouse Par vs Chow	+		0.337714
0610012G03Rik	1	Mouse Par vs Chow	+		0.451174
1110008P14Rik	1	Mouse Par vs Chow	+		0.859844
1110038F14Rik	1	Mouse Par vs Chow	+		0.336396
1110051M20Rik	1	Mouse Par vs Chow	+		1.18597
2210016L21Rik	1	Mouse Par vs Chow	+		0.347829
2310011J03Rik	1	Mouse Par vs Chow	+		0.408662
2310022A10Rik	1	Mouse Par vs Chow	+		0.372627
2510009E07Rik	1	Mouse Par vs Chow	+		1.04719
2510039O18Rik	1	Mouse Par vs Chow	+		0.184854
2700081O15Rik	1	Mouse Par vs Chow	+		0.449682
4930402H24Rik	1	Mouse Par vs Chow	+		0.248236
5031439G07Rik	1	Mouse Par vs Chow	+		0.709926
6430548M08Rik	1	Mouse Par vs Chow	+		0.460437
9130401M01Rik	1	Mouse Par vs Chow	+		0.3241
AI413582	1	Mouse Par vs Chow	+		2.15874
AI837181	1	Mouse Par vs Chow	+		0.459435
AU040320	1	Mouse Par vs Chow	+		0.395733
Aaas	1	Mouse Par vs Chow	+		0.426796
Abca9	1	Mouse Par vs Chow	+		1.35521
Abcc1	1	Mouse Par vs Chow	+		2.10348
Abcc5	1	Mouse Par vs Chow	+		1.56971
Abcd1	1	Mouse Par vs Chow	+		0.811213
Abcg2	1	Mouse Par vs Chow	+		0.351473
Abcg3	1	Mouse Par vs Chow	+		2.04098
Abhd12	1	Mouse Par vs Chow	+		1.04209
Abhd16a	1	Mouse Par vs Chow	+		0.381926
Abhd17a	1	Mouse Par vs Chow	+		0.264136
Abhd2	1	Mouse Par vs Chow	+		0.701127
Abhd4	1	Mouse Par vs Chow	+		1.52549
Abi2	1	Mouse Par vs Chow	+		0.74652
Ablim2	1	Mouse Par vs Chow	+		0.660326
Abr	1	Mouse Par vs Chow	+		2.55618
Acer2	1	Mouse Par vs Chow	+		0.391265
Ackr3	1	Mouse Par vs Chow	+		1.43128
Acot13	1	Mouse Par vs Chow	+		0.239935
Acot6	1	Mouse Par vs Chow	+		0.703453
Acot8	1	Mouse Par vs Chow	+		0.322362
Acot9	1	Mouse Par vs Chow	+		2.2919
Acp2	1	Mouse Par vs Chow	+		0.544356
Acp5	1	Mouse Par vs Chow	+		0.526499
Acss1	1	Mouse Par vs Chow	+		1.8803
Actn1	1	Mouse Par vs Chow	+		0.423693
Actr1a	1	Mouse Par vs Chow	+		0.213959
Actr3	1	Mouse Par vs Chow	+		0.546911
Actr3b	1	Mouse Par vs Chow	+		1.04941
Acvrl1	1	Mouse Par vs Chow	+		2.53637
Adam10	1	Mouse Par vs Chow	+		0.324769
Adam11	1	Mouse Par vs Chow	+		1.63334
Adam12	1	Mouse Par vs Chow	+		1.62591
Adam15	1	Mouse Par vs Chow	+		1.64698
Adam17	1	Mouse Par vs Chow	+		0.5391
Adam19	1	Mouse Par vs Chow	+		1.26141
Adam23	1	Mouse Par vs Chow	+		0.357781
Adamts10	1	Mouse Par vs Chow	+		0.882865
Adamts12	1	Mouse Par vs Chow	+		3.33104
Adamts14	1	Mouse Par vs Chow	+		0.862462
Adamts15	1	Mouse Par vs Chow	+		1.58569
Adamts2	1	Mouse Par vs Chow	+		2.52247
Adamts5	1	Mouse Par vs Chow	+		1.59151
Adamts6	1	Mouse Par vs Chow	+		0.593467
Adamts9	1	Mouse Par vs Chow	+		1.99677
Adamtsl2	1	Mouse Par vs Chow	+		2.30897
Adamtsl4	1	Mouse Par vs Chow	+		0.586047
Adar	1	Mouse Par vs Chow	+		0.462049
Adck1	1	Mouse Par vs Chow	+		0.336508
Adcy1	1	Mouse Par vs Chow	+		2.31635
Adcy2	1	Mouse Par vs Chow	+		2.32659
Adcy7	1	Mouse Par vs Chow	+		2.54454
Adcy8	1	Mouse Par vs Chow	+		5.80877
Adcyap1r1	1	Mouse Par vs Chow	+		0.95774
Add1	1	Mouse Par vs Chow	+		0.891652
Adgra2	1	Mouse Par vs Chow	+		0.878734
Adgre5	1	Mouse Par vs Chow	+		1.34799
Adgrg6	1	Mouse Par vs Chow	+		0.699005
Adgrl1	1	Mouse Par vs Chow	+		0.425306
Adgrl3	1	Mouse Par vs Chow	+		2.47844
Adgrv1	1	Mouse Par vs Chow	+		2.71286
Adm	1	Mouse Par vs Chow	+		1.93187
Adora1	1	Mouse Par vs Chow	+		0.319394
Adora2a	1	Mouse Par vs Chow	+		1.42154
Adprh	1	Mouse Par vs Chow	+		1.36904
Adra2b	1	Mouse Par vs Chow	+		0.777572
Adrb1	1	Mouse Par vs Chow	+		1.91436
Adrb2	1	Mouse Par vs Chow	+		0.697143
Adrb3	1	Mouse Par vs Chow	+		0.941224
Adss	1	Mouse Par vs Chow	+		0.266322
Aebp1	1	Mouse Par vs Chow	+		2.70816
Afap1	1	Mouse Par vs Chow	+		1.32153
Afap1l1	1	Mouse Par vs Chow	+		0.475408
Afap1l2	1	Mouse Par vs Chow	+		0.591417
Afg3l1	1	Mouse Par vs Chow	+		0.219983
Aga	1	Mouse Par vs Chow	+		0.362037
Agap1	1	Mouse Par vs Chow	+		0.331733
Agap2	1	Mouse Par vs Chow	+		0.632623
Agrn	1	Mouse Par vs Chow	+		0.538177
Agtrap	1	Mouse Par vs Chow	+		0.805313
Aida	1	Mouse Par vs Chow	+		1.23196
Aig1	1	Mouse Par vs Chow	+		0.621732
Aimp1	1	Mouse Par vs Chow	+		0.206628
Aip	1	Mouse Par vs Chow	+		0.779857
Ajap1	1	Mouse Par vs Chow	+		3.20553
Ajm1	1	Mouse Par vs Chow	+		1.36028
Ajuba	1	Mouse Par vs Chow	+		1.21849
Ak1	1	Mouse Par vs Chow	+		2.23939
Akr1a1	1	Mouse Par vs Chow	+		0.505888
Akr1b10	1	Mouse Par vs Chow	+		1.74454
Akr1b7	1	Mouse Par vs Chow	+		2.98539
Akt1	1	Mouse Par vs Chow	+		0.319629
Akt3	1	Mouse Par vs Chow	+		0.828345
Aldh18a1	1	Mouse Par vs Chow	+		1.77898
Aldh1a2	1	Mouse Par vs Chow	+		4.16284
Aldh3a2	1	Mouse Par vs Chow	+		0.411674
Aldh3b1	1	Mouse Par vs Chow	+		2.03884
Alg1	1	Mouse Par vs Chow	+		0.295264
Alkbh6	1	Mouse Par vs Chow	+		0.307487
Alox5ap	1	Mouse Par vs Chow	+		1.97241
Amdhd2	1	Mouse Par vs Chow	+		0.722604
Ampd3	1	Mouse Par vs Chow	+		1.46202
Anapc10	1	Mouse Par vs Chow	+		0.519529
Anapc11	1	Mouse Par vs Chow	+		0.62813
Anapc13	1	Mouse Par vs Chow	+		0.539857
Anapc2	1	Mouse Par vs Chow	+		0.701365
Anapc4	1	Mouse Par vs Chow	+		0.522159
Anapc5	1	Mouse Par vs Chow	+		0.199243
Anapc7	1	Mouse Par vs Chow	+		0.286759
Angel1	1	Mouse Par vs Chow	+		0.458637
Angpt1	1	Mouse Par vs Chow	+		0.796722
Angpt2	1	Mouse Par vs Chow	+		0.934399
Ank2	1	Mouse Par vs Chow	+		1.24666
Ankfy1	1	Mouse Par vs Chow	+		0.242952
Ankrd1	1	Mouse Par vs Chow	+		3.02262
Ankrd13a	1	Mouse Par vs Chow	+		0.345369
Ankrd13b	1	Mouse Par vs Chow	+		0.401347
Ankrd13d	1	Mouse Par vs Chow	+		1.29024
Ankrd40	1	Mouse Par vs Chow	+		0.151571
Ankrd44	1	Mouse Par vs Chow	+		0.50766
Ankrd50	1	Mouse Par vs Chow	+		0.333594
Ankrd6	1	Mouse Par vs Chow	+		1.04775
Anln	1	Mouse Par vs Chow	+		1.59012
Ano1	1	Mouse Par vs Chow	+		0.61591
Ano10	1	Mouse Par vs Chow	+		1.2714
Ano6	1	Mouse Par vs Chow	+		1.97817
Anp32b	1	Mouse Par vs Chow	+		0.217806
Antxr1	1	Mouse Par vs Chow	+		1.2677
Anxa1	1	Mouse Par vs Chow	+		1.933
Anxa13	1	Mouse Par vs Chow	+		1.6896
Anxa4	1	Mouse Par vs Chow	+		0.577078
Anxa5	1	Mouse Par vs Chow	+		2.13403
Anxa6	1	Mouse Par vs Chow	+		0.261989
Anxa9	1	Mouse Par vs Chow	+		1.70479
Aoc1	1	Mouse Par vs Chow	+		1.15198
Ap1b1	1	Mouse Par vs Chow	+		0.355847
Ap1m1	1	Mouse Par vs Chow	+		0.311121
Ap1m2	1	Mouse Par vs Chow	+		0.895331
Ap1s1	1	Mouse Par vs Chow	+		0.83658
Ap1s2	1	Mouse Par vs Chow	+		1.53592
Ap2b1	1	Mouse Par vs Chow	+		0.370023
Ap2s1	1	Mouse Par vs Chow	+		0.238939
Ap3d1	1	Mouse Par vs Chow	+		0.263426
Ap3m2	1	Mouse Par vs Chow	+		1.27408
Ap3s2	1	Mouse Par vs Chow	+		0.17201
Ap5z1	1	Mouse Par vs Chow	+		0.260095
Apba1	1	Mouse Par vs Chow	+		2.0596
Apbb1	1	Mouse Par vs Chow	+		1.26927
Apln	1	Mouse Par vs Chow	+		3.45473
Aplnr	1	Mouse Par vs Chow	+		2.56402
App	1	Mouse Par vs Chow	+		0.863893
Appl1	1	Mouse Par vs Chow	+		0.545043
Aprt	1	Mouse Par vs Chow	+		0.647227
Aqp8	1	Mouse Par vs Chow	+		1.7061
Arap3	1	Mouse Par vs Chow	+		0.556102
Arf3	1	Mouse Par vs Chow	+		0.285907
Arf5	1	Mouse Par vs Chow	+		0.294683
Arg2	1	Mouse Par vs Chow	+		2.00958
Arhgap1	1	Mouse Par vs Chow	+		0.627919
Arhgap10	1	Mouse Par vs Chow	+		1.66723
Arhgap11a	1	Mouse Par vs Chow	+		2.31046
Arhgap15	1	Mouse Par vs Chow	+		1.91846
Arhgap18	1	Mouse Par vs Chow	+		0.87356
Arhgap19	1	Mouse Par vs Chow	+		2.40334
Arhgap20	1	Mouse Par vs Chow	+		4.57212
Arhgap24	1	Mouse Par vs Chow	+		0.3801
Arhgap25	1	Mouse Par vs Chow	+		2.80033
Arhgap27	1	Mouse Par vs Chow	+		2.10002
Arhgap31	1	Mouse Par vs Chow	+		0.406224
Arhgap39	1	Mouse Par vs Chow	+		0.795992
Arhgap4	1	Mouse Par vs Chow	+		1.38908
Arhgap44	1	Mouse Par vs Chow	+		1.80571
Arhgdig	1	Mouse Par vs Chow	+		3.44667
Arhgef1	1	Mouse Par vs Chow	+		0.239734
Arhgef10	1	Mouse Par vs Chow	+		0.882841
Arhgef16	1	Mouse Par vs Chow	+		1.03919
Arhgef17	1	Mouse Par vs Chow	+		0.988947
Arhgef2	1	Mouse Par vs Chow	+		2.1131
Arhgef25	1	Mouse Par vs Chow	+		1.60906
Arhgef28	1	Mouse Par vs Chow	+		1.97296
Arhgef3	1	Mouse Par vs Chow	+		0.557585
Arhgef39	1	Mouse Par vs Chow	+		2.4702
Arhgef6	1	Mouse Par vs Chow	+		1.0742
Arhgef7	1	Mouse Par vs Chow	+		0.35045
Arl2	1	Mouse Par vs Chow	+		0.274827
Arl2bp	1	Mouse Par vs Chow	+		1.23463
Arl4c	1	Mouse Par vs Chow	+		2.38373
Arl6ip5	1	Mouse Par vs Chow	+		1.48932
Armc2	1	Mouse Par vs Chow	+		2.69317
Armc3	1	Mouse Par vs Chow	+		1.55171
Armc9	1	Mouse Par vs Chow	+		0.602879
Arnt2	1	Mouse Par vs Chow	+		1.37534
Arntl	1	Mouse Par vs Chow	+		2.05304
Arpc2	1	Mouse Par vs Chow	+		0.277664
Arpc3	1	Mouse Par vs Chow	+		0.478982
Arpin	1	Mouse Par vs Chow	+		0.734752
Arpp19	1	Mouse Par vs Chow	+		0.615917
Arrb1	1	Mouse Par vs Chow	+		0.799769
Arrb2	1	Mouse Par vs Chow	+		1.27506
Arrdc1	1	Mouse Par vs Chow	+		1.38805
Arsb	1	Mouse Par vs Chow	+		0.205312
Asah1	1	Mouse Par vs Chow	+		0.307036
Asap1	1	Mouse Par vs Chow	+		0.564068
Asap2	1	Mouse Par vs Chow	+		0.696941
Asb2	1	Mouse Par vs Chow	+		1.84112
Asb4	1	Mouse Par vs Chow	+		2.12919
Ascc1	1	Mouse Par vs Chow	+		0.334735
Asf1b	1	Mouse Par vs Chow	+		1.2875
Aspm	1	Mouse Par vs Chow	+		1.75951
Asrgl1	1	Mouse Par vs Chow	+		0.555491
Atf3	1	Mouse Par vs Chow	+		2.18155
Atf6b	1	Mouse Par vs Chow	+		0.514067
Atg10	1	Mouse Par vs Chow	+		0.424712
Atp10a	1	Mouse Par vs Chow	+		1.4798
Atp13a2	1	Mouse Par vs Chow	+		1.32012
Atp1a2	1	Mouse Par vs Chow	+		2.21548
Atp1b2	1	Mouse Par vs Chow	+		1.1968
Atp1b3	1	Mouse Par vs Chow	+		0.432142
Atp2a3	1	Mouse Par vs Chow	+		1.01862
Atp6v0a1	1	Mouse Par vs Chow	+		0.20134
Atp6v0a2	1	Mouse Par vs Chow	+		0.167908
Atp6v0b	1	Mouse Par vs Chow	+		0.277605
Atp6v0c	1	Mouse Par vs Chow	+		0.259525
Atp6v0e	1	Mouse Par vs Chow	+		0.816808
Atp6v0e2	1	Mouse Par vs Chow	+		1.95103
Atp6v1b2	1	Mouse Par vs Chow	+		0.915091
Atp6v1e1	1	Mouse Par vs Chow	+		0.20068
Atp6v1f	1	Mouse Par vs Chow	+		0.512831
Atp8a1	1	Mouse Par vs Chow	+		1.06957
Atp8b2	1	Mouse Par vs Chow	+		1.15686
Atp8b4	1	Mouse Par vs Chow	+		1.71244
Atp8b5	1	Mouse Par vs Chow	+		1.06819
Atp9a	1	Mouse Par vs Chow	+		0.83241
Atxn10	1	Mouse Par vs Chow	+		0.508976
Aurka	1	Mouse Par vs Chow	+		2.07124
Aurkb	1	Mouse Par vs Chow	+		2.42141
Auts2	1	Mouse Par vs Chow	+		0.807253
Axl	1	Mouse Par vs Chow	+		2.42035
B3galt4	1	Mouse Par vs Chow	+		1.28032
B3gat3	1	Mouse Par vs Chow	+		0.256251
B3glct	1	Mouse Par vs Chow	+		0.475585
B3gntl1	1	Mouse Par vs Chow	+		0.506594
B4galnt4	1	Mouse Par vs Chow	+		1.3994
B4galt2	1	Mouse Par vs Chow	+		2.02809
B4galt4	1	Mouse Par vs Chow	+		1.04223
B9d1	1	Mouse Par vs Chow	+		1.78734
BC004004	1	Mouse Par vs Chow	+		0.492745
BC005624	1	Mouse Par vs Chow	+		0.326878
Babam2	1	Mouse Par vs Chow	+		0.24074
Bace2	1	Mouse Par vs Chow	+		0.806404
Bahd1	1	Mouse Par vs Chow	+		0.286712
Baiap2l2	1	Mouse Par vs Chow	+		2.58514
Bambi	1	Mouse Par vs Chow	+		0.796372
Banf1	1	Mouse Par vs Chow	+		0.3416
Bax	1	Mouse Par vs Chow	+		0.673039
Bbs2	1	Mouse Par vs Chow	+		0.486419
Bbs9	1	Mouse Par vs Chow	+		0.513238
Bckdk	1	Mouse Par vs Chow	+		0.705456
Bcl11b	1	Mouse Par vs Chow	+		0.973877
Bcl2	1	Mouse Par vs Chow	+		1.51982
Bcl2l1	1	Mouse Par vs Chow	+		0.408645
Bcl6b	1	Mouse Par vs Chow	+		0.77834
Bcl7b	1	Mouse Par vs Chow	+		0.315954
Bco1	1	Mouse Par vs Chow	+		0.426406
Bcs1l	1	Mouse Par vs Chow	+		0.316451
Bdkrb2	1	Mouse Par vs Chow	+		1.50043
Bgn	1	Mouse Par vs Chow	+		1.49949
Bicc1	1	Mouse Par vs Chow	+		2.22004
Bicdl1	1	Mouse Par vs Chow	+		0.797615
Bicdl2	1	Mouse Par vs Chow	+		1.95399
Bin1	1	Mouse Par vs Chow	+		1.29154
Bin2	1	Mouse Par vs Chow	+		2.36902
Bin3	1	Mouse Par vs Chow	+		0.460068
Birc5	1	Mouse Par vs Chow	+		1.06665
Blcap	1	Mouse Par vs Chow	+		0.599098
Blnk	1	Mouse Par vs Chow	+		0.422942
Bloc1s3	1	Mouse Par vs Chow	+		0.487654
Bloc1s5	1	Mouse Par vs Chow	+		0.390341
Bloc1s6	1	Mouse Par vs Chow	+		0.458318
Blvra	1	Mouse Par vs Chow	+		0.657121
Bmp5	1	Mouse Par vs Chow	+		0.380908
Bmper	1	Mouse Par vs Chow	+		1.28811
Boc	1	Mouse Par vs Chow	+		2.06338
Bok	1	Mouse Par vs Chow	+		1.79948
Bola3	1	Mouse Par vs Chow	+		0.256255
Borcs8	1	Mouse Par vs Chow	+		0.385519
Brat1	1	Mouse Par vs Chow	+		0.448198
Brd9	1	Mouse Par vs Chow	+		0.438572
Bri3	1	Mouse Par vs Chow	+		0.634935
Brinp3	1	Mouse Par vs Chow	+		2.34472
Bscl2	1	Mouse Par vs Chow	+		0.208056
Bsg	1	Mouse Par vs Chow	+		0.777464
Btbd10	1	Mouse Par vs Chow	+		0.519219
Btbd11	1	Mouse Par vs Chow	+		1.86437
Btbd2	1	Mouse Par vs Chow	+		0.346555
Btc	1	Mouse Par vs Chow	+		1.67232
Btg1	1	Mouse Par vs Chow	+		0.424122
Bub1b	1	Mouse Par vs Chow	+		1.80921
Bub3	1	Mouse Par vs Chow	+		0.319454
Bzw2	1	Mouse Par vs Chow	+		0.430731
C1qa	1	Mouse Par vs Chow	+		2.86089
C1qc	1	Mouse Par vs Chow	+		2.8046
C1qtnf1	1	Mouse Par vs Chow	+		0.427049
C1qtnf6	1	Mouse Par vs Chow	+		1.96016
C2cd4c	1	Mouse Par vs Chow	+		4.04922
C3ar1	1	Mouse Par vs Chow	+		3.05993
Cabin1	1	Mouse Par vs Chow	+		0.596858
Cables1	1	Mouse Par vs Chow	+		1.55629
Cachd1	1	Mouse Par vs Chow	+		2.34761
Cacna1c	1	Mouse Par vs Chow	+		2.7824
Cacna1g	1	Mouse Par vs Chow	+		4.44213
Cacna2d1	1	Mouse Par vs Chow	+		1.77259
Cacna2d4	1	Mouse Par vs Chow	+		5.49277
Cacnb1	1	Mouse Par vs Chow	+		2.24026
Cacnb3	1	Mouse Par vs Chow	+		2.30512
Cadm1	1	Mouse Par vs Chow	+		0.651328
Cadm3	1	Mouse Par vs Chow	+		0.825533
Calhm2	1	Mouse Par vs Chow	+		2.0994
Calhm6	1	Mouse Par vs Chow	+		1.98413
Calm3	1	Mouse Par vs Chow	+		1.03017
Calml4	1	Mouse Par vs Chow	+		0.775142
Camk2a	1	Mouse Par vs Chow	+		1.56702
Camk2b	1	Mouse Par vs Chow	+		1.35186
Camk2d	1	Mouse Par vs Chow	+		0.877143
Camk2n2	1	Mouse Par vs Chow	+		1.01006
Camkk1	1	Mouse Par vs Chow	+		1.42341
Camkmt	1	Mouse Par vs Chow	+		0.727273
Cand2	1	Mouse Par vs Chow	+		1.42037
Capn1	1	Mouse Par vs Chow	+		0.654672
Capn5	1	Mouse Par vs Chow	+		0.807769
Capns1	1	Mouse Par vs Chow	+		0.842208
Capzb	1	Mouse Par vs Chow	+		0.552909
Car13	1	Mouse Par vs Chow	+		2.34423
Car2	1	Mouse Par vs Chow	+		1.44793
Card11	1	Mouse Par vs Chow	+		2.44294
Cars2	1	Mouse Par vs Chow	+		0.282244
Casp2	1	Mouse Par vs Chow	+		0.437301
Casq2	1	Mouse Par vs Chow	+		1.39949
Castor2	1	Mouse Par vs Chow	+		0.955908
Cav1	1	Mouse Par vs Chow	+		1.76537
Cavin1	1	Mouse Par vs Chow	+		1.38
Cbarp	1	Mouse Par vs Chow	+		1.09975
Cbfa2t3	1	Mouse Par vs Chow	+		0.54281
Cbl	1	Mouse Par vs Chow	+		0.535778
Cbln3	1	Mouse Par vs Chow	+		0.830957
Cbr1	1	Mouse Par vs Chow	+		1.44655
Cbr3	1	Mouse Par vs Chow	+		6.72894
Cbx6	1	Mouse Par vs Chow	+		1.19689
Cby1	1	Mouse Par vs Chow	+		0.450826
Cc2d1a	1	Mouse Par vs Chow	+		0.396995
Cc2d1b	1	Mouse Par vs Chow	+		0.805495
Cc2d2a	1	Mouse Par vs Chow	+		1.51629
Ccar2	1	Mouse Par vs Chow	+		0.32601
Ccdc102a	1	Mouse Par vs Chow	+		2.03141
Ccdc12	1	Mouse Par vs Chow	+		0.729156
Ccdc120	1	Mouse Par vs Chow	+		3.02675
Ccdc124	1	Mouse Par vs Chow	+		0.435536
Ccdc136	1	Mouse Par vs Chow	+		1.95895
Ccdc18	1	Mouse Par vs Chow	+		0.876479
Ccdc3	1	Mouse Par vs Chow	+		1.64111
Ccdc32	1	Mouse Par vs Chow	+		0.309136
Ccdc34	1	Mouse Par vs Chow	+		1.40116
Ccdc61	1	Mouse Par vs Chow	+		0.372965
Ccdc77	1	Mouse Par vs Chow	+		0.450621
Ccdc85b	1	Mouse Par vs Chow	+		0.499876
Ccdc88c	1	Mouse Par vs Chow	+		0.901659
Ccdc90b	1	Mouse Par vs Chow	+		0.322
Ccl24	1	Mouse Par vs Chow	+		1.7823
Ccm2	1	Mouse Par vs Chow	+		0.251232
Ccn2	1	Mouse Par vs Chow	+		0.802025
Ccna2	1	Mouse Par vs Chow	+		1.86473
Ccnb1	1	Mouse Par vs Chow	+		2.34564
Ccnb2	1	Mouse Par vs Chow	+		2.14665
Ccnd2	1	Mouse Par vs Chow	+		0.806102
Ccng1	1	Mouse Par vs Chow	+		0.388124
Ccnq	1	Mouse Par vs Chow	+		0.543328
Ccr9	1	Mouse Par vs Chow	+		1.31168
Ccsap	1	Mouse Par vs Chow	+		1.17227
Cct3	1	Mouse Par vs Chow	+		0.233976
Cd151	1	Mouse Par vs Chow	+		0.973983
Cd180	1	Mouse Par vs Chow	+		2.77028
Cd2bp2	1	Mouse Par vs Chow	+		0.213021
Cd36	1	Mouse Par vs Chow	+		2.364
Cd53	1	Mouse Par vs Chow	+		2.31168
Cd74	1	Mouse Par vs Chow	+		3.10808
Cd81	1	Mouse Par vs Chow	+		0.363793
Cdc14a	1	Mouse Par vs Chow	+		0.746968
Cdc20	1	Mouse Par vs Chow	+		2.39663
Cdc37	1	Mouse Par vs Chow	+		0.190396
Cdc42	1	Mouse Par vs Chow	+		0.29277
Cdc42ep2	1	Mouse Par vs Chow	+		0.69876
Cdc42ep3	1	Mouse Par vs Chow	+		0.827663
Cdc42se2	1	Mouse Par vs Chow	+		0.631738
Cdc45	1	Mouse Par vs Chow	+		0.773809
Cdca4	1	Mouse Par vs Chow	+		0.418883
Cdca7l	1	Mouse Par vs Chow	+		2.192
Cdh11	1	Mouse Par vs Chow	+		2.70728
Cdh6	1	Mouse Par vs Chow	+		1.9828
Cdipt	1	Mouse Par vs Chow	+		0.54863
Cdk11b	1	Mouse Par vs Chow	+		0.250716
Cdk14	1	Mouse Par vs Chow	+		1.23655
Cdk4	1	Mouse Par vs Chow	+		0.306826
Cdk5	1	Mouse Par vs Chow	+		0.385802
Cdkn1a	1	Mouse Par vs Chow	+		3.68733
Cdkn2d	1	Mouse Par vs Chow	+		0.578576
Cdkn3	1	Mouse Par vs Chow	+		2.78568
Cdon	1	Mouse Par vs Chow	+		0.44875
Cdr2	1	Mouse Par vs Chow	+		1.79221
Cdr2l	1	Mouse Par vs Chow	+		0.385864
Cds1	1	Mouse Par vs Chow	+		2.26557
Cdt1	1	Mouse Par vs Chow	+		0.564669
Cebpd	1	Mouse Par vs Chow	+		1.09752
Cebpe	1	Mouse Par vs Chow	+		0.731904
Cenpi	1	Mouse Par vs Chow	+		1.56229
Cenpn	1	Mouse Par vs Chow	+		0.975347
Cenpp	1	Mouse Par vs Chow	+		0.94267
Cenpv	1	Mouse Par vs Chow	+		0.440577
Cep112	1	Mouse Par vs Chow	+		1.35656
Cep192	1	Mouse Par vs Chow	+		1.03505
Cep290	1	Mouse Par vs Chow	+		0.391944
Cep41	1	Mouse Par vs Chow	+		0.726759
Cep55	1	Mouse Par vs Chow	+		2.00051
Cep78	1	Mouse Par vs Chow	+		0.684114
Cercam	1	Mouse Par vs Chow	+		1.5846
Cerk	1	Mouse Par vs Chow	+		2.09807
Cers5	1	Mouse Par vs Chow	+		0.966656
Ces2g	1	Mouse Par vs Chow	+		0.420183
Cetn4	1	Mouse Par vs Chow	+		2.84652
Cfap45	1	Mouse Par vs Chow	+		1.94273
Cfap74	1	Mouse Par vs Chow	+		1.30429
Cfd	1	Mouse Par vs Chow	+		2.16592
Cfdp1	1	Mouse Par vs Chow	+		0.226445
Cfl1	1	Mouse Par vs Chow	+		0.952581
Cfp	1	Mouse Par vs Chow	+		2.16662
Cftr	1	Mouse Par vs Chow	+		3.21452
Chaf1a	1	Mouse Par vs Chow	+		1.55532
Chchd5	1	Mouse Par vs Chow	+		0.340024
Chchd6	1	Mouse Par vs Chow	+		0.98203
Chek2	1	Mouse Par vs Chow	+		1.11198
Chid1	1	Mouse Par vs Chow	+		0.631094
Chmp1a	1	Mouse Par vs Chow	+		0.326134
Chmp2b	1	Mouse Par vs Chow	+		0.619894
Chmp4b	1	Mouse Par vs Chow	+		0.861298
Chmp4c	1	Mouse Par vs Chow	+		0.57137
Chmp6	1	Mouse Par vs Chow	+		0.623167
Chn1	1	Mouse Par vs Chow	+		1.23473
Chpf2	1	Mouse Par vs Chow	+		0.274917
Chrm1	1	Mouse Par vs Chow	+		1.32706
Chrm3	1	Mouse Par vs Chow	+		0.513815
Chrnb1	1	Mouse Par vs Chow	+		2.04495
Chst1	1	Mouse Par vs Chow	+		1.42474
Chst11	1	Mouse Par vs Chow	+		3.69131
Chst12	1	Mouse Par vs Chow	+		1.42392
Chst14	1	Mouse Par vs Chow	+		1.00647
Chst2	1	Mouse Par vs Chow	+		0.679229
Chst7	1	Mouse Par vs Chow	+		1.05154
Chtf18	1	Mouse Par vs Chow	+		1.7355
Churc1	1	Mouse Par vs Chow	+		0.327036
Cib1	1	Mouse Par vs Chow	+		0.407757
Cidea	1	Mouse Par vs Chow	+		3.62218
Cidec	1	Mouse Par vs Chow	+		2.4106
Cip2a	1	Mouse Par vs Chow	+		1.09327
Cited2	1	Mouse Par vs Chow	+		0.628219
Ckb	1	Mouse Par vs Chow	+		2.49177
Clasp2	1	Mouse Par vs Chow	+		0.320768
Clcn5	1	Mouse Par vs Chow	+		0.676812
Clcn7	1	Mouse Par vs Chow	+		0.322973
Cldn1	1	Mouse Par vs Chow	+		0.957792
Cldn2	1	Mouse Par vs Chow	+		0.782693
Cldn8	1	Mouse Par vs Chow	+		1.38075
Clec11a	1	Mouse Par vs Chow	+		1.01054
Clic5	1	Mouse Par vs Chow	+		0.644444
Clip2	1	Mouse Par vs Chow	+		2.11005
Clip3	1	Mouse Par vs Chow	+		0.862897
Clmp	1	Mouse Par vs Chow	+		2.1105
Cln3	1	Mouse Par vs Chow	+		0.479005
Clptm1l	1	Mouse Par vs Chow	+		0.347336
Clstn1	1	Mouse Par vs Chow	+		1.345
Clstn3	1	Mouse Par vs Chow	+		0.688399
Clta	1	Mouse Par vs Chow	+		0.438909
Cmklr1	1	Mouse Par vs Chow	+		2.48578
Cmpk2	1	Mouse Par vs Chow	+		2.58116
Cmtm3	1	Mouse Par vs Chow	+		1.42654
Cmtm7	1	Mouse Par vs Chow	+		2.37807
Cndp2	1	Mouse Par vs Chow	+		0.735228
Cnih4	1	Mouse Par vs Chow	+		0.444463
Cnksr1	1	Mouse Par vs Chow	+		1.39583
Cnpy3	1	Mouse Par vs Chow	+		0.316795
Cnpy4	1	Mouse Par vs Chow	+		0.78563
Cnr1	1	Mouse Par vs Chow	+		1.76248
Cnrip1	1	Mouse Par vs Chow	+		0.573159
Cntln	1	Mouse Par vs Chow	+		1.06826
Coa4	1	Mouse Par vs Chow	+		0.641459
Col12a1	1	Mouse Par vs Chow	+		1.24757
Col14a1	1	Mouse Par vs Chow	+		1.27682
Col1a1	1	Mouse Par vs Chow	+		4.04442
Col1a2	1	Mouse Par vs Chow	+		3.21414
Col4a1	1	Mouse Par vs Chow	+		2.29075
Col4a2	1	Mouse Par vs Chow	+		2.09825
Col5a1	1	Mouse Par vs Chow	+		1.76835
Col5a2	1	Mouse Par vs Chow	+		2.99999
Col6a1	1	Mouse Par vs Chow	+		2.17711
Col6a2	1	Mouse Par vs Chow	+		2.77019
Col6a3	1	Mouse Par vs Chow	+		2.45702
Col6a6	1	Mouse Par vs Chow	+		1.02641
Col8a1	1	Mouse Par vs Chow	+		2.07896
Col8a2	1	Mouse Par vs Chow	+		0.863436
Colec11	1	Mouse Par vs Chow	+		1.05618
Colgalt1	1	Mouse Par vs Chow	+		0.798356
Commd4	1	Mouse Par vs Chow	+		0.386816
Commd7	1	Mouse Par vs Chow	+		0.367893
Commd9	1	Mouse Par vs Chow	+		0.283549
Comtd1	1	Mouse Par vs Chow	+		1.11437
Copz2	1	Mouse Par vs Chow	+		0.510272
Coq2	1	Mouse Par vs Chow	+		0.257681
Coq4	1	Mouse Par vs Chow	+		0.512498
Coq7	1	Mouse Par vs Chow	+		0.577393
Coq8a	1	Mouse Par vs Chow	+		0.44479
Coro1b	1	Mouse Par vs Chow	+		0.810587
Coro1c	1	Mouse Par vs Chow	+		0.29578
Coro2a	1	Mouse Par vs Chow	+		2.16647
Coro2b	1	Mouse Par vs Chow	+		0.636623
Coro6	1	Mouse Par vs Chow	+		5.93679
Coro7	1	Mouse Par vs Chow	+		0.872542
Cox4i1	1	Mouse Par vs Chow	+		0.23434
Cox4i2	1	Mouse Par vs Chow	+		3.05901
Cox6a1	1	Mouse Par vs Chow	+		0.297002
Cp	1	Mouse Par vs Chow	+		0.367348
Cpb2	1	Mouse Par vs Chow	+		0.674525
Cpe	1	Mouse Par vs Chow	+		2.96822
Cplx2	1	Mouse Par vs Chow	+		1.03126
Cpne8	1	Mouse Par vs Chow	+		1.18282
Cpxm1	1	Mouse Par vs Chow	+		2.49794
Cpz	1	Mouse Par vs Chow	+		1.4263
Cracr2a	1	Mouse Par vs Chow	+		1.08611
Cracr2b	1	Mouse Par vs Chow	+		1.16763
Crat	1	Mouse Par vs Chow	+		0.516898
Crb2	1	Mouse Par vs Chow	+		2.53725
Creb3l1	1	Mouse Par vs Chow	+		1.95685
Creg1	1	Mouse Par vs Chow	+		0.445283
Creg2	1	Mouse Par vs Chow	+		2.92063
Crim1	1	Mouse Par vs Chow	+		0.422054
Crip2	1	Mouse Par vs Chow	+		1.16317
Crispld2	1	Mouse Par vs Chow	+		2.29678
Crtap	1	Mouse Par vs Chow	+		1.64827
Cryab	1	Mouse Par vs Chow	+		1.01387
Crygn	1	Mouse Par vs Chow	+		1.7001
Cryz	1	Mouse Par vs Chow	+		0.256536
Csdc2	1	Mouse Par vs Chow	+		1.50569
Csf1r	1	Mouse Par vs Chow	+		2.31702
Csk	1	Mouse Par vs Chow	+		0.284008
Csnk1d	1	Mouse Par vs Chow	+		0.253563
Cspg4	1	Mouse Par vs Chow	+		2.35744
Csrp1	1	Mouse Par vs Chow	+		2.04858
Csrp3	1	Mouse Par vs Chow	+		0.371295
Cst7	1	Mouse Par vs Chow	+		1.31208
Cstb	1	Mouse Par vs Chow	+		1.93618
Ctbp1	1	Mouse Par vs Chow	+		0.417561
Ctbp2	1	Mouse Par vs Chow	+		1.46011
Ctdsp2	1	Mouse Par vs Chow	+		0.266118
Ctnna1	1	Mouse Par vs Chow	+		0.43606
Ctnnd2	1	Mouse Par vs Chow	+		2.09213
Ctps	1	Mouse Par vs Chow	+		1.14154
Ctsb	1	Mouse Par vs Chow	+		1.26376
Ctsz	1	Mouse Par vs Chow	+		0.962888
Cttn	1	Mouse Par vs Chow	+		0.208999
Cttnbp2	1	Mouse Par vs Chow	+		1.45682
Ctxn1	1	Mouse Par vs Chow	+		0.873176
Cuedc1	1	Mouse Par vs Chow	+		0.828914
Cuedc2	1	Mouse Par vs Chow	+		0.326872
Cx3cr1	1	Mouse Par vs Chow	+		4.07494
Cxcl14	1	Mouse Par vs Chow	+		2.63191
Cxcr3	1	Mouse Par vs Chow	+		1.6027
Cxcr4	1	Mouse Par vs Chow	+		2.84545
Cyb561a3	1	Mouse Par vs Chow	+		0.600281
Cyb561d2	1	Mouse Par vs Chow	+		0.491087
Cybc1	1	Mouse Par vs Chow	+		0.657295
Cyfip2	1	Mouse Par vs Chow	+		0.814912
Cygb	1	Mouse Par vs Chow	+		1.91435
Cyp17a1	1	Mouse Par vs Chow	+		0.896188
Cyp1a1	1	Mouse Par vs Chow	+		0.965515
Cyp4f18	1	Mouse Par vs Chow	+		3.33041
Cyth2	1	Mouse Par vs Chow	+		0.299475
Cyth3	1	Mouse Par vs Chow	+		0.758225
Cytip	1	Mouse Par vs Chow	+		1.73655
D6Wsu163e	1	Mouse Par vs Chow	+		0.368117
Daam2	1	Mouse Par vs Chow	+		0.98133
Dab2	1	Mouse Par vs Chow	+		0.525916
Dab2ip	1	Mouse Par vs Chow	+		0.813655
Dact3	1	Mouse Par vs Chow	+		1.68516
Dad1	1	Mouse Par vs Chow	+		0.329564
Daglb	1	Mouse Par vs Chow	+		0.430845
Dap	1	Mouse Par vs Chow	+		0.542569
Dbn1	1	Mouse Par vs Chow	+		1.98841
Dbnl	1	Mouse Par vs Chow	+		0.791935
Dcaf15	1	Mouse Par vs Chow	+		0.647077
Dcaf4	1	Mouse Par vs Chow	+		0.734378
Dcakd	1	Mouse Par vs Chow	+		0.342739
Dcbld1	1	Mouse Par vs Chow	+		0.586496
Dck	1	Mouse Par vs Chow	+		0.99432
Dclk1	1	Mouse Par vs Chow	+		3.79925
Dcn	1	Mouse Par vs Chow	+		0.929362
Dctd	1	Mouse Par vs Chow	+		1.9966
Dctn1	1	Mouse Par vs Chow	+		0.633975
Dctn5	1	Mouse Par vs Chow	+		0.377465
Ddah2	1	Mouse Par vs Chow	+		1.37838
Ddc	1	Mouse Par vs Chow	+		1.52758
Ddit3	1	Mouse Par vs Chow	+		0.378156
Ddit4	1	Mouse Par vs Chow	+		0.887916
Ddost	1	Mouse Par vs Chow	+		0.303586
Ddr1	1	Mouse Par vs Chow	+		2.38778
Ddr2	1	Mouse Par vs Chow	+		0.648846
Ddx1	1	Mouse Par vs Chow	+		0.179098
Ddx24	1	Mouse Par vs Chow	+		0.233344
Ddx28	1	Mouse Par vs Chow	+		0.299786
Ddx39b	1	Mouse Par vs Chow	+		0.29569
Ddx41	1	Mouse Par vs Chow	+		0.39794
Deaf1	1	Mouse Par vs Chow	+		0.227973
Def6	1	Mouse Par vs Chow	+		2.15197
Def8	1	Mouse Par vs Chow	+		0.477135
Degs2	1	Mouse Par vs Chow	+		1.57839
Dennd1c	1	Mouse Par vs Chow	+		1.91504
Dennd2d	1	Mouse Par vs Chow	+		0.477421
Dennd4b	1	Mouse Par vs Chow	+		1.05756
Dennd5a	1	Mouse Par vs Chow	+		0.255524
Depdc1b	1	Mouse Par vs Chow	+		3.68443
Des	1	Mouse Par vs Chow	+		0.904378
Det1	1	Mouse Par vs Chow	+		0.848999
Dgkz	1	Mouse Par vs Chow	+		0.487717
Dglucy	1	Mouse Par vs Chow	+		0.783969
Dhrs7b	1	Mouse Par vs Chow	+		0.643152
Dhrs9	1	Mouse Par vs Chow	+		2.81487
Dhx32	1	Mouse Par vs Chow	+		0.329749
Dhx34	1	Mouse Par vs Chow	+		0.896216
Dhx35	1	Mouse Par vs Chow	+		0.348396
Dhx58	1	Mouse Par vs Chow	+		1.39483
Diaph3	1	Mouse Par vs Chow	+		2.49717
Dip2a	1	Mouse Par vs Chow	+		0.487766
Dkk3	1	Mouse Par vs Chow	+		1.47293
Dlg4	1	Mouse Par vs Chow	+		1.20103
Dlgap4	1	Mouse Par vs Chow	+		0.401032
Dmtn	1	Mouse Par vs Chow	+		1.0688
Dmwd	1	Mouse Par vs Chow	+		0.232277
Dnah2	1	Mouse Par vs Chow	+		1.57135
Dnah7b	1	Mouse Par vs Chow	+		1.76399
Dnajc10	1	Mouse Par vs Chow	+		0.315376
Dnajc17	1	Mouse Par vs Chow	+		0.497554
Dnajc27	1	Mouse Par vs Chow	+		0.838989
Dnajc8	1	Mouse Par vs Chow	+		0.295623
Dnajc9	1	Mouse Par vs Chow	+		0.573988
Dnase1	1	Mouse Par vs Chow	+		0.903058
Dnase1l1	1	Mouse Par vs Chow	+		1.10152
Dnlz	1	Mouse Par vs Chow	+		0.504916
Dnm1	1	Mouse Par vs Chow	+		2.74835
Dnmt1	1	Mouse Par vs Chow	+		0.693772
Dnmt3a	1	Mouse Par vs Chow	+		0.295346
Dnph1	1	Mouse Par vs Chow	+		0.446378
Dnttip1	1	Mouse Par vs Chow	+		0.360508
Dock10	1	Mouse Par vs Chow	+		1.65246
Dock11	1	Mouse Par vs Chow	+		1.67608
Dock2	1	Mouse Par vs Chow	+		2.47609
Dok4	1	Mouse Par vs Chow	+		0.670475
Dpep1	1	Mouse Par vs Chow	+		0.99269
Dph6	1	Mouse Par vs Chow	+		0.467147
Dph7	1	Mouse Par vs Chow	+		0.440429
Dpm2	1	Mouse Par vs Chow	+		0.450056
Dpp7	1	Mouse Par vs Chow	+		0.839244
Dpp9	1	Mouse Par vs Chow	+		0.253112
Dpt	1	Mouse Par vs Chow	+		3.64604
Dpy30	1	Mouse Par vs Chow	+		0.294917
Dpysl3	1	Mouse Par vs Chow	+		2.95358
Dpysl4	1	Mouse Par vs Chow	+		0.809379
Dqx1	1	Mouse Par vs Chow	+		0.813632
Dram1	1	Mouse Par vs Chow	+		2.16373
Drap1	1	Mouse Par vs Chow	+		0.470591
Drosha	1	Mouse Par vs Chow	+		0.577472
Dscc1	1	Mouse Par vs Chow	+		1.87876
Dtna	1	Mouse Par vs Chow	+		1.32651
Dtx1	1	Mouse Par vs Chow	+		1.18912
Dtx2	1	Mouse Par vs Chow	+		0.409347
Dtx3	1	Mouse Par vs Chow	+		1.49683
Dtx4	1	Mouse Par vs Chow	+		1.8977
Dus2	1	Mouse Par vs Chow	+		0.686163
Dusp10	1	Mouse Par vs Chow	+		0.515467
Dusp2	1	Mouse Par vs Chow	+		1.5624
Dusp23	1	Mouse Par vs Chow	+		0.322146
Dusp4	1	Mouse Par vs Chow	+		1.5523
Dusp8	1	Mouse Par vs Chow	+		1.11624
Dync1i2	1	Mouse Par vs Chow	+		0.213245
Dync2li1	1	Mouse Par vs Chow	+		2.84638
Dynll1	1	Mouse Par vs Chow	+		0.920655
Dynll2	1	Mouse Par vs Chow	+		0.190986
Dynlrb1	1	Mouse Par vs Chow	+		0.416927
Dynlt1a	1	Mouse Par vs Chow	+		1.44521
Dysf	1	Mouse Par vs Chow	+		0.980429
E2f1	1	Mouse Par vs Chow	+		1.02047
Eda	1	Mouse Par vs Chow	+		1.03965
Ednra	1	Mouse Par vs Chow	+		0.362039
Ednrb	1	Mouse Par vs Chow	+		0.424014
Eef1akmt1	1	Mouse Par vs Chow	+		1.0153
Eef1b2	1	Mouse Par vs Chow	+		0.18544
Eef1g	1	Mouse Par vs Chow	+		0.315272
Eepd1	1	Mouse Par vs Chow	+		0.703766
Efemp1	1	Mouse Par vs Chow	+		0.6891
Efhc1	1	Mouse Par vs Chow	+		1.88404
Efnb1	1	Mouse Par vs Chow	+		0.777733
Efnb2	1	Mouse Par vs Chow	+		1.37877
Eftud2	1	Mouse Par vs Chow	+		0.37784
Egr2	1	Mouse Par vs Chow	+		3.47819
Egr3	1	Mouse Par vs Chow	+		2.46044
Ehd4	1	Mouse Par vs Chow	+		2.22962
Ehhadh	1	Mouse Par vs Chow	+		0.284372
Eif2b2	1	Mouse Par vs Chow	+		0.437306
Eif2d	1	Mouse Par vs Chow	+		0.311471
Eif3k	1	Mouse Par vs Chow	+		0.303906
Eif4e3	1	Mouse Par vs Chow	+		2.11775
Eif4ebp1	1	Mouse Par vs Chow	+		0.846947
Eif4g3	1	Mouse Par vs Chow	+		0.190415
Eif6	1	Mouse Par vs Chow	+		0.693805
Eipr1	1	Mouse Par vs Chow	+		0.822314
Elfn1	1	Mouse Par vs Chow	+		3.57323
Elk3	1	Mouse Par vs Chow	+		0.695828
Elmo1	1	Mouse Par vs Chow	+		2.35456
Elmo2	1	Mouse Par vs Chow	+		0.761293
Elob	1	Mouse Par vs Chow	+		0.24157
Elovl7	1	Mouse Par vs Chow	+		6.68281
Elp3	1	Mouse Par vs Chow	+		0.296271
Emc4	1	Mouse Par vs Chow	+		0.193528
Eme1	1	Mouse Par vs Chow	+		1.52145
Emilin1	1	Mouse Par vs Chow	+		1.88384
Emilin2	1	Mouse Par vs Chow	+		2.34069
Eml1	1	Mouse Par vs Chow	+		0.837205
Eml6	1	Mouse Par vs Chow	+		0.881699
Emp1	1	Mouse Par vs Chow	+		3.62115
Emp2	1	Mouse Par vs Chow	+		0.891063
Emp3	1	Mouse Par vs Chow	+		2.08238
Enah	1	Mouse Par vs Chow	+		1.30869
Enc1	1	Mouse Par vs Chow	+		2.17789
Endou	1	Mouse Par vs Chow	+		1.64428
Engase	1	Mouse Par vs Chow	+		1.00023
Enkd1	1	Mouse Par vs Chow	+		1.28433
Eno2	1	Mouse Par vs Chow	+		1.99338
Enpp5	1	Mouse Par vs Chow	+		0.589051
Enpp6	1	Mouse Par vs Chow	+		0.755448
Entpd1	1	Mouse Par vs Chow	+		2.06629
Entpd2	1	Mouse Par vs Chow	+		2.68094
Entpd3	1	Mouse Par vs Chow	+		2.33659
Entpd5	1	Mouse Par vs Chow	+		0.44488
Entpd6	1	Mouse Par vs Chow	+		0.351305
Epb41l2	1	Mouse Par vs Chow	+		0.668928
Epb41l3	1	Mouse Par vs Chow	+		2.13514
Epha3	1	Mouse Par vs Chow	+		1.5649
Ephb1	1	Mouse Par vs Chow	+		1.70558
Ephb2	1	Mouse Par vs Chow	+		6.81369
Ephb3	1	Mouse Par vs Chow	+		1.88122
Ephx1	1	Mouse Par vs Chow	+		0.596826
Epm2a	1	Mouse Par vs Chow	+		0.600709
Epn3	1	Mouse Par vs Chow	+		2.14773
Eps8	1	Mouse Par vs Chow	+		0.988142
Eps8l1	1	Mouse Par vs Chow	+		0.72533
Ercc6l	1	Mouse Par vs Chow	+		1.55389
Ergic3	1	Mouse Par vs Chow	+		0.315345
Ermp1	1	Mouse Par vs Chow	+		0.543303
Esam	1	Mouse Par vs Chow	+		0.590528
Esco2	1	Mouse Par vs Chow	+		1.79945
Esd	1	Mouse Par vs Chow	+		0.868856
Espl1	1	Mouse Par vs Chow	+		2.90201
Espn	1	Mouse Par vs Chow	+		0.683198
Esrp1	1	Mouse Par vs Chow	+		1.63888
Esyt1	1	Mouse Par vs Chow	+		1.18117
Ethe1	1	Mouse Par vs Chow	+		0.292461
Etl4	1	Mouse Par vs Chow	+		0.621575
Etv1	1	Mouse Par vs Chow	+		0.703931
Eva1b	1	Mouse Par vs Chow	+		0.980813
Evl	1	Mouse Par vs Chow	+		2.96316
Exo5	1	Mouse Par vs Chow	+		0.953435
Exoc1	1	Mouse Par vs Chow	+		0.537605
Exoc3l	1	Mouse Par vs Chow	+		0.348967
Exoc4	1	Mouse Par vs Chow	+		0.563936
Exosc7	1	Mouse Par vs Chow	+		0.422465
Exosc9	1	Mouse Par vs Chow	+		0.438421
Ext2	1	Mouse Par vs Chow	+		0.401569
Eya4	1	Mouse Par vs Chow	+		0.823458
Ezh2	1	Mouse Par vs Chow	+		0.508587
Ezr	1	Mouse Par vs Chow	+		1.46296
F2rl1	1	Mouse Par vs Chow	+		2.54298
Fa2h	1	Mouse Par vs Chow	+		1.6804
Fabp2	1	Mouse Par vs Chow	+		0.662849
Fabp4	1	Mouse Par vs Chow	+		2.92297
Fabp7	1	Mouse Par vs Chow	+		2.49527
Faim	1	Mouse Par vs Chow	+		0.625096
Fam102b	1	Mouse Par vs Chow	+		1.04925
Fam110a	1	Mouse Par vs Chow	+		1.51158
Fam110b	1	Mouse Par vs Chow	+		1.55744
Fam114a1	1	Mouse Par vs Chow	+		0.456081
Fam124a	1	Mouse Par vs Chow	+		1.14336
Fam131a	1	Mouse Par vs Chow	+		0.916011
Fam131c	1	Mouse Par vs Chow	+		1.12468
Fam160a1	1	Mouse Par vs Chow	+		0.921848
Fam163a	1	Mouse Par vs Chow	+		2.90027
Fam167b	1	Mouse Par vs Chow	+		0.338337
Fam189b	1	Mouse Par vs Chow	+		0.93908
Fam219a	1	Mouse Par vs Chow	+		0.580476
Fam219b	1	Mouse Par vs Chow	+		0.609328
Fam234a	1	Mouse Par vs Chow	+		0.195776
Fam32a	1	Mouse Par vs Chow	+		0.222792
Fam3c	1	Mouse Par vs Chow	+		0.25718
Fam43a	1	Mouse Par vs Chow	+		0.892457
Fam53b	1	Mouse Par vs Chow	+		0.532628
Fam78a	1	Mouse Par vs Chow	+		1.36186
Fam78b	1	Mouse Par vs Chow	+		1.95935
Fam83f	1	Mouse Par vs Chow	+		1.55698
Fam98b	1	Mouse Par vs Chow	+		0.336866
Fancd2	1	Mouse Par vs Chow	+		0.929239
Fanci	1	Mouse Par vs Chow	+		2.35956
Fat3	1	Mouse Par vs Chow	+		1.83019
Fbh1	1	Mouse Par vs Chow	+		0.28548
Fblim1	1	Mouse Par vs Chow	+		2.70086
Fbln2	1	Mouse Par vs Chow	+		2.01252
Fbln5	1	Mouse Par vs Chow	+		1.27971
Fbln7	1	Mouse Par vs Chow	+		1.70149
Fbn2	1	Mouse Par vs Chow	+		4.72145
Fbxl19	1	Mouse Par vs Chow	+		0.734505
Fbxl7	1	Mouse Par vs Chow	+		0.578885
Fbxo10	1	Mouse Par vs Chow	+		0.6169
Fbxo25	1	Mouse Par vs Chow	+		0.566824
Fbxo4	1	Mouse Par vs Chow	+		0.360152
Fbxo7	1	Mouse Par vs Chow	+		0.459015
Fbxw17	1	Mouse Par vs Chow	+		1.134
Fbxw4	1	Mouse Par vs Chow	+		0.486393
Fbxw8	1	Mouse Par vs Chow	+		0.294892
Fcf1	1	Mouse Par vs Chow	+		0.29016
Fcho1	1	Mouse Par vs Chow	+		1.28814
Fen1	1	Mouse Par vs Chow	+		0.475454
Fermt1	1	Mouse Par vs Chow	+		2.50064
Fes	1	Mouse Par vs Chow	+		1.74181
Fez2	1	Mouse Par vs Chow	+		0.384091
Fgd1	1	Mouse Par vs Chow	+		2.06436
Fgd3	1	Mouse Par vs Chow	+		2.58858
Fgd5	1	Mouse Par vs Chow	+		0.319685
Fgf11	1	Mouse Par vs Chow	+		1.40881
Fgf13	1	Mouse Par vs Chow	+		3.17047
Fgf7	1	Mouse Par vs Chow	+		2.55622
Fgl2	1	Mouse Par vs Chow	+		1.72993
Fgr	1	Mouse Par vs Chow	+		3.17349
Fhdc1	1	Mouse Par vs Chow	+		0.775202
Fhl2	1	Mouse Par vs Chow	+		3.89196
Fignl1	1	Mouse Par vs Chow	+		1.57716
Fis1	1	Mouse Par vs Chow	+		0.324657
Fitm1	1	Mouse Par vs Chow	+		0.58693
Fjx1	1	Mouse Par vs Chow	+		1.27941
Fkbp10	1	Mouse Par vs Chow	+		2.26714
Fkbp1b	1	Mouse Par vs Chow	+		3.12153
Fkbp7	1	Mouse Par vs Chow	+		1.06902
Fkbp9	1	Mouse Par vs Chow	+		0.507367
Fkrp	1	Mouse Par vs Chow	+		0.478485
Fli1	1	Mouse Par vs Chow	+		1.16215
Flii	1	Mouse Par vs Chow	+		0.335013
Flot2	1	Mouse Par vs Chow	+		0.407613
Flrt2	1	Mouse Par vs Chow	+		2.1666
Flrt3	1	Mouse Par vs Chow	+		1.55935
Flt4	1	Mouse Par vs Chow	+		0.533253
Flvcr1	1	Mouse Par vs Chow	+		0.496365
Flvcr2	1	Mouse Par vs Chow	+		1.07062
Fmnl3	1	Mouse Par vs Chow	+		1.41857
Fmod	1	Mouse Par vs Chow	+		2.37371
Fnbp1	1	Mouse Par vs Chow	+		0.495596
Fndc5	1	Mouse Par vs Chow	+		2.15218
Fndc7	1	Mouse Par vs Chow	+		2.04248
Folh1	1	Mouse Par vs Chow	+		5.80274
Fosl2	1	Mouse Par vs Chow	+		0.632363
Foxm1	1	Mouse Par vs Chow	+		2.33544
Frem1	1	Mouse Par vs Chow	+		1.48317
Frk	1	Mouse Par vs Chow	+		1.0117
Frmd4a	1	Mouse Par vs Chow	+		1.46324
Frmd6	1	Mouse Par vs Chow	+		0.928729
Frzb	1	Mouse Par vs Chow	+		2.4272
Fscn1	1	Mouse Par vs Chow	+		1.49644
Fuca2	1	Mouse Par vs Chow	+		1.33875
Fundc2	1	Mouse Par vs Chow	+		0.709938
Fut8	1	Mouse Par vs Chow	+		0.477905
Fxyd6	1	Mouse Par vs Chow	+		2.36931
Fyb	1	Mouse Par vs Chow	+		2.40967
Fyn	1	Mouse Par vs Chow	+		0.551558
Fzd1	1	Mouse Par vs Chow	+		0.604224
Fzd2	1	Mouse Par vs Chow	+		1.52663
Fzd3	1	Mouse Par vs Chow	+		1.12766
Fzr1	1	Mouse Par vs Chow	+		0.39745
G6pc3	1	Mouse Par vs Chow	+		0.716179
G6pdx	1	Mouse Par vs Chow	+		2.14092
Gab2	1	Mouse Par vs Chow	+		1.69276
Gab3	1	Mouse Par vs Chow	+		1.47567
Gabbr1	1	Mouse Par vs Chow	+		0.60396
Gabrd	1	Mouse Par vs Chow	+		2.79087
Gal3st1	1	Mouse Par vs Chow	+		0.881574
Galc	1	Mouse Par vs Chow	+		0.497741
Gale	1	Mouse Par vs Chow	+		1.08225
Galk1	1	Mouse Par vs Chow	+		0.288592
Galk2	1	Mouse Par vs Chow	+		0.574605
Galns	1	Mouse Par vs Chow	+		1.13926
Galnt10	1	Mouse Par vs Chow	+		1.60788
Galnt12	1	Mouse Par vs Chow	+		2.97287
Galnt17	1	Mouse Par vs Chow	+		2.25196
Galnt18	1	Mouse Par vs Chow	+		1.22426
Galnt3	1	Mouse Par vs Chow	+		2.85136
Gapdh	1	Mouse Par vs Chow	+		0.535799
Gars	1	Mouse Par vs Chow	+		0.219595
Gas7	1	Mouse Par vs Chow	+		1.48416
Gas8	1	Mouse Par vs Chow	+		1.18638
Gata3	1	Mouse Par vs Chow	+		1.09626
Gatb	1	Mouse Par vs Chow	+		0.202223
Gatm	1	Mouse Par vs Chow	+		1.10139
Gba	1	Mouse Par vs Chow	+		0.524397
Gbe1	1	Mouse Par vs Chow	+		0.36165
Gbgt1	1	Mouse Par vs Chow	+		1.54164
Gbp2	1	Mouse Par vs Chow	+		1.38771
Gbp9	1	Mouse Par vs Chow	+		1.30879
Gclc	1	Mouse Par vs Chow	+		1.43308
Gdpd1	1	Mouse Par vs Chow	+		1.80181
Gdpd5	1	Mouse Par vs Chow	+		2.02988
Gemin7	1	Mouse Par vs Chow	+		0.224742
Gemin8	1	Mouse Par vs Chow	+		1.25299
Gfap	1	Mouse Par vs Chow	+		1.03174
Gfpt2	1	Mouse Par vs Chow	+		2.02477
Gfra2	1	Mouse Par vs Chow	+		2.24652
Ggct	1	Mouse Par vs Chow	+		0.952224
Ggt5	1	Mouse Par vs Chow	+		0.874294
Ggt7	1	Mouse Par vs Chow	+		1.29506
Ghdc	1	Mouse Par vs Chow	+		0.417804
Gins2	1	Mouse Par vs Chow	+		2.28314
Gins3	1	Mouse Par vs Chow	+		0.802752
Gipc1	1	Mouse Par vs Chow	+		1.05517
Gipc2	1	Mouse Par vs Chow	+		6.62587
Git1	1	Mouse Par vs Chow	+		0.373218
Git2	1	Mouse Par vs Chow	+		0.336558
Gja1	1	Mouse Par vs Chow	+		1.03027
Gja5	1	Mouse Par vs Chow	+		1.999
Gjb3	1	Mouse Par vs Chow	+		4.67979
Gla	1	Mouse Par vs Chow	+		0.964894
Glb1	1	Mouse Par vs Chow	+		0.612357
Glb1l	1	Mouse Par vs Chow	+		0.703418
Glb1l2	1	Mouse Par vs Chow	+		1.24298
Glg1	1	Mouse Par vs Chow	+		0.240781
Glipr2	1	Mouse Par vs Chow	+		1.49056
Glis1	1	Mouse Par vs Chow	+		4.0055
Glis2	1	Mouse Par vs Chow	+		1.35241
Glis3	1	Mouse Par vs Chow	+		2.13864
Glmp	1	Mouse Par vs Chow	+		0.550591
Gls	1	Mouse Par vs Chow	+		0.67559
Gltp	1	Mouse Par vs Chow	+		2.4151
Gm13889	1	Mouse Par vs Chow	+		1.29953
Gm1673	1	Mouse Par vs Chow	+		1.4787
Gm17018	1	Mouse Par vs Chow	+		0.845428
Gmip	1	Mouse Par vs Chow	+		0.98971
[truncated: 4,872 more rows]

## Sheet: WS5d Samples for DIO
Workbook S5d. Sample list used from DIO mouse model
[truncated: 24 more rows]
