# Supplementary material for: MicroRNA-21 promotes dysregulated lipid metabolism and hepatocellular carcinoma
Source: Dis Model Mech. 2026 Mar 5;19(2):dmm052583. doi: 10.1242/dmm.052583 (PMC12994464; doi:10.1242/dmm.052583)
Supplement: Table S6. C3 TFT GSEA [file dmm-19-052583-TableS6.xlsx]

## Sheet: WS6 C3 TFT analysis
Workbook S6. C3 TFT GSEA analysis
coNCDt21OE ast	pathway	pval	padj	ES	NES	nMoreExtreme	size	leadingEdge	leadingN	enriched
WT HCD vs. WT NCD	RNTCANNRNNYNATTW.UNKNOWN	0.000202224	0.0603954	-0.608423	-2.10589	0	41	NRXN1, MTUS1, ELAVL4, LRRN1, CASQ2, FAM53C, INPP4B, GTPBP1, CNMD, GTPBP2, FGF10, ZHX2, HEY1, SULF2, TSPAN2, GPM6B, SLC43A3, SRPK2, SLC4A2, CDK5, CELF4	21	negative
WT HCD vs. WT NCD	NFY.Q6_01	0.000207987	0.0603954	-0.394831	-1.7702	0	180	SIGMAR1, SREBF2, DHCR24, STMN2, ABCF2, FDFT1, PLA2G3, PPP1R1B, PRKACA, ELAVL4, MLYCD, FOSB, E2F8, GNAI2, TYSND1, TXNIP, PDK2, HIGD1A, AGFG2, PIK3R3, CNN3, MICAL2, NDE1, KBTBD8, FDXR, DGKZ, MCM8, PIK3R1, DOCK9, GTF2A1L, STMN1, CHAC1, JARID2, UBXN11, RANBP10, PDP1, SIK3, GPR50, ZNF362, COA3, SHC3, SNRPA, AGAP3, ZNF385A, LRP8, FAM76B, PNN, PIAS4, ACTMAP, PDIA3, SMAD2, SLC2A1, COL1A1, DCUN1D4, ELAC2,…	64	negative
WT HCD vs. WT NCD	GATTGGY.NFY_Q6_01	0.00021725	0.0603954	-0.285649	-1.48933	0	822	SIGMAR1, ERG28, NSDHL, FTH1, ELOVL5, SC5D, TM7SF2, DHCR24, STMN2, MVD, ABCF2, FDPS, FDFT1, TSPAN13, STARD4, HMGCS1, SOX9, WDR47, TECR, SFRP5, USP2, PRDM8, POGLUT2, DBI, PLA2G3, INSIG1, ADAMTS15, PRKACA, ELAVL4, LRRN1, AKR1B1, FOSB, MMD, TUBA1C, E2F8, GNAI2, CACNA1B, PPP1R3C, OAT, TYSND1, TXNIP, ARL3, TMEM183A, COQ10B, AVPI1, FKBP5, PDK2, SOX4, HIGD1A, OSBPL9, DDIT3, AGFG2, GALT, EGLN3, HSD17B12, …	221	negative
WT HCD vs. WT NCD	+	0.00124792	0.126153	-0.375824	-1.61193	5	131	GPR158, SEMA5B, NR6A1, RTN4RL1, MTUS1, PPP1R1B, PRKACA, ZFP36L1, FOSB, RCAN1, NLGN2, FRA10AC1, DAAM2, DMD, PIK3R3, LMO1, ADRA1A, CNN3, PURA, BMP4, RAPGEFL1, SUCLG2, KCNMA1, BACH1, EN1, ROBO3, NPR3, PLPP1, SEZ6L, SYNE2, NDUFA4L2, ZFHX4, PAX6, ALKBH5, ATXN7L1, WNT3A, PLEKHA6, AGAP3, USP44, THRA, FZD7, HNF1A	42	negative
WT HCD vs. WT NCD	SOX10.TARGET_GENES	0.00103114	0.126153	-0.351312	-1.56458	4	168	FADS2, RDH11, DIO2, PDXP, MYL10, MTUS1, CSRP2, ALDH9A1, CCSER2, EGLN3, INPP4B, SMYD1, SLC22A23, PBRM1, TTLL4, PPP2R2B, CLIP4, NDE1, RNF144A, NRP2, DGLUCY, QPCT, ERBB3, KANK1, MMACHC, SOX6, ZHX3, NFIA, ISG20, SLC38A9, COMT, SLC16A4, TRAK1, CYP27A1, GAS2L3, BCL2L13, ANK3, HDAC4, FBXO7, EEIG1, DGKI, MAPRE2, SCML4, ACADSB	44	negative
WT HCD vs. WT NCD	NKX25.02	0.00124352	0.126153	-0.343311	-1.538	5	176	DOCK4, SEMA5B, NRXN1, PNOC, NR4A3, LRP2, CA4, GAD1, CXCL14, TET1, DAB1, BBOX1, DMD, SLC25A25, TRPM1, MSI2, FBXW11, SLC16A6, WIPI1, PPFIBP1, KLF12, RIOX2, MYO18A, MAML3, RNF11, S100G, CEP41, VGLL4, HMGA2, IMPDH2, CNNM2, FGF10, DNAJC22, EN1, PPP1R14C, ROBO3, GPC4, TSPAN2, NELL2, ANK3, SEZ6L, SIK3, WHRN, TAB2, ONECUT2, FLRT2, TPM2, UBR3, ALKBH5, SCML4, SYNRG	51	negative
WT HCD vs. WT NCD	WTTGKCTG.UNKNOWN	0.000637213	0.126153	-0.299776	-1.45636	2	351	ELOVL5, DHCR24, STARD4, SEMA5B, WDR47, PHACTR3, NRXN1, PDXP, CD74, PLA2G3, NRP1, WSB1, ELAVL4, ADAMTS10, LRRN1, ABCD2, FRY, TMCC3, CDKN1B, CDKL5, MNT, COQ10B, MACROD2, HNF4A, HIGD1A, DMD, RND1, SIK2, GATM, PPP2R2B, SLC25A25, GPHN, KLF11, RAB3C, PIK3R3, GFOD2, TDO2, MACROD1, CNN3, LMAN2L, ADNP2, NDE1, UCMA, MRPS30, DPP10, CHKA, MAML3, BRD2, ADGRL3, TPM1, SLC25A28, IFIH1, FAM83D, CIC, HMGA2, IMPDH2…	85	negative
WT HCD vs. WT NCD	ZNF23.TARGET_GENES	0.00157017	0.145502	-0.787984	-1.90809	7	10	ASS1, DNM2, STUM, GAS8, CUEDC1	5	negative
WT HCD vs. WT NCD	ZNF37A.TARGET_GENES	0.00183076	0.1566	-0.411531	-1.65961	8	89	FADS2, SIGMAR1, USP2, MCRIP2, FBXO44, HIGD1A, PLEKHM1, GALT, ST8SIA4, MSI2, POU2F2, GCHFR, VDAC1, ANKRD10, DAPK1, IFI44L, FBXL14, KANK1, ADCY6, SEZ6L, ARID1A, PRICKLE2, CPT1A, LIPT2, ANO8	25	negative
WT HCD vs. WT NCD	NRSF.01	0.00202224	0.157123	-0.511647	-1.81634	9	46	STMN2, TLCD3B, PCSK2, NRSN1, PTPRN, SST, CHKA, GRIN1, SLC17A6, PHYHIPL, ATP6V0A1, GRM1, L1CAM, FGF12, HNF1A, NCAN, HHATL, ELAVL3, APBB1, ATP2B2	20	negative
WT HCD vs. WT NCD	RBMX.TARGET_GENES	0.00238379	0.165673	-0.998465	-1.33345	11	1	EEF1A1	1	negative
WT HCD vs. WT NCD	LMX1B.TARGET_GENES	0.00296912	0.194215	-0.653403	-1.83076	14	17	HMGCR, AGPS, ARHGAP32, CETN3, GARNL3	5	negative
WT HCD vs. WT NCD	RGAGGAARY.PU1_Q6	0.000188288	0.0603954	0.315401	1.52143	0	349	MMP9, TMEM59L, IRF8, SPI1, FMNL1, DHH, ITGB7, RASGRP3, ESM1, KALRN, SPECC1, SLC7A1, CREB5, MMRN2, ZNFX1, SWT1, EFNA1, LTB4R, CCDC88B, RBP5, PLA2G4A, ALDOA, SAMSN1, CYTH4, PLXNC1, DOK2, MOB3C, UNC13D, CLIC1, POFUT1, PLAT, BCL2, PCDH9, TCIRG1, EFNB3, NCKAP1L, VIM, PSD3, CCN1, ASB2, ANGPT1, PCDH17, IER5L, SNCG, PARP8, SRC, CHMP5, NAV1, NPNT, RAC2, PLD3, ANP32A, PTGIR, SYTL1, UBALD2, TIE1, ADAM15, CE…	84	positive
WT HCD vs. WT NCD	SRF.01	0.000998004	0.126153	0.560068	1.87915	4	35	THBS1, FLNA, JUNB, IER2, EGR4, CNN2, FOS, SUSD1, ASB2, DIXDC1, MUS81, EGR2, SCOC, VCL, PFN1	15	positive
WT HCD vs. WT NCD	PEA3.Q6	0.000959877	0.126153	0.366182	1.6383	4	179	RELT, MMP1, SPI1, FUCA1, DUSP5, NCF2, FERMT3, SLC2A3, MMRN2, SV2A, LPXN, GDPD5, CCDC88B, DENND2D, CADM1, MARVELD1, RHOG, CTSS, ELOVL1, PRKACB, RIN1, TCIRG1, CTTNBP2NL, CCN1, SNCG, FLI1, MINDY1, C12orf57, CDC42SE1, SYTL1, GAB2, FUT11, LAYN, EHF, ITPKB, AKT3, TMEM258, GPR137B, ANKRD1, NIBAN1, ACSL5, SLF2, CBL, DCLRE1C, KDF1, LAMC1, IRAK4, VWA1, ATP13A2, GPA33, C11orf24, SORL1, RAB39A, RSF1	54	positive
WT HCD vs. WT NCD	AP1.Q6	0.000967305	0.126153	0.36582	1.62171	4	167	MMP9, NECAB3, ABCA2, FERMT3, PRDM1, PHLDA2, BTK, HSPB7, ZNFX1, EFNA1, LMNA, ZBTB2, PEA15, ALDOA, RAB3D, TMCC1, PDGFRB, MPRIP, FHL3, MDFI, ADORA2A, PCDH9, RIN1, TGFBR2, VIM, GNAI1, ATP1B1, ENO1, RNF182, SYTL1, TMEM54, PKN3, KLHL41, RNF144B, GAB2, C3AR1, RIT1, TPP1, VASP, RELL2, ROCK2, CAPNS1, LAMA3, LAMC1, GADD45A, YIF1A, NFATC4, SCOC	48	positive
WT HCD vs. WT NCD	GATA6.01	0.00211946	0.157123	0.349797	1.56069	10	175	SLITRK2, LECT2, TBX5, MYBPC3, STC1, ARHGEF10L, FAM107B, TMEM71, GFRA3, CREB5, OLFML3, SNX1, MEF2C, TSPAN12, PRRX1, NECTIN2, FAM72A, PNLIP, ECHDC2, SCUBE3, TNFSF10, POFUT1, PCDH9, TYRO3, RUNX2, SFRP1, KLB, IGFBP5, CMTM6, LRCH2, RGS3, LEPROT, SPRY4, CDH2, EPB41L3, CLRN3, TRPS1, LEPR, BTG2, HOXA1, IQGAP1, KCNK5, SKIL, PIP5K1B, KDM6A, RBPMS, TAB3, LSAMP, BMP6, MYRF, CDC42EP3, BCL6, XPO6, NR5A2, ESRRG	55	positive
21OE HCD vs. 21OE NCD	POU3F2.01	0.000171821	0.0500225	-0.541038	-1.90207	0	53	NOVA1, PTHLH, GDPD4, NSF, SOX4, ADGRB3, PHF6, EAF2, NANOS1, UNC80, ALDH1A2, NRP1, SYNPR, BAZ1A, IQCB1, HOXA3, RAB3C	17	negative
21OE HCD vs. 21OE NCD	TAATTA.CHX10_01	0.000270709	0.0500225	-0.303921	-1.43903	1	506	BAIAP2L2, NOL4L, NOVA1, CD36, SULF2, HPCAL1, OCLN, PTPRO, KCNMA1, ELAVL4, MYL1, OSR2, DSCAML1, KCNN3, PRODH2, GRHL1, DSCAM, COL1A1, CTNND2, NDST4, PLAU, WIPI1, PCDH18, MPC2, ACE2, ZNF385B, GPC3, BMAL1, SLC44A3, MYF6, CKM, SEMA7A, CDKL5, FYN, RPA3, PCSK2, CARMIL1, ETV1, RASL11B, CYFIP2, ZMIZ1, AIG1, TP63, KRT222, SEMA5B, SORBS2, KIRREL3, NTNG2, NMT1, NRP1, CALD1, ADAMTS10, MYBPC2, NELL2, SRPK2, AQ…	141	negative
21OE HCD vs. 21OE NCD	CHX10.01	0.00205859	0.114458	-0.380703	-1.55788	12	131	NOL4L, KCNMA1, NR6A1, TFAP2B, GRHL1, GPR158, NDST4, PCDH18, GPC3, SLC44A3, FYN, ETV1, CYFIP2, SEMA5B, MYBPC2, PCDH9, PRKACA, ZIC1, ASIC1, MTUS1, SYNE2, CDH6, BMP4, CS, AFF3, ADAMTS17, HNF1A, CA2, TXNL4B, RCAN1, PAX6, DMD, BCL6, DIXDC1, SLC7A9, ROBO3, PRRX1, PLPP1, NTRK1, GNAO1, PPP1R1B, LMO1, PRKAB1, AGAP3, ELMO2, ADRA1A, RAPGEFL1, SEZ6L, LSM12, CNN3, WNT5A, USP44, HERPUD2, VSNL1, FOXP2, PLEKHA6,…	57	negative
21OE HCD vs. 21OE NCD	HNF1.C	0.00202935	0.114458	-0.369426	-1.54938	12	158	BAIAP2L2, NOL4L, KCNJ1, SLC13A2, TMED6, TMEM37, APCS, SLC1A1, SOSTDC1, NCAM1, SLC7A13, GRIN2A, ANGPTL1, SORBS1, PKLR, NRP1, CLIP3, G6PC1, SEMA4G, RASA2, VCPKMT, ISL1, HOXA3, TINAG, CLOCK, JADE1, ZEB2, SLC39A14, RORA, CNTLN, PHLDB1, SLC5A1, HNF1A, MIER1, DMD, SLC7A9, AQP9, ROBO3, ZBTB4, KBTBD12, HOXC6, DPYD, PPP2R2B, SGK2, SLC5A4, PROC, POLR2A, APAF1, DAAM1, FOXA2	50	negative
21OE HCD vs. 21OE NCD	LMX1B.TARGET_GENES	0.00216685	0.11474	-0.665551	-1.82375	11	17	HMGCR, AGPS, GARNL3, RAD1, ARHGAP32	5	negative
21OE HCD vs. 21OE NCD	YATTNATC.UNKNOWN	0.00239163	0.120886	-0.336098	-1.47799	15	231	NOL4L, NOVA1, PNOC, FOLR2, GRIN2B, ZBTB33, CPB1, S100A16, KIF5A, ZIC2, LRP8, FRY, MBL2, GPC3, AFF2, PRICKLE1, NANOS1, CRH, CARMIL1, SYT1, RASL11B, ZNF512, SORBS1, NEB, B3GLCT, MAGI3, CALD1, G6PC1, RBPMS, ADAMTS6, ZIC1, BZW2, TINAG, RGS8, PPP1R14D, RAB3C, JADE1, ANK2, BMPR1B, EHF, HNMT, AQP5, DHX58, RASGEF1B, PI4KA, CNTLN, FAM135B, HNF1A, SORT1, STMN2, OSBPL7, DMD, SLC43A3, ROBO3, YIPF7, BCL9L, SL…	69	negative
21OE HCD vs. 21OE NCD	YCATTAA.UNKNOWN	0.00255102	0.123336	-0.310707	-1.42894	17	357	NOL4L, NOVA1, PTPRO, ITGB6, WDR47, KCNMA1, S100G, ELAVL4, WNT11, MYO15A, PCDH7, SLC5A10, SLC23A3, CTNND2, DLL1, SOX4, NOS1, CPS1, MCAM, FAM78A, CDKL5, ALDH1A2, PTH2R, NAA38, GTF2A1L, NRP1, MACROH2A1, ADGRB2, TPM2, SEMA4G, ZNF503, RNF4, SIX4, KCNJ15, BAZ1A, SULF1, CSMD3, CREB3L1, ABCA12, LRRN3, SRSF2, HOXA3, TINAG, CLOCK, JADE1, ESRRG, HSD3B7, CXCL14, EHF, PHF21A, AQP5, CDH6, PLIN1, PLIN2, SGIP1, …	108	negative
21OE HCD vs. 21OE NCD	OCT1.02	0.00427553	0.15848	-0.37351	-1.52845	26	131	PTPRN, ELAVL4, KCNN3, DSCAM, FGFR1, PHKA2, ZIC2, ZNF385B, GPC3, PCSK2, KIRREL3, BCO2, PFKFB1, CACNA1C, CACNA1D, PPFIA2, ZIC1, CSMD3, CREB3L1, LRRN3, ERBB4, RGS8, DPYSL2, ESRRG, CXCL14, ANK3, RASGEF1B, AFF3, PAX6, DMD, DDX17, ZBTB4, NPAS3, DLGAP4, FZD8, PLAG1, GABARAPL2, NFIA, POLR2A, GNAL, BLCAP, SDHC, DAAM1	43	negative
21OE HCD vs. 21OE NCD	ZNF23.TARGET_GENES	0.00478381	0.166237	-0.751733	-1.77571	25	10	ASS1, GAS8	2	negative
21OE HCD vs. 21OE NCD	NCX.01	0.00524642	0.171589	-0.378889	-1.52451	32	117	CELA1, ELAVL4, WNT11, ITGA3, SDK2, RPP21, NOS1, RAB39A, GPC3, ETV1, SEMA5B, PCDH9, PRKACA, ISL1, RNF11, TRPV6, JADE1, ANK2, MEPCE, GNAS, PTK2B, CDH6, LTB4R2, HNF1A, TXNL4B, SEPTIN9, BDNF, APPBP2, CIDEB, ROBO3, KLF12, MMP14, TRIM62, PLAG1, PDZD2, HOXC6, ERLIN2, LMO1	38	negative
21OE HCD vs. 21OE NCD	ASXL2.TARGET_GENES	0.00548867	0.174383	-0.558577	-1.73632	30	29	PPM1N, VWA5B2, MAPK8IP2, MXD3, AP3B2, ADGRB3, SRSF2, MT-CYB	8	negative
21OE HCD vs. 21OE NCD	PPARA.01	0.00605198	0.1771	-0.56093	-1.72917	33	28	CD36, PDZK1, SLC23A3, ATN1, CALCOCO1, BICC1, FBP2, CDIN1, SRC, PGF, NR2F6, TNS1, PAPLN, ETFB	14	negative
21OE HCD vs. 21OE NCD	MYOD.Q6	0.00590245	0.1771	-0.351571	-1.47877	37	161	SREBF2, TREX2, ITGA6, ITGB4, ELAVL4, SCG2, DSCAML1, KCNN3, ACTN3, DSCAM, TMEM35A, PHACTR3, CKM, HSD11B2, NEB, RIMS2, TGM1, PRKACA, GUCY1A1, MTUS1, ERBB4, NBL1, RGS8, CASQ1, JADE1, ANK2, PRKAG2, GNAS, CRAT, PCDH1, ATP1B1, ESRP2, MYOZ3, ELAVL3, AK9, ERBB3, ACADSB, FBXO32, TAB2, STK3, GK, COL4A4, EFNA1, GRID2	44	negative
21OE HCD vs. 21OE NCD	HNF4ALPHA.Q6	0.00703041	0.190679	-0.333226	-1.43596	45	193	NOVA1, TPM1, PDZK1, RAPGEF4, ZBTB33, PCDH7, S100A16, ACTN3, AGPS, INHBC, RPP21, TREH, SLC9A6, MYF6, MAF, CDKL5, LRRN1, DHRS3, DACT1, SLC26A6, NRP1, ADGRB2, G6PC1, PIPOX, RBPMS, CNTFR, TMEM120A, MYL11, XPNPEP2, VCL, DNAJC22, MEPCE, SCNM1, HNF1A, PID1, SAP30L, PAX6, ESRP2, SEC16B, DOCK3, ERBB3, PLAG1, HOXC6, ASB7, PFN1, NHERF4, PDGFRA, SLC30A2, OTUD7B, OCRL, PPIA, PLLP, GART, HAT1, ZFYVE1, FGF10, G…	62	negative
21OE HCD vs. 21OE NCD	CTTTGA.LEF1_Q2	0.0075358	0.194879	-0.257287	-1.25956	59	818	ASS1, DAO, AMPD3, SCG3, PBX3, PCNX2, COL2A1, PTPRO, ITGB6, COL11A1, KCNJ1, DHCR24, YPEL3, CELA1, SLC13A2, CDKN3, ELAVL4, IGDCC3, MORC4, MYL1, FAT2, SCG2, SEMA4B, CPB1, PCDH7, RET, ACSL5, DSCAM, CUBN, CKMT1B, AP3B2, NKX6-3, PTHLH, SLC4A4, SPSB2, LRP8, SLC17A6, PCDH18, CPS1, MAOB, ABCF2, TSPAN13, SPOCK2, SOSTDC1, MYF6, AMER2, TF, CRH, TSPAN2, ETV1, STRA6, BACE1, NBEA, SORBS1, LAMA3, TGM1, GTF2A1L, …	199	negative
21OE HCD vs. 21OE NCD	ATF6.01	0.000250689	0.0500225	0.476279	1.92145	0	80	IL1RAPL1, NR4A1, PER1, JUND, EGR2, DUSP4, EGR3, RFTN2, PAMR1, TMEM263, SP1, GFRA1, PLPP5, DHX40, ZFHX3, TBX20, TPM4, SLC39A13, SRP19, PPP1R10, TOP1, MRPS18B, ERF, SEC62, ALKBH5, NANS, KLF9, LMO4	28	positive
21OE HCD vs. 21OE NCD	CCCNNNNNNAAGWT.UNKNOWN	0.000250627	0.0500225	0.47017	1.87498	0	75	INHBA, IER2, TBC1D14, HIF1A, PTBP1, IER3, PLOD1, MORN4, AP1G2, RPS6KA3, ZMYND8, DHX40, AKAP12, ITGA5, LMO2, CACNA1G, B3GALT6	17	positive
21OE HCD vs. 21OE NCD	GTF2A2.TARGET_GENES	0.000334896	0.0500225	0.351779	1.72313	0	333	ZC3H12A, MYLIP, CEBPA, FOS, JUNB, ATF5, CCN1, FTL, PPP1R15A, LBH, GLUL, JUND, FOSB, H4C2, PRDX1, SOCS3, CDKN1A, IER3, GADD45B, ODC1, KLF6, CEBPB, IPPK, MCL1, FAM53C, LZIC, NOL8, MKNK2, NAGLU, PTGER3, EGFL7, USPL1, CRYBG2, SNAI1, SAT1, POLR3D, HERPUD1, DUSP1, TVP23B, SUGCT, ARPC5L, H1-10, ATF3, PDE6D, DNAJB1, SFXN3, KCTD9, GTF3C6, SLC9A1, EOGT, ACTB, ACTG1, SDC4, EHD1, REV3L, IER5, MYC, PPP1R10, A…	82	positive
21OE HCD vs. 21OE NCD	PSMB5.TARGET_GENES	0.000568505	0.0500225	0.376987	1.6994	1	167	SLC2A3, BTG2, JUNB, CCN1, THBS1, DDIT4, FTL, PPP1R15A, ALDOA, PRDX1, VEGFA, PHLDA2, GADD45A, IER3, MCL1, FAM53C, MKNK2, PPP1R3C, SERPINE1, ADM, PNP, RCC1, PLK2, POLR3D, DUSP1, ARL6IP1, CITED2, ATF3, SLC9A1, FLNA, ACTB, ACTG1, SDC4, CKS2, IER5, PPP1R10, MRPS18B, ZBTB37, CCN2, PIK3R3, ATF4, SLC38A2, ID2, CEMIP2, ADAMTS1, S100A13, GEMIN6, ASF1B	48	positive
21OE HCD vs. 21OE NCD	AML.Q6	0.000567376	0.0500225	0.348834	1.57895	1	171	DUSP2, NR4A1, SLC2A3, CCN1, PER1, TRIB1, ARHGAP27, CREB5, ARHGAP45, MAFG, CTSK, DOK2, MMP9, SOST, SDF2L1, OTOGL, CNNM4, APLNR, AP1G2, KCNN4, CCN5, CBL, FLT1, MRTFA, GRIN2D, NHLRC2, HSP90B1, DUSP1, ERG, ZMYND8, GPD1, FLI1, ZFHX3, AGPAT4, RNF19B, MINDY1, LRMDA, SLC16A6, PDSS2, NSUN4, NOL9, GATA4	42	positive
21OE HCD vs. 21OE NCD	ETS1.B	0.000286451	0.0500225	0.343802	1.57607	0	188	ABCG1, JUNB, HYAL2, DHH, CSRNP1, MIDEAS, FOSL1, ESM1, ARHGAP45, HIC1, SOST, BDKRB2, E2F3, ARL6IP6, GLB1L, LCP2, MCTP1, SPNS3, NHERF1, PIK3CG, ELK3, TMEM71, TAF8, LOXL3, KCNAB2, SPRED1, SNCAIP, DEF6, TMEM204, ADAM15, SRPRA, EPN3, CCNJL, ITPKB, RUVBL1, OMA1, RGS3, RHOV, GIT2, ITPR2, CMTM6, RWDD4, HOXA1, ORC4, SPIB, ST3GAL2, ELMO1, STK10, WDR81	49	positive
21OE HCD vs. 21OE NCD	SRF.C	0.000562905	0.0500225	0.34539	1.55094	1	162	DUSP2, EGR4, DUSP5, NR4A1, IER2, FOS, JUNB, CCN1, THBS1, EGR2, FOSB, FOSL1, KLF6, EGR3, EVA1C, FGFRL1, FAM53C, YRDC, DUSP6, EMILIN2, MAPK14, KALRN, MAP3K20, MANEAL, ARPC4, DVL3, AKAP12, RASSF2, FLNA, CRK, ACTB, SUSD1	32	positive
21OE HCD vs. 21OE NCD	SRF.Q4	0.000569801	0.0500225	0.341882	1.54903	1	172	DUSP2, EGR4, DUSP5, NR4A1, IER2, FOS, JUNB, THBS1, PRDM11, EGR2, FOSB, NPPA, KLF6, EGR3, EVA1C, FGFRL1, MCL1, FAM53C, YRDC, DUSP6, EMILIN2, MAPK14, CX3CL1, MAP3K20, NUAK1, VASP, CITED2, ARPC4, DVL3, AKAP12, GAB2, RASSF2, FLNA, SERPINH1, ACTB	35	positive
21OE HCD vs. 21OE NCD	RYTTCCTG.ETS2_B	0.000462749	0.0500225	0.269972	1.41529	0	745	TMEM59L, SELE, ATXN1, NR1D1, MYLIP, JUNB, HYAL2, PER1, DDIT4, CLDN5, ESPNL, TRIB1, CSRNP1, MIDEAS, SOWAHA, DUSP4, FOSL1, CDKN1A, FSTL1, BCL3, SLC13A5, TEAD3, ARHGAP45, EGR3, CTSK, DENND3, CCDC149, CALCRL, NCF2, STX11, PDGFRB, RASGRP3, FERMT3, YARS1, ARHGAP12, MMP9, ZBTB7B, BDKRB2, CNNM4, PTK7, PDE4D, E2F3, AP1G2, MAP7D1, KCNN4, SPI1, CITED4, PKN3, PRKACB, RTKN, MAPK14, KALRN, LHFPL1, EGFL7, TMEM1…	186	positive
21OE HCD vs. 21OE NCD	TFEB.TARGET_GENES	0.000521921	0.0500225	0.248101	1.31552	0	900	ACOD1, NR1D1, SLC2A3, ACTN2, ATF5, DBP, FTL, TRIB1, SWAP70, BCL2, COMMD4, SLC16A5, CIPC, HIF1A, DUSP4, HSDL1, RAPGEF3, FAM83G, ABCB9, ESM1, MAFG, TGFBI, KLF6, TRPM7, PTPRM, MAPK12, EVA1C, LNPK, RASGRP3, DUSP7, TAMALIN, ARHGAP12, NOL8, MTHFD1L, MFNG, DOLK, SLC25A38, XPO1, TRPV2, RELL1, IRF2BP2, METTL13, TRIB3, F13A1, ACP5, SERPINE1, SNX2, NAGLU, PPM1H, FOSL2, APLN, HS1BP3, DUSP6, PDXK, RPS6KA3, NE…	250	positive
21OE HCD vs. 21OE NCD	NAB2.TARGET_GENES	0.000584795	0.0500225	0.241036	1.29057	0	1045	DUSP2, DUSP5, ZC3H12A, BTG2, CEBPA, MDK, SLC25A25, METRNL, MATCAP1, TMCC1, PER1, TRIB1, ZNF395, CSRNP1, CMTM7, HIF1A, STAMBPL1, HSDL1, CREB5, VEGFA, FAM83G, NECAB3, PHLDA2, TRIOBP, PTBP1, BCL3, RNF145, GADD45B, ODC1, KLF6, CEBPB, GDPD5, RASGRP2, HIC1, SH3GLB2, RGCC, STX11, ITPRIP, MOCS2, ARHGAP12, EFEMP2, PLOD1, DOLK, XPO1, GLUD1, CPM, CARD10, PTGER2, IRF2BP2, NAB1, P4HTM, OTUD1, E2F3, LHX4, GFER…	211	positive
21OE HCD vs. 21OE NCD	ETS.Q4	0.000856898	0.0635247	0.34198	1.55592	2	178	NR1D1, JUNB, HYAL2, ESM1, TEAD3, ARHGAP45, GDPD5, SOST, YRDC, E2F3, AP1G2, MAP7D1, LCP2, SPNS3, NHERF1, ELK3, ERG, ZMYND8, CCDC85B, TAF8, GAB2, KCNAB2, TMEM204, NASP, SRPRA, EPN3, MGAT4A, HBEGF, CSAD, OMA1, RGS3, RHOV, ITPR2, CMTM6, ARSB, HOXA1, GATA3, SPIB, BAG4, KDM6A, ELMO1, BLNK, PKN1, FURIN, TIMM29, RIN1, ARHGAP4, ACSL4, MARK1, DAB2IP, IRAK4, STARD13, SEC61A1, USP3, LPXN, LCP1, RIPOR1, KDF1,…	64	positive
21OE HCD vs. 21OE NCD	CHAF1B.TARGET_GENES	0.000847099	0.0635247	0.255648	1.31957	1	606	DUSP2, ZC3H12A, CEBPA, JUNB, DDIT4, FTL, PPP1R15A, HTR5A, JUND, CSRNP2, PRDX1, CDKN1A, MFAP4, PHLDA2, ALDH1L2, IER3, ANKRD33B, GADD45B, ODC1, KLF6, BCORL1, FAM53C, MKNK2, DOCK2, GEMIN8, GTF3C3, TSPOAP1, DUSP6, GSK3B, PARP1, MCTP1, STAU2, TGFBR2, TGOLN2, BACH1, SNAI1, ARHGAP22, SAT1, HERPUD1, VASP, DTWD1, SLC16A3, DUSP1, FHL3, ARL6IP1, TUBB, NOTCH1, TIPARP, TNFAIP3, HIRA, FOXN2, H1-10, PDE6D, DNAJ…	149	positive
21OE HCD vs. 21OE NCD	HAND1E47.01	0.00113475	0.0788652	0.335344	1.51789	3	171	DUSP5, IL1RAPL1, ATXN1, GPR19, TMCC1, CREB5, YRDC, STC1, GSK3B, TMEM132E, LCP2, C7, ZFP36L1, SV2A, ZNF462, MRTFA, GRIN2D, ECHDC2, RRP36, NFATC2, LGI1, MEF2C, ZFHX3, PRKCH, DVL3, SLIT3, LRMDA, LMO2, LPL, IMMP1L, TMEM204, PPP1R10, TGFBR1, RALYL, MRPS18B, SLC12A8, CXXC5, FZD1, BAMBI, TENM1, COMMD1, TC2N, C2CD2L, UBE2D3, ELMO1, BHLHE40, GLRA1, UBA5, TMPO, LMO4, PURA	51	positive
21OE HCD vs. 21OE NCD	YYCATTCAWW.UNKNOWN	0.00137363	0.0898513	0.347889	1.53973	4	147	TMEM59L, INHBA, CCN1, P4HA1, DIO2, SPRY4, EPO, FOSB, VCAN, DUSP4, FOSL1, GDPD5, EFEMP2, XPO1, E2F3, GCLC, PDE4B, CCND1, CRYBG2, MFSD2A, KCNQ5, MAFF, RECQL, FLI1, ATF3, MYO9A, LMNB1, TRMT2A, CASK, TPM3, LOXL4, UBE2N, DCLK1, RGS3, GALE, SMAP2	36	positive
21OE HCD vs. 21OE NCD	CREB.Q2_01	0.00199487	0.114458	0.324774	1.47213	6	173	TMEM59L, SLC25A25, FGF6, PPP1R15A, TRIB1, SYNGR3, JUND, FOSB, CLCN4, ESM1, RBP5, SPI1, ZFAND2B, HS3ST3A1, TRA2B, GLB1L, RPS6KA3, FLT1, CDS1, DUSP1, PINX1, MAFF, TPM4, VPS37B, MXD1, JUN, NF1, RNF44, RELB, CNOT7, PRELID1, CTC1, NUBPL, TRAF4, ERF, PSKH1, ABR, PDXDC1, DNTTIP1, CLDN7, ID1, CEP15, CDC42EP4, LTBP1, DUS2, SIK1, TMEM39A, YTHDC2	48	positive
21OE HCD vs. 21OE NCD	ZNF493.TARGET_GENES	0.00291667	0.124744	0.896737	1.77209	13	5	TENM3, NLE1	2	positive
21OE HCD vs. 21OE NCD	RBM15.TARGET_GENES	0.00291005	0.124744	0.364828	1.55677	10	114	MYLIP, FOS, ATF5, PPP1R15A, VAV3, PRDX1, PTBP1, KLF6, IPPK, MCL1, DUSP28, DDX19B, DAGLA, ZCCHC2, ARPC5L, HIRA, ATF3, NHLRC3, SLC9A1, ACTB, ACTG1, SCAMP4, POLE, GTPBP1	24	positive
21OE HCD vs. 21OE NCD	PEA3.Q6	0.00285796	0.124744	0.32037	1.45808	9	179	DUSP5, RELT, SLC2A3, CCN1, MMP1, GDPD5, GPA33, NCF2, FERMT3, MMRN2, YRDC, SPI1, PRKACB, CBL, RHOG, SV2A, TAF5, GPD1, AKT3, FLI1, PTPN6, ST3GAL4, CCDC88B, TRIM8, GAB2, KCNAB2, MINDY1, COP1, SSBP3, CTTNBP2NL, C12orf57, HPS5, SNCG, ITPKB, OMA1, ITPR2, RSF1, ANKRD1, FUT11, CMAS, GATA3, C2CD2L, FUCA1, ARFGAP2, BLNK, ATP13A2, NIBAN1, RUNX3, CDC42SE1, GNL2, RIN1, CTSS, FEN1, RAB1B, BCL2L14, PDIK1L, TNFA…	60	positive
21OE HCD vs. 21OE NCD	TATA.C	0.00311262	0.128194	0.324497	1.46227	10	166	IL1RAPL1, CCN1, DIO2, ABCA1, SLITRK2, JUND, CIPC, NPPA, PDGFRB, FAM53C, EGF, PPM1E, STC1, BACH1, HERPUD1, CDC26, NFATC2, PHEX, CCDC85B, RTN1, ATF3, AGPAT4, SLIT3, AKAP12, TGFB2, ACTB, SNRPF, LMO2, LPL, SSBP3, PPP1R10, TGFBR1, PACSIN3, PANK1, NR5A2, ARHGEF2, MRPS18B, SEMA3A, VANGL1, ERRFI1, LDB2, PRDM1, KITLG, TOPBP1, CYB561D1, CFL2	46	positive
21OE HCD vs. 21OE NCD	ATXN7L3.TARGET_GENES	0.00363372	0.144311	0.260384	1.30685	9	435	CEBPA, CCN1, PARP2, RAB33B, TRIB1, TBC1D14, MIDEAS, CSRNP2, DUSP4, VEGFA, FOSL1, HSPA5, GADD45A, TRIOBP, RNF115, BCL3, GADD45B, PSAT1, MCL1, YARS1, ARHGAP12, SLC35D2, MTHFD1L, ANKRD10, MKNK2, GLUD1, IRF2BP2, RAB11FIP2, DNAJB9, ADM, GCLC, DUSP28, PDXK, CDH22, PDE4B, STAU2, DDX19B, ZFP36L1, HYOU1, RCC1, SLC7A11, MLEC, HERPUD1, HSP90B1, SIL1, SLC16A3, QPCTL, EEIG1, ASNS, CITED2, MTAP, ANKLE2, H1-10,…	117	positive
21OE HCD vs. 21OE NCD	STAT4.01	0.00400114	0.153423	0.315387	1.4354	13	179	TMEM59L, P2RY13, NR4A1, DHH, VAV3, MIDEAS, CTSK, EVA1C, EGF, YARS1, CISH, PTK7, PDE4D, AP1G2, LRIT3, PRDM10, FLT1, TTYH2, NMNAT3, CSF3R, ECHDC2, ERG, CITED2, LGI1, MEF2C, FLI1, PDE6D, PRKCH, SAP130, CASKIN2, LPL, NOTCH4, FN1, STIM2, MYL3, SMAP2, ZBTB37, RSPRY1, CPEB4, RUNX2, RHOQ, SLC38A2, BMP5, NEXN, PRR5L, ERF, FEZ2, UBE2D3, PBK, BLNK, IKZF4	51	positive
21OE HCD vs. 21OE NCD	ZNF318.TARGET_GENES	0.00443262	0.159003	0.241425	1.25949	9	689	ABCG1, NR4A1, ZC3H12A, TENT5B, CTNNA2, CCN1, PER1, DDIT4, FTL, PPP1R15A, TRIB1, CSRNP1, FOSB, BCL2, MIDEAS, H4C2, HIF1A, CREB5, FAM83G, MFAP4, ABCB9, PTBP1, BCL3, HJV, GADD45B, ODC1, KLF6, TXN, CDCA7, RASGRP3, MCL1, FAM53C, HMBS, YARS1, NOL8, TRPV2, CARD10, IRF2BP2, TRIB3, ACP5, E2F3, NAGLU, FOSL2, XPO6, PDXK, GCLM, PPP1R13L, TRA2B, CD63, PPM1K, PRDM10, BACH1, MED22, SLC7A11, CSF3R, ZCCHC2, NHLRC…	154	positive
21OE HCD vs. 21OE NCD	EGR.Q6	0.00516499	0.171589	0.307048	1.40857	17	189	KCNH3, HYAL2, MMP1, PCDH17, EGR2, HIC1, EFEMP2, NACC1, CNNM4, YWHAG, ARPC5, ABCB6, SLC9A5, SP1, NUAK1, PRDM10, ZFP36L1, RHOG, KCNQ5, HK2, ERGIC3, OSBP2, EYA4, TNIP2, TPM4, PPRC1, ABI2, DENND2C, CTCF, C1orf21, RRP8, PACS1, RNF44, CELF4, RELB, EED, CALU, CXXC5, SELENOF, ORC4, C2CD2L, TRAF4, ERF, CLIP2, KDM6A, ZMYM2, WDR81	47	positive
21OE HCD vs. 21OE NCD	SRF.01	0.00582343	0.1771	0.51202	1.73723	24	35	EGR4, IER2, FOS, JUNB, THBS1, EGR2, FOSB, FOSL1, EGR3	9	positive
21OE HCD vs. 21OE NCD	BRF2.TARGET_GENES	0.006875	0.190679	0.851107	1.68192	32	5	PARP2, ZFP36L1, MED16	3	positive
21OE HCD vs. 21OE NCD	NFAT.Q4_01	0.0068591	0.190679	0.308844	1.40563	23	179	IL1RAPL1, FOS, PCDH17, KIRREL2, CREB5, IER3, KCNJ5, ECEL1, CTSK, PLPPR1, XPO1, STC1, E2F3, TNFAIP1, PPM1K, SLC5A3, KCNQ5, ELK3, IGFBP3, ZMYND8, FLI1, ZFHX3, TMEM108, PHKA1, DEF6, SLC16A6, ATP1B3, B4GALT5, CASK, TPM3, NR5A2, GATA4, SGCD, RGS3, EBF1, SEMA3A, EXD2, SNX25, ZBTB2, SLC4A2, PRDM1, SOX9, TMEM54, BHLHE40, WDR81, RABL6, NOTUM, ARL6IP5, PACSIN2, MDH1, CAVIN1, NR4A3	52	positive
21OE HCD vs. 21OE NCD	ARNT.02	0.00727802	0.192694	0.297432	1.37772	24	203	NR1D1, TUBA4A, HIF1A, RNF115, KCNE4, TRPM7, LNPK, RAP1GAP, IFRD2, SNX2, ARPC5, FLVCR2, AATF, APEX1, RAD9A, NOTCH1, HIRA, C1orf43, MAFF, NPTN, TRIM3, VPS37B, ATP7A, FAM13B, DIP2B, EN1, RALYL, HPS5, EIF4B, REV1, GATA4, RNF44, ADISSP, SLC38A7, RBBP4, PRELID1, MARCHF8, PRKCE, ATF4, HOXA1, CPEB4, BHLHE41, HNRNPA1, ATP6V1A, ACAP3, LONP1, USP31, TADA1, CBX5, PKN1, PURA, MANF, PRKCG, SLC38A5, CIART	55	positive
21OE NCD vs. WT NCD	E2F1.Q4_01	0.000447127	0.124301	-0.350921	-1.6584	1	187	SLC16A2, TOP1, ZNF367, E2F8, DCLRE1A, SIK2, NHLRC2, UNG, CDC45, STK35, GATA3, USP1, DMD, MCM2, SMC2, USP2, MCM8, CDC6, EGR3, JADE2, AGFG2, MCM4, CSRNP1, GEN1, SMC3, HNRNPA1, PIK3R3, TNPO2, DHX40, ATAD2, ERF, CDCA7, PCNA, GAPDH, MAT2A, DCK, RAD51, STMN1, ATRX, NR3C2, KPNB1, ZNF362, FANCC, POLA1, MTF2, TOPBP1, MAZ, MCM7, SALL1, SEMA5A, MEIS2, EIF3K, IPO7, MCM6, MCM3, POLE4, DNAJC5G, SASS6, LUC7L3, …	74	negative
21OE NCD vs. WT NCD	HSD17B8.TARGET_GENES	0.000237361	0.124301	-0.284532	-1.4636	0	405	FAM83D, UHRF1, CHTF18, TOP1, FANCM, FANCD2, ZNF367, E2F8, H2AZ2, POLE, CDKN2D, YME1L1, MIS18BP1, PBK, UNG, ERG, CENPN, GPSM2, GATA3, FEN1, RECQL4, SMC2, RAD54L, NR2E1, MCM8, CDC6, METTL4, PARP2, GTSE1, AGFG2, KIF20B, ANKRD24, HMMR, RTKN2, GEN1, TTK, FKBP5, DTL, NCAPD3, ASF1B, TMEFF2, FAM76B, BLM, RRM1, TENT5B, TMOD1, GPR19, ATAD2, NCAPG2, RTTN, CDCA7, NOL8, MYBL2, HYAL2, LIN28B, EDC3, RRM2, BRIP1…	134	negative
21OE NCD vs. WT NCD	NR1H4.TARGET_GENES	0.000694927	0.154552	-0.299887	-1.47033	2	255	TGFBI, CSAD, ALDH3A2, UBAC2, SLC27A3, GSAP, CFB, AADAT, ABI2, C3, WSB2, SPATA20, RBP4, CLPTM1L, SLC43A1, MNT, SEC14L2, GCGR, SLC10A1, MPRIP, C8G, TBC1D17, CYP4F3, CIC, CAST, CHPT1, DAPK1, NDRG2, TIE1, PNPLA6, NDST1, HIRA, PHYH, SREBF2, UST, STK40, RILP, HEG1, CAPN2, ACY1, FTCD, MCC, MYO18A, APBB3, NABP1, TCAP, SNX17, CHKA, TAT, PHKA1, PPP2R1B, ELP2, SLC29A1, TDO2, MVD, RNASE4, NRP1, ARHGEF2, MYL1…	75	negative
21OE NCD vs. WT NCD	LXR.DR4_Q3	0.000374462	0.124301	0.462185	1.79962	1	66	PRKCG, ETV4, RNF145, CHMP2B, LPCAT3, NELL2, TFEB, MEF2C, ABCA1, ACSL3, NACC1, ACACA, JARID2, TP53INP2, PLAG1, ABCG1, ACTA1, COL11A2, BLVRB, PIAS1, TAF11, HPCAL4, NUAK1, KDM2A	24	positive
21OE NCD vs. WT NCD	HNF6.Q6	0.000364299	0.124301	0.384154	1.72312	1	156	ETV4, DAB2, CLSTN2, SOX4, NDST4, ARRDC3, TPP1, SLC6A9, SLC17A6, SRPK2, VLDLR, GNAO1, LRRN3, NLN, ADGRL2, MEF2C, PFN2, GRIK2, ZC4H2, ZIC1, CSMD3, HCN1, GRIN2A, SLC12A2, ADGRB3, JARID2, BAMBI, PLAG1, CD68, CADM1, TTR, CDH6, HOXA3, DAAM1, PRDX5, ARL6IP1, IL1RAPL1, HOXC6, GABARAPL2, MTUS1, FAM83F, NOVA1, ANKRD28, WNK1, MN1	45	positive
