# Supplementary material for: MicroRNA-21 promotes dysregulated lipid metabolism and hepatocellular carcinoma
Source: Dis Model Mech. 2026 Mar 5;19(2):dmm052583. doi: 10.1242/dmm.052583 (PMC12994464; doi:10.1242/dmm.052583)
Supplement: Table S7. miR21 and ABC ZF [file dmm-19-052583-TableS7.xlsx]

## Sheet: WS 7a Male_Female_miR-21OE
Workbook S7a. Intersection of ABC Male, Female, and miR-21OE-NCD v WT-NCD RNAseq data
id	gene_name	Significance	Male		Female		miR-21OE
			L2FC	padj	L2FC	padj	L2FC	padj
ENSDARG00000061738	march2	NS	-0.435092	0.294235	0.179014	0.780022	0.421594	0.468192
ENSDARG00000032552	march5	NS	0.132102	0.733876	-0.286604	0.729258	-0.179276	0.896653
ENSDARG00000076066	march6	Only Male	-1.5574	0.00223894	-0.0875013	0.927307	0.0858037	0.971506
ENSDARG00000057772	march7	NS	-0.132745	0.680288	0.566655	0.321692	-0.0837864	0.979265
ENSDARG00000062489	march8	NS	0.408866	0.518704	0.408644	0.669204	-0.313911	0.822257
ENSDARG00000055740	march9	Only Male	3.51911	0.00176652	1.23138	0.354096	0.434941	0.84747
ENSDARG00000027590	sept2	NS	0.36306	0.208576	0.124267	0.844239	0.219501	0.867086
ENSDARG00000030656	sept3	Only Male	-2.93516	6.95703e-07	-0.693355	0.47019	-0.373881	0.896707
ENSDARG00000105271	SEPT4	NS	-1.11636	0.137367	0.600853	0.520074	-0.190776	0.960861
ENSDARG00000010721	sept6	NS	0.318587	0.125622	0.416417	0.454043	0.15648	0.908107
ENSDARG00000099236	sept10	Male and Female	0.740368	0.000558962	0.82664	0.0312349	-0.136864	0.936384
ENSDARG00000019191	sept12	Male and Female	-1.19983	2.60616e-08	-1.00985	0.0470018	-0.114936	0.971239
ENSDARG00000102889	sept15	Male and Female	2.53442	8.43559e-08	1.92982	0.000577586	-0.256475	0.902964
ENSDARG00000058775	oct2	Only Male	-1.86963	8.84236e-10	-0.30452	0.806941	-0.441971	0.767705
ENSDARG00000059529		NS	0.413451	0.340964	0.87292	0.180975	-0.41816	0.832509
ENSDARG00000102021	dorip1	Only Male	-0.745518	0.0471216	0.433581	0.737572	0.353708	0.856376
ENSDARG00000002968	a1cf	Only Male	-0.962832	0.000675542	0.355378	0.647408	-0.26369	0.811257
ENSDARG00000056314	a2ml	Only Male	-0.847857	0.00217101	-0.426206	0.545629	-0.397729	0.755928
ENSDARG00000102274	aaas	Only Male	1.82358	6.78004e-08	0.668363	0.573691	-0.247848	0.867403
ENSDARG00000012468	aacs	NS	-0.565028	0.42909	0.150408	0.936638	-0.438605	0.888793
ENSDARG00000011410	aadat	miR and Male	-1.43363	0.000221437	-0.670032	0.203508	-0.93206	0.000169446
ENSDARG00000075299	aaed1	Only Male	1.17355	0.0170301	0.0331205	0.971564	-0.156951	0.97225
ENSDARG00000041170	aagab	NS	0.454476	0.0875389	-0.456111	0.306178	0.0569259	0.984572
ENSDARG00000011855	aak1a	Only Male	1.71239	0.00301346	0.107482	0.929102	0.604717	0.510743
ENSDARG00000077686	aak1b	NS	-0.240887	0.556253	-0.243766	0.65488	0.284808	0.711827
ENSDARG00000103957	aamdc	NS	0.0542284	0.926394	0.123552	0.899466	-0.231047	0.927165
ENSDARG00000045019	aamp	NS	0.317356	0.220674	0.51206	0.291406	-0.278802	0.826245
ENSDARG00000018658	aar2	Only Male	0.546051	0.0361516	0.171916	0.823113	-0.210619	0.831379
ENSDARG00000069142	aars	NS	-0.369746	0.292739	-0.884113	0.0820273	-0.234856	0.734497
ENSDARG00000015747	aarsd1	NS	0.369442	0.412908	-0.0828534	0.926415	-0.104687	0.97725
ENSDARG00000022730	aasdh	NS	0.13385	0.898233	0.294084	0.79897	-0.140843	0.976492
ENSDARG00000037501	aasdhppt	Only Male	0.737152	0.0460593	0.0163208	0.982837	-0.43494	0.737725
ENSDARG00000051816	aass	Only Male	-0.569552	0.0120478	0.161497	0.855445	-0.423401	0.478472
ENSDARG00000025467	aatf	NS	0.214999	0.583773	-0.775627	0.324456	0.1488	0.95548
ENSDARG00000078222	aatka	NS	-0.506246	0.422565	-0.552372	0.4209	-0.149855	0.960861
ENSDARG00000104442	aatkb	Only Male	-1.37081	0.00153538	-0.970121	0.187661	-0.624382	0.629231
ENSDARG00000006031	abat	Only Male	-1.34033	4.19811e-07	-0.457011	0.299363	0.123184	0.942707
ENSDARG00000074749	abca12	Only Female	-0.114445	0.948557	-2.52744	0.017674	0.29539	0.843331
ENSDARG00000074635	abca1a	Male and Female	-1.22751	0.00905264	-1.54998	0.0462961	0.623191	0.341927
ENSDARG00000079009	abca1b	Male and Female	2.45065	0.000162632	1.35526	0.0197447	0.277639	0.893451
ENSDARG00000013500	abca2	NS	0.574041	0.262678	0.838425	0.257619	-0.064727	0.986308
ENSDARG00000100524	abca3b	Only Male	-0.926145	0.00328824	-0.28822	0.708692	0.089807	0.971506
ENSDARG00000057169	abca4a	NS	-0.77837	0.607235	0.100051	0.953649	0.302295	0.914054
ENSDARG00000074041	abca5	NS	-0.512143	0.148526	0.345412	0.748996	-0.202941	0.88447
ENSDARG00000061591	abcb10	Only Female	0.577814	0.103338	-1.71395	0.000377514	-0.120795	0.970503
ENSDARG00000011573	abcb11a	Male and Female	2.84987	0.0011197	2.63236	0.0030648	0.0582519	0.984588
ENSDARG00000070078	abcb11b	NS	-0.834463	0.120164	-0.423595	0.643215	-0.0478502	0.984035
ENSDARG00000010936	abcb4	NS	0.704804	0.232277	-0.527962	0.480539	0.215112	0.851732
ENSDARG00000021787	abcb5	NS	0.0993769	0.959352	-0.922487	0.546346	0.162806	0.916405
ENSDARG00000063297	abcb6a	Only Male	-1.03118	0.0270717	-0.741221	0.158312	-0.0500334	0.982349
ENSDARG00000074254	abcb6b	NS	-0.280489	0.600257	0.292819	0.721342	-0.169224	0.960861
ENSDARG00000062795	abcb7	NS	-0.169169	0.475047	0.0267089	0.97579	-0.520957	0.200372
ENSDARG00000056672	abcb8	NS	0.531397	0.181204	0.683387	0.292767	0.178084	0.934168
ENSDARG00000056200	abcb9	Only Male	2.58321	2.81031e-05	0.544807	0.588649	-0.927564	0.315286
ENSDARG00000104719	abcc1	Only Male	-1.38464	5.41408e-05	-0.828908	0.0611179	0.61097	0.157378
ENSDARG00000077988	abcc10	NS	-0.0892904	0.896825	0.0768753	0.926492	0.169303	0.944205
ENSDARG00000013050	abcc12	Only Male	-1.00964	0.000384415	-0.970494	0.29926	-0.0592321	0.983023
ENSDARG00000062519	abcc13	Only Male	-2.86287	0.00091917	-0.504484	0.741798	-0.885886	0.439173
ENSDARG00000014031	abcc2	NS	0.205228	0.564248	0.120328	0.895379	-0.191731	0.906706
ENSDARG00000096662	abcc3	NS	-0.918046	0.0626341	0.988729	0.237187	0.0752997	0.981061
ENSDARG00000058953	abcc4	Only Male	-1.91531	0.00868	-4.51639e-05	0.999993	-0.0004256	0.999931
ENSDARG00000061233	abcc5	NS	-0.729102	0.0653608	0.718646	0.124632	0.390622	0.702396
ENSDARG00000016750	abcc6a	NS	0.103638	0.926075	-0.812624	0.1689	0.368456	0.877077
ENSDARG00000105403	abcc6b.1	miR and Male	-1.70638	0.00129966	-0.485018	0.644135	-1.67505	1.16439e-05
ENSDARG00000094901	abcc6b.2	miR and Male	-1.73835	0.00069921	-0.357229	0.751624	-1.71548	1.58053e-05
ENSDARG00000051879	abcc8	NS	0.546309	0.737049	0.298743	0.850968	-0.108266	0.914054
ENSDARG00000015985	abcc9	Male and Female	-1.10546	0.0362137	-1.27828	0.0159161	-0.151623	0.957329
ENSDARG00000074876	abcd1	Male and Female	-1.0559	0.0219374	-1.15118	0.0254219	-0.285781	0.842949
ENSDARG00000104085	abcd3a	Only Male	-0.951344	0.00293684	-0.152202	0.868193	-0.705105	0.091184
ENSDARG00000002947	abcd3b	NS	0.355775	0.453654	-0.689981	0.406803	0.2527	0.9254
ENSDARG00000061770	abcd4	Only Male	0.774652	0.0190708	0.769217	0.213576	-0.496105	0.553109
ENSDARG00000007216	abce1	Only Male	1.03627	3.11793e-06	-0.252792	0.773177	-0.177946	0.914054
ENSDARG00000031795	abcf1	NS	0.422444	0.341511	-1.01935	0.121515	-0.0608588	0.982747
ENSDARG00000038785	abcf2a	NS	0.173896	0.768532	-1.03272	0.267044	-0.258558	0.875415
ENSDARG00000052331	abcf2b	NS	-0.300883	0.573866	-0.959254	0.192285	-0.265765	0.873226
ENSDARG00000089705	abcf3	Only Male	0.857293	0.0224945	0.0105786	0.993945	0.33694	0.78546
ENSDARG00000100075	abcg2a	NS	-0.484144	0.202356	0.796566	0.134975	0.287492	0.820374
ENSDARG00000058574	abcg2c	NS	-0.637495	0.263228	0.602717	0.256055	-1.04599	0.0877092
ENSDARG00000063078	abcg5	Only Male	-1.54052	0.00087858	-0.717341	0.413114	0.125226	0.960861
ENSDARG00000063059	abcg8	Only Male	-1.35577	0.00164586	-0.166504	0.888528	-0.208555	0.934007
ENSDARG00000071341	abch1	NS	0.29164	0.771117	-0.37984	0.803145	-0.179854	0.962315
ENSDARG00000076435	abhd10a	NS	-0.884554	0.0534317	-0.0939215	0.903571	-0.205695	0.936384
ENSDARG00000069501	abhd11	Only miR	-0.491418	0.305659	0.501044	0.427908	-0.894482	0.0145739
ENSDARG00000071004	abhd12	NS	-0.242856	0.372893	0.14163	0.869283	0.347605	0.788236
ENSDARG00000059209	abhd13	NS	-0.561967	0.321107	-0.447413	0.437059	-0.61414	0.434761
ENSDARG00000058367	abhd14a	Only Male	-1.02386	0.00815451	-0.364957	0.594635	-0.539584	0.659653
ENSDARG00000100531	abhd14b	NS	0.29514	0.282063	0.101474	0.843511	0.129299	0.949418
ENSDARG00000078768	abhd15a	miR and Female	0.292147	0.541571	2.63888	0.00099583	-1.09534	0.000117466
ENSDARG00000078929	abhd16a	NS	0.0960987	0.715644	-0.577037	0.107625	0.210793	0.85767
ENSDARG00000091433	abhd17aa	NS	0.221702	0.675974	-0.219128	0.767669	-0.103604	0.960861
ENSDARG00000043084	abhd17ab	NS	-0.205287	0.635633	0.293165	0.630672	0.174973	0.908315
ENSDARG00000035571	abhd17b	Only Male	1.02842	1.42746e-06	0.654407	0.132266	-0.0524333	0.989354
ENSDARG00000058452	abhd17c	NS	0.0750848	0.87516	-0.146681	0.751119	0.434438	0.33357
ENSDARG00000101961	abhd18	NS	0.440729	0.164823	0.470143	0.455842	0.0831194	0.976492
ENSDARG00000025797	abhd2a	Only Male	-0.694675	0.0358388	0.130102	0.90177	-0.141661	0.914744
ENSDARG00000018809	abhd3	miR and Male	-2.5091	9.23246e-11	-0.931088	0.291354	-1.32494	0.0060453
ENSDARG00000102887	abhd4	NS	-0.400994	0.342075	-0.360259	0.671624	-0.520903	0.544556
ENSDARG00000060756	abhd6a	Male and Female	-1.0802	0.00288686	-1.82595	1.91932e-06	-0.219521	0.904949
ENSDARG00000076620	abhd8b	Only Male	2.23476	0.00272979	0.127599	0.916439	0.19557	0.951054
ENSDARG00000010155	abi1a	NS	-0.372022	0.580219	-0.0124555	0.987158	0.0622576	0.976492
ENSDARG00000058207	abi2a	Only Female	-0.0763197	0.890176	-1.8084	0.000268934	-0.784592	0.206157
ENSDARG00000014875	abi2b	NS	0.320471	0.22587	0.00267662	0.996717	-0.184929	0.917937
ENSDARG00000060072	abi3a	NS	-0.412306	0.571511	-0.377299	0.670106	0.474557	0.557195
ENSDARG00000035187	abl1	NS	0.10568	0.784275	-0.0106011	0.983193	0.0685952	0.976492
ENSDARG00000013841	abl2	NS	-0.247195	0.524857	-0.965514	0.227082	-0.150871	0.934582
ENSDARG00000045064	ablim1b	Male and Female	1.65414	0.00243962	2.02971	0.00328506	-0.504352	0.509036
ENSDARG00000019207	abo	NS	-1.01654	0.0801182	0.102698	0.941586	0.298345	0.934007
ENSDARG00000095180	abr	NS	0.379552	0.480449	-0.00192949	0.998568	-0.371639	0.853958
ENSDARG00000059587	ABR (1 of many)	NS	0.799065	0.100117	-0.0502336	0.969035	-0.142412	0.962194
ENSDARG00000042876	abracl	Male and Female	3.7604	6.86087e-18	1.94345	0.00745487	0.00190407	0.998557
ENSDARG00000043339	abraxas1	Only Male	1.02366	0.000176849	0.068165	0.938539	-0.116484	0.973742
ENSDARG00000098907	abraxas2	NS	-0.432629	0.339593	-0.472601	0.450322	-0.0898785	0.976492
ENSDARG00000043666	abt1	Only Male	1.15759	0.000329146	-0.685352	0.452055	0.514644	0.638538
ENSDARG00000063354	abtb1	NS	-0.363966	0.485709	-0.167582	0.883941	0.111711	0.976492
ENSDARG00000062000	abtb2b	NS	0.443395	0.614067	0.229482	0.88909	-0.0530136	0.98846
ENSDARG00000004687	acaa1	Only Male	-0.491522	0.0457202	0.0142825	0.982939	-0.23936	0.85767
ENSDARG00000038881	acaa2	Only Male	-0.830364	0.0122723	0.386995	0.646348	-0.298031	0.836646
ENSDARG00000078512	acaca	NS	-0.389977	0.618925	-0.745565	0.580121	0.535794	0.568544
ENSDARG00000061994	acacb	Only Male	-1.75096	2.77368e-07	-0.749756	0.1493	-0.323664	0.760652
ENSDARG00000045411	acad11	Only Male	-1.05583	0.00370313	-0.485493	0.579596	0.0657152	0.984588
ENSDARG00000042658	acad8	NS	-0.368658	0.32789	0.406313	0.632722	-0.750807	0.247635
ENSDARG00000055620	acad9	Only Male	-0.928215	0.0148618	0.100078	0.908642	0.426805	0.507508
ENSDARG00000088357	acadl	Only Male	-1.11974	0.0033775	-0.356993	0.651567	-0.208662	0.914314
ENSDARG00000038900	acadm	miR and Male	-1.67484	2.63286e-16	0.285096	0.768482	-0.822644	0.00807401
ENSDARG00000030781	acads	Only Male	-2.43338	3.8086e-19	-0.532227	0.574771	0.0680408	0.981455
ENSDARG00000076780	acadsb	NS	-0.464835	0.17865	0.685213	0.113821	0.287776	0.690488
ENSDARG00000016687	acadvl	Only Male	-1.51037	3.05054e-10	-0.39669	0.703886	-0.33894	0.736656
ENSDARG00000035891	acana	NS	-0.0617595	0.956891	-0.238115	0.845781	0.272489	0.952979
ENSDARG00000056346	acap1	NS	-0.056972	0.903455	-0.310933	0.621505	0.0444049	0.989354
ENSDARG00000060783	acap2	NS	-0.438755	0.209801	0.528361	0.421628	0.110619	0.938396
ENSDARG00000075990	acap3a	NS	-0.335449	0.293306	-0.17794	0.81942	0.188404	0.916405
ENSDARG00000099240	acap3b	NS	0.521471	0.503197	0.469456	0.749163	0.735127	0.116154
ENSDARG00000045888	acat1	Only Male	-1.18212	1.61612e-05	-0.354952	0.581439	-0.27091	0.686764
ENSDARG00000007127	acat2	Only Male	1.9307	0.00016403	-0.31075	0.81314	-0.287222	0.932396
ENSDARG00000042623	acbd3	NS	0.299239	0.359137	-0.197136	0.665684	-0.224165	0.912151
ENSDARG00000027070	acbd4	NS	-1.05559	0.309532	1.74005	0.0623221	-0.156911	0.96624
ENSDARG00000034883	acbd5a	Only Male	-1.21729	0.00022543	-0.673429	0.258565	0.164663	0.934821
ENSDARG00000039456	acbd6	Only Male	0.564391	0.0319369	0.127713	0.814703	-0.0312882	0.989354
ENSDARG00000094730	acbd7	Only Male	-1.07067	0.0319354	-0.203144	0.818928	0.205377	0.962194
ENSDARG00000052124	accs	Only Male	0.988611	8.63731e-05	0.207817	0.800003	0.184744	0.93898
ENSDARG00000078055	acd	NS	0.287185	0.528413	0.138577	0.877468	-0.114296	0.976651
ENSDARG00000079166	ace	Male and Female	2.47623	0.044498	4.46713	1.15722e-07	-0.024649	0.9943
ENSDARG00000016918	ace2	NS	-1.63123	0.268856	1.34364	0.29551	0.707286	0.450401
ENSDARG00000077782	acer2	Only Male	-1.37964	0.0105279	-0.318066	0.721012	0.0859935	0.974289
ENSDARG00000093366	acer3	Only Male	-1.16964	0.0021871	-0.727278	0.366903	-0.176517	0.92979
ENSDARG00000031796	ache	Only Female	0.0800704	0.926604	1.5396	0.00706865	0.234956	0.882951
ENSDARG00000054290	acin1a	NS	-0.123133	0.448544	0.28981	0.51292	-0.119797	0.932396
ENSDARG00000026842	acin1b	NS	-0.0590136	0.871406	-0.034115	0.954782	-0.0982822	0.962287
ENSDARG00000058179	ackr3b	NS	-1.25951	0.0890021	-1.3822	0.0555937	0.576579	0.673826
ENSDARG00000078729	ackr4a	Only Male	-1.83367	0.0140279	-0.461151	0.746288	-0.409676	0.851451
ENSDARG00000040133	ackr4b	Only Male	-0.667511	0.0291783	-0.433387	0.41674	-0.606999	0.172207
ENSDARG00000099079	aclya	NS	-0.393476	0.378978	-0.649172	0.421628	-0.439737	0.856197
ENSDARG00000055652	aclyb	Only Male	-1.54923	0.00198403	-0.281582	0.803671	0.337245	0.914314
ENSDARG00000062549	acmsd	NS	-0.110542	0.697627	0.154397	0.844147	0.158144	0.934238
ENSDARG00000026376	aco1	NS	-0.0895142	0.847461	-0.161164	0.87229	-0.160198	0.914314
ENSDARG00000007294	aco2	Only miR	-0.30907	0.512461	0.393079	0.455708	0.692102	0.00212593
ENSDARG00000069844	acod1	NS	0.228854	0.821436	-0.444678	0.569738	0.534835	0.623086
ENSDARG00000058229	acot11a	Only Male	-1.38773	7.58316e-09	0.958223	0.192928	-1.11461	0.0516537
ENSDARG00000042122	acot11b	miR and Female	-0.118074	0.921317	2.19343	0.000844265	-1.55169	8.6709e-05
ENSDARG00000054534	ACOT12	Only Female	0.546992	0.626624	3.54255	9.53054e-05	-0.271829	0.935035
ENSDARG00000061728	acot13	Only Male	2.45533	0.000789389	-0.469394	0.574162	0.155288	0.97331
ENSDARG00000089159	acot14	Only Male	-1.8152	2.71308e-05	-0.445523	0.550539	0.403164	0.690379
ENSDARG00000045522	acot15	NS	-0.283686	0.570352	-0.108594	0.90592	-0.0667888	0.977449
ENSDARG00000069292	acot16	Only Male	-1.78952	0.00790811	-1.08242	0.141787	0.039	0.991292
ENSDARG00000088524	acot17	NS	-0.872291	0.197247	-1.16125	0.0885909	-0.202935	0.944132
ENSDARG00000033413	acot18	Only Male	-0.798117	0.0111582	-0.0805021	0.919774	-0.24418	0.836504
ENSDARG00000042510	acot20	NS	-0.204488	0.727193	-0.22725	0.790106	0.39918	0.726537
ENSDARG00000018653	acot7	NS	0.682863	0.406642	-0.728891	0.424742	0.233737	0.92115
ENSDARG00000014138	acot8	NS	0.0909994	0.932552	0.627897	0.551871	0.529926	0.347023
ENSDARG00000058352	acot9.1	NS	0.806017	0.0659808	0.846786	0.117903	0.805072	0.158199
ENSDARG00000014727	acox1	miR and Male	-0.930639	0.00703986	-0.202372	0.830031	-0.813593	0.0227878
ENSDARG00000038865	acox3	Only Male	-1.82116	2.06931e-13	-0.377145	0.529767	-0.553119	0.272615
ENSDARG00000020149	acoxl	NS	-0.350366	0.555284	-0.773438	0.214028	-0.136286	0.957266
ENSDARG00000076486	acp1	Only Male	0.751436	0.00386151	-0.513976	0.434394	0.0593167	0.977449
ENSDARG00000007244	acp2	Only Male	-0.669182	0.0232716	-0.483914	0.255594	-0.506723	0.426507
ENSDARG00000101456	acp5b	NS	0.0639437	0.935539	0.613243	0.645832	0.223698	0.962194
ENSDARG00000040064	acp6	Only Male	0.896392	0.0494903	-0.64185	0.519193	0.0351771	0.993783
ENSDARG00000102421	acp7	Only Male	-1.39311	1.04434e-07	0.428109	0.641336	0.41664	0.701292
ENSDARG00000062077	acsbg1	NS	-0.458938	0.163046	0.680107	0.228628	-0.265908	0.908288
ENSDARG00000004094	acsbg2	Only Male	2.31086	0.000489742	-0.222752	0.889739	0.173479	0.963724
ENSDARG00000061201	acsf2	Only Male	-2.31744	3.3879e-10	-0.533734	0.55652	-0.521422	0.635046
ENSDARG00000059503	ACSF3	Only Male	1.3523	0.000217523	0.0159349	0.98989	0.404041	0.78546
ENSDARG00000030514	acsl1a	NS	0.269602	0.650638	0.229387	0.832253	-0.386754	0.854444
ENSDARG00000003854	acsl1b	miR and Female	-0.562346	0.458475	-2.7908	0.0004793	1.1944	0.0155353
ENSDARG00000014674	acsl3b	NS	-0.566472	0.295372	-0.484299	0.616639	0.599157	0.37551
ENSDARG00000004078	acsl4a	Only Male	1.40202	0.00102118	-0.797614	0.287767	0.262501	0.90601
ENSDARG00000010752	acsl4b	Only Female	-0.865282	0.24489	-1.45754	0.0438777	-1.20079	0.101549
ENSDARG00000075931	acsl5	NS	0.835667	0.621649	-0.233426	0.832728	1.10934	0.131174
ENSDARG00000004880	acsm3	Only Male	-1.501	0.0101804	0.557776	0.665791	-0.506661	0.695203
ENSDARG00000044142	acss1	Only Male	-3.47115	4.73873e-10	0.399435	0.632377	-0.943752	0.350524
ENSDARG00000037781	acss2	NS	0.835901	0.0656015	0.598542	0.183918	-0.121179	0.963095
ENSDARG00000069029	acss2l	Only Male	-3.85739	6.50532e-45	-1.0899	0.322831	-0.309692	0.937764
ENSDARG00000032218	acss3	Only miR	0.0558399	0.914962	0.800117	0.2197	-0.883799	0.0113719
ENSDARG00000045180	acta2	Male and Female	-1.479	0.0248801	-1.4862	0.0382353	0.66861	0.722738
ENSDARG00000037746	actb1	Sig	2.43062	2.75198e-24	1.06272	0.0348279	2.09073	3.5791e-11
ENSDARG00000037870	actb2	NS	0.463727	0.18535	1.22503	0.0835079	0.152945	0.918824
ENSDARG00000099197	actc1b	NS	-2.03391	0.165544	-0.849276	0.478715	-0.362828	0.856806
ENSDARG00000070828	actl6a	Only Male	2.05394	1.30901e-10	0.693658	0.339945	-0.0205398	0.9943
ENSDARG00000034107	actl6b	Only Female	0.671501	0.496651	2.33944	0.0124914	-0.187198	0.960861
ENSDARG00000007219	actn1	NS	-0.418436	0.436481	0.188547	0.839807	0.147838	0.969015
ENSDARG00000071090	actn2b	Only Male	1.99621	0.0383708	0.476442	0.748221	0.0251008	0.980819
ENSDARG00000013755	actn3a	NS	-0.994414	0.265556	0.199635	0.891676	-0.461341	0.832509
ENSDARG00000001431	actn3b	NS	-0.794087	0.553362	-0.404045	0.785039	-0.461094	0.823885
ENSDARG00000099786	actn4	NS	0.0116787	0.971603	0.915855	0.0929277	-0.157314	0.914174
ENSDARG00000011611	actr1	Only Male	0.699656	0.0153604	0.154175	0.790905	0.375263	0.54094
ENSDARG00000038432	actr10	NS	-0.379602	0.275392	-0.156797	0.737572	0.154846	0.904949
ENSDARG00000052438	actr2a	miR and Male	0.55026	0.00806622	0.136098	0.906205	0.927331	0.000161244
ENSDARG00000070076	actr2b	NS	0.503774	0.247807	0.428388	0.470455	-0.102533	0.96315
ENSDARG00000091138	actr3	Only Male	1.18807	2.5901e-06	0.88724	0.246422	-0.196201	0.868321
ENSDARG00000008790	actr3b	NS	-0.282101	0.766609	-1.24211	0.159716	0.400604	0.85767
ENSDARG00000098235	actr5	NS	0.105877	0.852712	-0.727977	0.25799	0.28112	0.809592
ENSDARG00000021370	actr6	NS	0.339989	0.398666	0.395361	0.529496	0.218733	0.942663
ENSDARG00000103610	actr8	NS	0.468993	0.166266	0.227241	0.699693	0.168469	0.914054
ENSDARG00000018968	acvr1ba	Only Male	-1.09853	0.000185992	0.937994	0.247239	0.328521	0.836646
ENSDARG00000052142	acvr1bb	NS	-0.115308	0.771579	0.279168	0.714671	-0.00903792	0.997652
ENSDARG00000014986	acvr1l	NS	-0.0461973	0.86052	0.43441	0.40834	-0.305475	0.654704
ENSDARG00000011188	acvr2aa	NS	-0.663131	0.199883	0.190176	0.787699	0.0600858	0.981025
ENSDARG00000104700	acvr2ab	NS	-0.471391	0.112476	0.738194	0.270571	-0.272298	0.856806
ENSDARG00000044422	acvr2ba	Only Male	-1.51037	0.000415716	0.464776	0.382845	-0.201576	0.860712
ENSDARG00000103108	acvr2bb	NS	-0.347148	0.419286	0.0546097	0.954306	0.524623	0.376845
ENSDARG00000018179	acvrl1	NS	-0.120464	0.770861	0.0476555	0.959593	0.0592857	0.984588
ENSDARG00000038475	acy1	NS	-0.143765	0.687585	0.40122	0.524349	-0.456563	0.673826
ENSDARG00000093003	acy3.1	NS	0.715846	0.267358	-0.422142	0.654005	0.39801	0.851752
ENSDARG00000005525	acy3.2	Only miR	-0.512005	0.239444	-0.0859728	0.924015	1.03406	0.00681906
ENSDARG00000060126	acyp1	NS	-0.282283	0.603413	-0.573873	0.539733	0.296933	0.925535
ENSDARG00000003113	ada	Only Female	0.840786	0.200274	2.05943	0.00211123	-0.869573	0.140431
ENSDARG00000051746	ada2a	Only Male	-1.45686	2.11433e-05	-0.484081	0.627336	-0.0272709	0.993098
ENSDARG00000015623	ada2b	NS	0.51494	0.499014	0.154903	0.916402	0.212794	0.951054
ENSDARG00000012986	adal	NS	0.628113	0.136896	-0.0687507	0.945997	0.488393	0.758238
ENSDARG00000053468	adam10a	NS	0.0167687	0.967208	-0.21137	0.688542	0.0313553	0.987475
ENSDARG00000015502	adam10b	Only Male	-1.40037	0.000866169	-0.0400493	0.972259	0.414797	0.324836
ENSDARG00000079068	adam12	NS	0.897924	0.149884	0.543753	0.569424	-0.029105	0.992907
ENSDARG00000089213	adam15	NS	-0.586033	0.163339	-0.237499	0.700768	-0.112311	0.971506
ENSDARG00000043213	adam17a	Only Male	-0.744256	0.00169769	-0.280398	0.589033	-0.265468	0.853996
ENSDARG00000093093	adam17b	NS	0.587097	0.161703	0.873866	0.051958	0.11765	0.957266
ENSDARG00000059693	adam19a	NS	0.200606	0.835075	0.276706	0.826627	0.133782	0.975986
ENSDARG00000067545	adam19b	NS	0.897689	0.286742	-0.887013	0.358821	0.0506725	0.989354
ENSDARG00000060532	adam22	NS	-1.42503	0.0597775	-0.608132	0.634	0.0500932	0.991552
ENSDARG00000035514	adam28	NS	0.294763	0.579609	0.154848	0.870859	0.0672418	0.984572
ENSDARG00000001452	adam8a	NS	1.00147	0.0558946	-0.336181	0.726481	-0.143695	0.976492
ENSDARG00000057644	adam8b	NS	-0.4136	0.52819	0.24881	0.827981	0.0511745	0.984588
ENSDARG00000010070	adam9	NS	-0.0411087	0.898811	0.396257	0.438781	-0.119237	0.942808
ENSDARG00000103519	adamts1	NS	0.00950815	0.991782	0.413784	0.776533	0.462186	0.888793
ENSDARG00000075188	adamts10	Only Male	-2.46532	8.01733e-05	-0.560191	0.62424	-0.343038	0.832509
ENSDARG00000067549	adamts12	NS	0.68624	0.294296	0.897211	0.215872	-0.13015	0.974796
ENSDARG00000076270	adamts13	Only Male	-0.875781	0.00369192	0.158877	0.845108	0.144457	0.934007
ENSDARG00000029124	adamts15a	NS	-0.965029	0.308464	0.038268	0.982837	-0.665921	0.596055
ENSDARG00000058252	adamts15b	NS	-1.04379	0.131825	-1.11499	0.238719	-0.0977304	0.983023
ENSDARG00000033544	adamts15b	Only Male	4.35258	5.81416e-08	1.82941	0.130263	0.0423401	0.989354
ENSDARG00000075930	adamts2	NS	-0.551093	0.516278	0.277856	0.833581	0.158188	0.971506
ENSDARG00000060127	adamts3	NS	0.877552	0.337227	0.682114	0.516002	-0.0319804	0.989923
ENSDARG00000100307	adamts5	NS	-0.70678	0.460367	-0.15115	0.926458	-0.445467	0.684103
ENSDARG00000007709	adamts8a	Male and Female	6.4886	7.25853e-10	3.08977	0.00211123	-0.117266	0.999905
ENSDARG00000077778	adamts9	Male and Female	3.53232	1.86755e-09	1.90299	0.00165379	0.00748827	0.998405
ENSDARG00000027903	adamtsl3	Only Male	-1.03425	0.0408479	-0.223376	0.891259	0.07249	0.980444
ENSDARG00000063407	ADAMTSL4	Male and Female	-1.73926	3.91543e-10	-1.12821	0.0392328	-0.486861	0.277096
ENSDARG00000052118	adamtsl5	NS	-0.273766	0.795225	-0.537807	0.747013	-0.0729538	0.988617
ENSDARG00000070565	adap2	NS	-0.819381	0.3935	-0.254788	0.79897	0.105485	0.950237
ENSDARG00000012389	adar	NS	0.821741	0.101182	0.0752221	0.92134	0.0370734	0.986093
ENSDARG00000003544	adarb1b	NS	-0.700172	0.179693	-0.00344102	0.996411	-0.342996	0.80216
ENSDARG00000071823	adarb2	NS	-1.347	0.330115	1.578	0.146069	0.0370834	0.996299
ENSDARG00000061348	adat1	Only Male	1.09456	0.00560056	0.714133	0.17681	-0.310934	0.914174
ENSDARG00000041944	adat2	NS	0.387705	0.603443	-0.770205	0.251593	-0.0836586	0.984035
ENSDARG00000005640	adat3	Only Male	0.883453	0.0427305	-0.172246	0.848983	-0.0858797	0.976795
ENSDARG00000062561	adck1	NS	-0.0591751	0.935861	-1.13184	0.0662038	0.120376	0.971506
ENSDARG00000073923	adck2	Only Male	1.29961	0.00633971	0.35911	0.633424	-0.0836537	0.977721
ENSDARG00000075405	adck5	NS	-0.778598	0.0848287	0.400482	0.416942	0.270323	0.914054
ENSDARG00000069026	adcy1a	Only Male	2.65123	0.0438142	0.953101	0.381077	-0.392344	0.893104
ENSDARG00000014588	adcy2b	Only Male	-0.943458	0.00753787	-0.53208	0.395451	-0.218773	0.90536
ENSDARG00000077145	adcy3a	NS	0.607152	0.458127	-0.35083	0.779145	0.225015	0.893451
ENSDARG00000091342	adcy5	Only Male	-1.47218	0.0237041	-1.41191	0.148491	0.218705	0.929027
ENSDARG00000061445	adcy6a	Only Male	-1.43189	9.74603e-05	-1.09956	0.0677465	-0.0532666	0.983023
ENSDARG00000027797	adcy6b	Only Female	0.823733	0.159507	1.78111	0.00850533	-0.0816745	0.969015
ENSDARG00000060070	adcy7	NS	-0.295469	0.655853	0.162	0.908795	0.236305	0.923241
ENSDARG00000031783	adcy8	Only Male	-3.50899	1.40245e-07	-1.16664	0.317406	-0.0898807	0.984572
ENSDARG00000100869	adcy9	Male and Female	-1.61454	0.000305946	-1.27698	0.0183545	0.00959387	0.996875
ENSDARG00000103962	add1	NS	0.29963	0.546684	0.593218	0.200074	0.0403996	0.983023
ENSDARG00000074581	add2	Only Male	-2.78303	7.57823e-10	-1.28502	0.169405	-0.0841586	0.979894
ENSDARG00000040874	add3a	Only Female	0.466019	0.0733753	1.32975	1.96299e-05	0.0343624	0.988617
ENSDARG00000056250	add3b	NS	-0.625985	0.401675	-1.04558	0.212605	0.251756	0.923251
ENSDARG00000076994	adgra2	Male and Female	-2.33035	0.00435596	-1.94472	0.000125197	-0.114823	0.962315
ENSDARG00000073673	adgra3	Only Female	0.697722	0.0617384	1.36524	0.000598749	0.247716	0.886161
ENSDARG00000075133	adgrb1a	NS	1.96023	0.0871724	-0.719214	0.622232	0.175467	0.976492
ENSDARG00000053344	adgrd1	NS	-1.12943	0.204498	1.01009	0.445148	-0.197188	0.960861
ENSDARG00000056062	adgre14	Male and Female	-1.31635	0.00160741	-1.46252	0.0392278	-0.893903	0.345358
ENSDARG00000104083	adgre5b.2	Only Male	-3.46841	9.96626e-05	0.609899	0.670253	-0.326176	0.914054
ENSDARG00000089904	adgre5b.3	Only Male	0.918919	0.00923831	0.115077	0.884038	-0.295336	0.861586
ENSDARG00000093008	adgrf3b	NS	-0.403217	0.720937	-0.327059	0.820777	-0.106153	0.979547
ENSDARG00000091757	adgrf6	NS	0.0956621	0.934739	1.06755	0.380437	-0.201388	0.945708
ENSDARG00000093316	adgrf8	NS	-0.718348	0.312818	-0.451832	0.716579	-0.70433	0.434761
ENSDARG00000105643	adgrg1	NS	1.16658	0.167265	0.0303385	0.976027	-0.302459	0.882951
ENSDARG00000027222	adgrg1	NS	0.138538	0.698308	0.787338	0.26623	-0.237431	0.939191
ENSDARG00000074782	adgrg3	Only Male	1.34384	0.0023173	0.425018	0.670134	0.486883	0.803309
ENSDARG00000069356	adgrl2a	NS	1.44419	0.203178	-0.0821561	0.9645	0.699467	0.481034
ENSDARG00000061121	adgrl3.1	Only Female	1.24369	0.0860268	2.20842	0.00431912	-0.239822	0.932396
ENSDARG00000013653	adgrl4	Male and Female	-1.2391	1.22964e-05	-1.78859	0.000569804	-0.225061	0.945126
ENSDARG00000021137	adgrv1	NS	-0.778461	0.443903	0.203066	0.870644	-0.21782	0.914314
ENSDARG00000080010	adh5	Only Male	-1.45523	3.2707e-06	-1.09076	0.0637891	-0.154514	0.923073
ENSDARG00000091211	adh8a	miR and Male	-3.32903	1.17211e-14	-0.651503	0.521129	-2.49492	2.35323e-11
ENSDARG00000024278	adh8b	Only Male	-2.15842	0.000521776	-0.421747	0.664937	-0.618102	0.315286
ENSDARG00000053518	adhfe1	NS	-0.670636	0.0878841	-0.0683485	0.969446	0.529804	0.535977
ENSDARG00000020448	adi1	Only Male	1.14767	0.0151649	0.0172489	0.985463	0.419631	0.401835
ENSDARG00000002912	adipor1a	Only Male	-0.965266	7.83992e-05	-0.309655	0.565117	-0.215745	0.841877
ENSDARG00000042717	adipor1b	Male and Female	0.624462	0.0065631	-0.884789	0.00837603	0.358611	0.341927
ENSDARG00000101849	adipor2	NS	-0.0198909	0.974456	-0.508032	0.356083	0.00726788	0.997756
ENSDARG00000039429	adka	Only Male	-0.989373	7.4446e-05	-0.639077	0.17423	0.155378	0.921071
ENSDARG00000095947	adkb	Only miR	0.149094	0.788899	0.115273	0.915024	-1.02478	0.0196942
ENSDARG00000045708	adm2a	Only Male	-3.55	8.60655e-11	0.159306	0.909693	-0.0213716	0.985351
ENSDARG00000015263	adma	NS	-0.48085	0.10184	0.160224	0.873635	-0.677151	0.216205
ENSDARG00000069027	admb	NS	1.07812	0.232271	1.44784	0.247226	0.00175264	0.999931
ENSDARG00000060937	adnp2a	NS	0.743511	0.109184	-0.0165569	0.988745	-0.33295	0.861701
ENSDARG00000028431	adnp2b	NS	-0.0789153	0.852552	0.552021	0.203499	-0.314935	0.8131
ENSDARG00000074293	adnpb	NS	-0.0485733	0.932011	0.620104	0.267103	0.397498	0.841877
ENSDARG00000042827	adoa	NS	-0.22411	0.724582	0.114241	0.902616	0.028846	0.989354
ENSDARG00000033706	adora2aa	NS	0.542824	0.576931	-1.27588	0.0653448	0.160418	0.972654
ENSDARG00000058488	adora2ab	NS	0.509816	0.569703	0.650036	0.416184	-0.187877	0.964606
ENSDARG00000002533	adora2b	Only Male	3.74041	0.00121233	1.9947	0.102536	-0.612116	0.55647
ENSDARG00000063525	adpgk	NS	0.359205	0.586328	0.214171	0.808063	0.0772883	0.983964
ENSDARG00000062785	adpgk2	NS	-0.450805	0.335759	0.488556	0.254318	0.124382	0.964527
ENSDARG00000040712	adprh	NS	-0.330467	0.569446	0.46005	0.59278	0.278788	0.867403
ENSDARG00000041589	adprhl1	NS	0.218042	0.884779	1.81488	0.106837	0.298326	0.915426
ENSDARG00000019338	adprhl2	NS	0.0861922	0.880227	-0.310526	0.593151	0.388478	0.735548
ENSDARG00000026090	adprm	NS	-0.0610674	0.922539	-0.345699	0.603218	0.0383596	0.989354
ENSDARG00000028725	adra1aa	Only Male	-1.66062	0.000281297	0.412259	0.60094	-0.0588042	0.977023
ENSDARG00000041173	adra1bb	Only Male	-1.63866	0.000472197	-1.32684	0.150942	0.28472	0.918506
ENSDARG00000024101	adra1d	Male and Female	-1.47409	0.00107259	-2.38691	0.000124606	-0.538351	0.690019
ENSDARG00000102096	adra2b	Only Male	2.73539	0.00110394	-0.961602	0.305067	-0.0722514	0.98309
ENSDARG00000007490	adrb1	Only Female	-0.540154	0.690896	2.42031	0.040192	0.570809	0.580617
ENSDARG00000088124	adrb2a	NS	-0.106869	0.898593	-0.175863	0.889061	-0.0460988	0.976017
ENSDARG00000054510	adrb2b	Only Male	-1.49519	0.0108266	-0.230273	0.80582	-0.686295	0.434761
ENSDARG00000053646	adrb3a	Only Male	-2.89968	6.9128e-08	-1.05356	0.354096	0.503478	0.811459
ENSDARG00000058560	adrm1	Only Male	0.778024	3.8425e-08	0.19151	0.713068	-0.131795	0.915971
ENSDARG00000017049	adsl	NS	-0.395677	0.316511	-0.110057	0.91939	0.10995	0.962994
ENSDARG00000002071	adss	NS	0.368712	0.400377	-0.00140414	0.999308	-0.263656	0.913301
ENSDARG00000012399	adssl	NS	0.33155	0.285403	0.108115	0.91116	-0.514873	0.161453
ENSDARG00000099517	adssl1	NS	0.296402	0.724582	0.0105396	0.994246	0.289229	0.909831
ENSDARG00000091726	aebp1	NS	-1.11386	0.085331	-1.39891	0.0547068	-0.263049	0.884669
ENSDARG00000006038	aebp2	NS	-0.490346	0.117318	-0.133819	0.904592	0.187713	0.920449
ENSDARG00000021805	aes	NS	-0.539665	0.0765976	0.60173	0.243571	0.0808151	0.979547
ENSDARG00000055284	afap1	Only Male	-1.34154	0.00334992	0.0803261	0.947055	-0.220008	0.945708
ENSDARG00000089162	afap1l1a	Male and Female	4.6638	4.06758e-22	2.65048	0.000701096	0.294482	0.869606
ENSDARG00000056453	afap1l1b	Only Female	0.115424	0.859051	1.17276	0.0493213	-0.479542	0.674349
ENSDARG00000074806	afap1l2	NS	0.378683	0.53743	0.302319	0.773264	-0.222232	0.880095
ENSDARG00000029472	afdna	NS	0.162867	0.703317	0.272585	0.726724	-0.273933	0.856806
ENSDARG00000052242	aff2	NS	-0.540647	0.57655	0.469595	0.704052	-0.0567763	0.989354
ENSDARG00000079575	aff3	NS	-0.961806	0.390273	-0.161086	0.933181	0.0602532	0.989354
ENSDARG00000001857	aff4	NS	-0.342029	0.297955	-0.863195	0.206885	-0.539665	0.415228
ENSDARG00000011466	afg1la	NS	-0.182349	0.665926	-0.656885	0.383351	0.36664	0.864117
ENSDARG00000042902	afg1lb	NS	-0.556197	0.10127	-0.326415	0.604962	-0.313452	0.875921
ENSDARG00000062272	afg3l2	Only Male	-0.817711	0.000183205	0.119524	0.904592	-0.0636661	0.978259
ENSDARG00000099106	afmid	NS	-0.0086393	0.982206	0.423466	0.553034	0.470493	0.344737
ENSDARG00000041490	afp4	Male and Female	2.12419	0.000136007	2.80201	0.00202584	0.134311	0.989354
ENSDARG00000095863	afp4	Only Male	0.920086	0.017645	0.435617	0.60094	0.284906	0.853996
ENSDARG00000069249	aftpha	Only Female	-0.235658	0.614769	-1.10636	0.0048389	0.259774	0.785962
ENSDARG00000071347	aftphb	NS	0.059483	0.901969	0.378289	0.732007	0.0380339	0.988356
ENSDARG00000004889	aga	NS	-0.169387	0.515235	0.0481182	0.952548	-0.13936	0.965742
ENSDARG00000062123	agap1	NS	-0.444213	0.0689469	0.175589	0.783664	-0.21014	0.81612
ENSDARG00000099874	agap2	NS	-0.14935	0.803904	-0.867327	0.316125	-0.126707	0.964965
ENSDARG00000087822	agap3	NS	-1.74947	0.196407	-0.625817	0.631059	0.15527	0.962963
ENSDARG00000104384	AGBL1	Only miR	0.126533	0.939365	-0.264827	0.892547	0.998916	0.0002999
ENSDARG00000045900	agbl5	NS	0.231064	0.4569	0.138645	0.892547	0.137617	0.945708
ENSDARG00000030020	agfg1a	NS	-0.387261	0.239068	0.554029	0.422936	-0.289079	0.882951
ENSDARG00000019526	agfg1b	NS	0.553615	0.0644739	0.518478	0.38821	0.200878	0.94487
ENSDARG00000060109	aggf1	NS	0.0302507	0.935168	-0.128802	0.872115	0.288603	0.842048
ENSDARG00000009837	agk	Only Male	1.32453	8.63138e-05	0.281593	0.731784	0.00860369	0.997756
ENSDARG00000103811	agla	Only Male	-0.731053	0.0239171	0.814989	0.164227	-0.0684241	0.979547
ENSDARG00000059700	agmat	Only Male	-0.673176	0.0485447	-0.222432	0.797021	-0.296377	0.835007
ENSDARG00000025595	agmo	miR and Male	-1.25573	1.72758e-05	-0.0851214	0.908687	-1.32264	0.000110475
ENSDARG00000092644	ago1	NS	0.718722	0.337418	0.612097	0.317375	0.117181	0.956785
ENSDARG00000061268	ago2	Only Male	-0.966853	0.00182973	0.134299	0.834989	-0.120654	0.952447
ENSDARG00000059888	ago3a	NS	-0.741905	0.0819625	-0.263474	0.719764	0.153318	0.921071
ENSDARG00000063079	ago3b	Only Male	-0.976453	0.0462361	-0.690655	0.424643	-0.0698429	0.981455
ENSDARG00000100854	ago4	NS	-0.474586	0.228113	0.0190284	0.98157	0.13604	0.934168
ENSDARG00000101139	agpat2	NS	-0.108124	0.83004	-0.584818	0.395079	0.27284	0.842048
ENSDARG00000036549	agpat3	Only Male	-2.02794	1.16759e-21	-0.335569	0.533242	0.650979	0.0942804
ENSDARG00000069044	agpat4	Only Male	4.53998	8.49281e-12	-1.02486	0.0849789	0.00682062	0.998604
ENSDARG00000063187	agpat5	Only Male	0.690787	0.0270184	-0.191588	0.733627	0.11983	0.971239
ENSDARG00000006491	agpat9l	NS	-0.907125	0.0711338	1.81565	0.080076	0.663743	0.533733
ENSDARG00000042821	agps	NS	0.333548	0.31775	0.0188776	0.981848	-0.164822	0.929027
ENSDARG00000070480	agr2	NS	-1.55551	0.0986642	-0.310884	0.84133	-0.113322	0.9943
ENSDARG00000079388	agrn	Only Male	-1.86282	0.00170185	-0.850826	0.246674	-0.289637	0.735548
ENSDARG00000016412	agt	NS	-0.325353	0.601339	-0.201579	0.808805	-0.33083	0.842048
ENSDARG00000105214	agtpbp1	Only Female	0.515809	0.171849	1.31448	0.0183683	0.044277	0.984572
ENSDARG00000035552	agtr2	Male and Female	-1.51952	0.000641949	-1.75575	0.00307904	-0.244512	0.824502
ENSDARG00000100709	agxt2	Only Male	-0.824603	0.0125784	-0.134012	0.860882	-0.335857	0.678051
ENSDARG00000052099	agxta	Only Male	-0.744395	0.00287284	0.0678398	0.954782	-0.25872	0.853837
ENSDARG00000018478	agxtb	Only Male	-2.18969	7.69972e-13	-0.636711	0.536669	-0.113643	0.974796
ENSDARG00000077530	ahctf1	NS	-0.274329	0.437995	0.00338747	0.996984	-0.0184001	0.993098
ENSDARG00000005191	ahcy	Only Male	-0.994924	2.98946e-05	-0.202234	0.672183	-0.324387	0.657284
ENSDARG00000056331	ahcyl1	NS	0.0980768	0.899928	-0.303137	0.724221	-0.112675	0.970372
ENSDARG00000039343	ahcyl2	NS	-0.149883	0.634869	0.322418	0.408851	-0.174394	0.929027
ENSDARG00000093453	ahdc1	NS	-0.792203	0.588895	-0.776405	0.553244	-0.0106899	0.996928
ENSDARG00000044056	ahi1	Only Male	0.989432	0.0342998	1.0156	0.123828	0.117529	0.960861
ENSDARG00000061764	ahnak	Only Male	0.632173	0.0434164	0.6174	0.399558	-0.0762478	0.981061
ENSDARG00000020046	ahr1a	Only Female	0.873537	0.0590019	1.67228	0.0457956	0.300684	0.892564
ENSDARG00000023537	ahr1b	NS	-0.429868	0.677043	-0.865139	0.422	0.399565	0.854405
ENSDARG00000021833	ahr2	Only Male	-0.639985	0.0021258	0.0590426	0.927183	0.0670049	0.971506
ENSDARG00000100317	ahsa1b	NS	-0.391477	0.196894	-0.817584	0.139474	-0.00593815	0.998405
ENSDARG00000026764	ahsg1	Only Male	-2.07962	1.65816e-06	-0.854578	0.165578	-0.317444	0.811459
ENSDARG00000069293	ahsg2	Sig	-7.13921	1.65031e-41	-2.0757	0.0446328	-1.39739	0.00485998
ENSDARG00000014532	aida	NS	0.630551	0.0602667	0.774377	0.225031	0.768842	0.295273
ENSDARG00000009336	aif1l	NS	-0.438923	0.511198	0.16775	0.911364	0.403752	0.847676
ENSDARG00000058088	aifm1	NS	-0.271713	0.50022	0.23117	0.798085	-0.227004	0.790106
ENSDARG00000077549	aifm2	Only miR	-0.102037	0.824762	-0.570455	0.370913	-1.77007	1.83001e-09
ENSDARG00000061634	aifm4	Only Male	3.09117	0.0111882	-0.187668	0.924889	-0.278663	0.911966
ENSDARG00000060036	aimp1	Only Female	-0.0499324	0.884693	-1.07363	0.0117651	0.0503375	0.980819
ENSDARG00000018903	aimp2	Male and Female	-1.08348	2.23946e-06	-0.698193	0.0396216	0.0450404	0.984588
ENSDARG00000104437	aip	NS	-0.261562	0.376757	-0.346553	0.436526	-0.200358	0.854405
ENSDARG00000075067	aipl1	Only Male	-2.69035	0.0011602	0.676259	0.662659	-0.377385	0.877903
ENSDARG00000077842	ajuba	NS	-0.704148	0.0727019	0.251741	0.578878	0.125438	0.967947
ENSDARG00000001950	ak1	Male and Female	-1.66833	0.000209851	-1.48056	0.00334623	-0.0507428	0.99253
ENSDARG00000005926	ak2	Only Male	-0.968117	0.00179402	-0.449123	0.45258	-0.267747	0.771028
ENSDARG00000058226	ak3	NS	-0.850748	0.111744	-0.67871	0.392627	0.400717	0.832509
ENSDARG00000006546	ak4	NS	0.00847823	0.990006	0.249902	0.76556	-0.564095	0.590346
ENSDARG00000021913	ak9	NS	1.42175	0.243598	-0.366544	0.775777	-0.313852	0.914617
ENSDARG00000059549	akap10	NS	-0.0234473	0.964646	-0.219338	0.668417	0.129961	0.944771
ENSDARG00000075435	akap11	NS	-0.178632	0.573963	0.255725	0.650366	0.351899	0.639071
ENSDARG00000055678	akap12b	NS	-0.65512	0.235087	-0.747572	0.211375	-0.0591811	0.980819
ENSDARG00000079994	AKAP13	NS	-0.0930568	0.772069	-0.0846905	0.898753	-0.0529392	0.979346
ENSDARG00000104768	akap17a	NS	-0.568832	0.100937	0.308318	0.589119	-0.0190272	0.9939
ENSDARG00000006062	akap1b	NS	0.334573	0.318063	-0.25311	0.752948	0.0086586	0.997652
ENSDARG00000043843	akap7	NS	0.0400999	0.951587	0.234856	0.817828	-0.0682014	0.976492
ENSDARG00000099635	akap8l	NS	-0.108376	0.655495	-0.323009	0.569244	-0.386576	0.568996
ENSDARG00000079610	akap9	NS	-0.451975	0.179867	-0.312171	0.626747	-0.0729332	0.976492
ENSDARG00000039969	akirin1	Male and Female	-1.17691	4.41642e-06	-1.80784	9.68767e-05	0.0277528	0.9939
ENSDARG00000058729	akirin2	NS	0.57168	0.0621251	-0.427659	0.508569	-0.15772	0.929252
ENSDARG00000087110	akna	NS	-1.7169	0.223993	-0.154424	0.930315	-0.345612	0.914174
ENSDARG00000035257	akr1a1a	NS	-0.847572	0.0937662	-0.368012	0.643297	0.566322	0.372615
ENSDARG00000052030	akr1a1b	Only Male	1.08212	0.00015631	-0.0224777	0.969709	-0.332958	0.758791
ENSDARG00000006215	akr1b1	Only Male	0.742721	0.0113125	0.27229	0.816988	-0.57395	0.463461
ENSDARG00000045598	AKR1B1 (1 of many)	NS	-0.0654779	0.896871	0.154001	0.803671	-0.493285	0.80216
ENSDARG00000016649	akr7a3	NS	-0.133478	0.805501	0.379462	0.585707	-0.392617	0.681138
ENSDARG00000099657	akt1	Only Male	-1.39802	8.24201e-07	-0.0226592	0.983193	0.0194094	0.994478
ENSDARG00000074667	akt1s1	Only Male	-0.694963	0.000484481	0.372975	0.443712	0.0568378	0.984588
ENSDARG00000011219	akt2	Only Male	0.668728	0.0475364	0.424277	0.316013	0.0686328	0.97844
ENSDARG00000103612	akt2l	Only Male	-1.34395	2.43606e-11	-0.787632	0.108701	-0.280337	0.731182
ENSDARG00000104810	akt3a	Only Male	-1.27031	0.0147432	-0.264125	0.788741	-0.194858	0.953189
ENSDARG00000087205	akt3b	Only Male	-1.43997	0.0259153	0.0247243	0.982445	-0.252341	0.93898
ENSDARG00000026862	aktip	NS	0.211781	0.340964	0.0250858	0.970861	0.0529134	0.980847
ENSDARG00000104185	AL831726.2	Only Male	1.5278	0.030545	0.366318	0.798421	-0.0552363	0.957266
ENSDARG00000069318	AL928995.1	Only Male	-1.34473	0.00093508	0.301293	0.685004	-0.298439	0.774377
ENSDARG00000105095	AL929028.1	NS	0.915113	0.151527	0.475577	0.709317	0.0853832	0.976492
ENSDARG00000105788	AL929208.1	NS	-0.796474	0.497879	-0.494158	0.706531	0.446422	0.854405
ENSDARG00000098661	AL935300.3	NS	-1.14668	0.0729326	1.02859	0.265516	0.567737	0.597162
ENSDARG00000078442	AL954696.1	NS	0.142137	0.76344	0.0779088	0.943972	-0.0420844	0.984588
ENSDARG00000100372	alad	NS	0.377386	0.431332	0.292307	0.777134	0.0711424	0.982747
ENSDARG00000021059	alas1	Only Male	0.779662	0.0277923	-1.01192	0.171654	-0.572836	0.500337
ENSDARG00000038643	alas2	Only Male	-2.92403	4.77394e-10	-1.04896	0.151661	-0.225799	0.914054
ENSDARG00000026531	alcama	Only Male	0.856871	0.0140491	0.907681	0.0555036	0.645799	0.308411
ENSDARG00000058538	alcamb	Male and Female	1.76348	0.000506362	1.85399	0.0265838	0.283849	0.929644
ENSDARG00000037935	aldh16a1	NS	-0.168187	0.802484	-0.559838	0.511541	0.000501427	0.999931
ENSDARG00000099579	aldh18a1	NS	0.324483	0.484583	-0.77697	0.0702849	-0.0578672	0.983023
ENSDARG00000053493	aldh1a2	NS	-0.398185	0.67686	-0.984265	0.246422	0.454239	0.873226
ENSDARG00000077004	aldh1l1	Only Male	-1.5649	0.00136453	-0.985285	0.257415	-0.159486	0.936384
ENSDARG00000070230	aldh1l2	Male and Female	2.03408	4.96748e-06	-1.5637	0.0483739	-0.843751	0.209597
ENSDARG00000089924	aldh2.1	Only Male	-2.13157	1.84545e-05	-0.141343	0.876052	-0.30545	0.842048
ENSDARG00000028087	aldh2.2	NS	-0.568738	0.0686859	0.254753	0.773264	-0.104547	0.969015
ENSDARG00000074791	aldh3a1	NS	0.639718	0.515599	1.39169	0.195727	-1.0586	0.0505474
ENSDARG00000028259	aldh3a2a	NS	0.148856	0.682952	0.667169	0.111183	-0.0359424	0.989088
ENSDARG00000029381	aldh3a2b	NS	-0.147861	0.737753	0.265324	0.621505	-0.120763	0.967315
ENSDARG00000013839	aldh3b1	Only Male	2.1762	0.000227428	0.631832	0.425996	-0.215758	0.959727
ENSDARG00000038207	aldh4a1	Only Male	-0.877583	0.0119989	0.0663466	0.929241	0.03155	0.989354
ENSDARG00000076544	aldh5a1	NS	0.612642	0.143416	0.551982	0.32998	0.203045	0.914054
ENSDARG00000053485	aldh6a1	Only Male	-1.56905	0.000139473	-0.0713414	0.944993	-0.146155	0.904949
ENSDARG00000018426	aldh7a1	Only Male	-1.06126	3.72314e-05	-0.6392	0.256103	0.0643292	0.976492
ENSDARG00000036776	aldh8a1	NS	-0.272729	0.502841	0.273995	0.76556	0.23911	0.841063
ENSDARG00000069100	aldh9a1a.1	miR and Male	-1.87079	5.16284e-06	0.419418	0.694216	-1.24291	0.000166394
ENSDARG00000055331	aldh9a1a.2	miR and Male	-1.78842	0.00509355	0.362618	0.758296	-1.13163	0.00804069
ENSDARG00000037061	aldh9a1b	NS	0.365129	0.22059	0.482277	0.375504	0.404458	0.419194
ENSDARG00000011665	aldoaa	Male and Female	1.58156	2.93969e-05	1.42245	0.0061703	-0.0807052	0.980847
ENSDARG00000034470	aldoab	NS	-1.82748	0.193758	-0.737915	0.648136	-0.247827	0.945708
ENSDARG00000053684	aldob	miR and Male	-1.07928	0.01398	0.451244	0.703196	-0.855918	0.0170215
ENSDARG00000019702	aldocb	NS	0.165717	0.781951	0.559198	0.641446	0.54073	0.74259
ENSDARG00000054963	alg1	NS	-0.0818982	0.887897	-0.714168	0.240086	0.00542933	0.999342
ENSDARG00000053917	alg10	NS	0.259406	0.657654	0.0929611	0.935408	-0.111308	0.988356
ENSDARG00000031202	alg11	NS	-1.16235	0.059627	-0.889556	0.246873	0.182865	0.922895
ENSDARG00000041199	alg12	NS	-0.376785	0.186246	-1.0173	0.0793134	-0.474137	0.796842
ENSDARG00000103093	alg14	NS	0.121314	0.82344	-1.11247	0.0650555	0.198069	0.941637
ENSDARG00000070399	alg2	Only Female	-0.109939	0.903455	-0.96663	0.0111306	-0.489935	0.64906
ENSDARG00000053155	alg3	NS	0.655013	0.0681497	0.0820482	0.937205	0.404042	0.659252
ENSDARG00000061235	alg5	Male and Female	-0.840831	0.00296135	-1.46052	0.000818705	-0.192101	0.95548
ENSDARG00000021938	alg5	Only Male	-1.10042	0.00105781	-0.468184	0.527176	-0.11614	0.971506
ENSDARG00000017617	alg6	NS	0.379662	0.310928	-0.31549	0.520021	0.058789	0.979547
ENSDARG00000044627	alg8	Only Male	0.831997	0.040341	-0.0512414	0.95616	0.185969	0.939191
ENSDARG00000012840	alg9	NS	0.417472	0.307911	-0.352906	0.666349	0.116761	0.971239
ENSDARG00000071164	alkbh1	Only Female	-0.208507	0.456724	-1.14139	0.0270332	-0.503133	0.765805
ENSDARG00000045606	alkbh3	NS	-0.108111	0.80207	0.581989	0.57021	0.00126455	0.999931
ENSDARG00000097208	alkbh3	Only Male	-1.62416	0.000702099	-0.132252	0.916936	0.168638	0.960861
ENSDARG00000052247	alkbh4	Only Male	0.843218	0.0188263	-0.383473	0.665841	0.064811	0.984588
ENSDARG00000063003	alkbh5	NS	-0.168194	0.635206	-0.560054	0.518127	-0.116271	0.97152
ENSDARG00000077253	alkbh6	Only Male	1.38188	0.007688	-0.493652	0.591511	0.371222	0.861586
ENSDARG00000037906	alkbh7	NS	-0.0373895	0.948542	-0.0516231	0.951299	0.284741	0.841877
ENSDARG00000060256	alkbh8	Only Male	1.45619	4.40478e-06	-0.174029	0.830559	-0.267892	0.895241
ENSDARG00000042562	allc	Only Male	-1.61486	1.95374e-06	-0.298898	0.566032	0.209182	0.856473
ENSDARG00000074779	alms1	NS	0.438098	0.282254	0.0562629	0.94629	0.460323	0.510872
ENSDARG00000069463	alox12	NS	-0.281197	0.520212	-0.0332943	0.977031	-0.0309398	0.993098
ENSDARG00000057273	alox5a	NS	-0.033509	0.970552	-1.00771	0.218765	-0.247228	0.947178
ENSDARG00000069966	alox5b.3	Male and Female	3.77868	5.89938e-09	1.76913	0.0408069	-0.931161	0.18386
ENSDARG00000098063	alp3	NS	-1.30241	0.251679	-1.62677	0.115036	0.18852	0.976795
ENSDARG00000079637	alpk2	NS	-0.483285	0.694955	-0.667155	0.373482	-0.254787	0.94487
ENSDARG00000078989	alpk3a	Only Male	-2.18601	0.036176	-0.214623	0.902153	-0.468611	0.719118
ENSDARG00000015546	alpl	Male and Female	2.52735	5.13677e-05	-1.50959	0.00669826	-0.372107	0.700862
ENSDARG00000075111	als2a	NS	-0.0985248	0.81865	0.63594	0.270324	-0.0217709	0.993098
ENSDARG00000076924	als2b	NS	-0.41999	0.518514	0.375193	0.682561	-0.0129015	0.997652
ENSDARG00000077732	alyref	Only Male	0.605631	0.0134701	-0.0575865	0.94629	-0.139541	0.932396
ENSDARG00000057435	amacr	Only Male	-0.977678	0.0121865	0.568157	0.337235	-0.253222	0.826245
ENSDARG00000004296	ambp	Male and Female	-1.32456	5.03465e-09	-1.14587	0.00492263	-0.0268257	0.989354
ENSDARG00000008322	ambra1a	NS	0.136966	0.799416	0.310182	0.692093	0.365769	0.520015
ENSDARG00000039878	ambra1b	Only Male	-0.640337	0.0203522	0.252163	0.538897	0.0388389	0.985614
ENSDARG00000043856	amd1	NS	-0.0282377	0.920504	-0.40541	0.673267	-0.317336	0.800687
ENSDARG00000007366	AMDHD1	Only Male	-2.05262	9.44911e-14	-0.314667	0.680866	-0.0729724	0.979265
ENSDARG00000100376	amdhd2	NS	0.027485	0.953788	0.212418	0.731784	0.000978983	0.999931
ENSDARG00000079624	amer1	NS	-0.467882	0.0561218	0.0999933	0.902153	-0.537039	0.544556
ENSDARG00000020218	amfra	Only Male	-0.449916	0.0233366	-0.000888407	0.999612	-0.090051	0.962315
ENSDARG00000079620	amigo1	Only Male	-1.86312	0.0001103	-1.34614	0.129777	0.568279	0.670816
ENSDARG00000074469	amigo3	NS	0.0258456	0.968373	0.671842	0.479923	0.579508	0.680635
ENSDARG00000012892	ammecr1	NS	0.315494	0.42734	0.0984111	0.893794	0.255926	0.742747
ENSDARG00000070478	amn1	NS	-0.148128	0.574786	-0.276382	0.737572	-0.0465643	0.989379
ENSDARG00000078335	amot	NS	-0.277053	0.574161	0.625431	0.236051	-0.0151659	0.995402
ENSDARG00000061923	amotl2a	Male and Female	-1.40397	0.000317481	1.08175	0.0213766	-0.128518	0.967523
ENSDARG00000061948	amotl2b	NS	-0.184707	0.694206	0.825151	0.212656	-0.344795	0.873226
ENSDARG00000104491	ampd2a	NS	-0.475661	0.202441	0.0525287	0.950046	-0.415408	0.382222
ENSDARG00000029952	ampd2b	NS	0.918376	0.190647	0.469728	0.743681	0.174501	0.935413
ENSDARG00000005800	ampd3a	Only Female	1.1286	0.354321	-1.80209	0.0472781	-0.599647	0.711165
ENSDARG00000032469	ampd3b	Only Male	-1.66608	0.0129687	0.511318	0.610493	-0.160816	0.962194
ENSDARG00000010862	amt	NS	-0.175924	0.754149	0.70087	0.192153	0.84916	0.157886
ENSDARG00000013856	amy2a	Only Male	-3.4535	1.35402e-05	-1.9073	0.0622182	0.195427	0.973186
ENSDARG00000075687	anapc1	Only Male	1.27247	0.000107796	0.901545	0.0989713	0.0905815	0.974289
ENSDARG00000090152	anapc10	Only Male	1.47911	0.000278588	-0.000498008	0.999663	0.59882	0.649415
ENSDARG00000102531	anapc11	NS	0.370468	0.27816	0.196056	0.820777	0.263162	0.914314
ENSDARG00000078435	anapc13	Only Male	0.741011	0.00148947	0.0378122	0.971564	0.0479854	0.989354
ENSDARG00000101285	anapc15	NS	0.695111	0.123306	-0.878461	0.199083	0.209718	0.946831
ENSDARG00000013822	anapc16	NS	-0.12365	0.80805	0.324309	0.537137	0.0902869	0.976447
ENSDARG00000105035	anapc2	Only Male	1.88838	2.04742e-05	1.11938	0.061337	0.0629522	0.984572
ENSDARG00000032237	anapc4	NS	0.231885	0.764617	-0.315274	0.752186	0.0335794	0.989354
ENSDARG00000008461	anapc5	Only Male	1.14457	0.000415301	0.717532	0.251156	-0.016949	0.997756
ENSDARG00000063005	anapc7	Only miR	0.0537184	0.882584	0.417466	0.501155	-0.787183	0.0453163
ENSDARG00000088514	and1	NS	-0.167023	0.909394	-0.336883	0.83691	0.324141	0.967315
ENSDARG00000077567	angel1	Male and Female	4.10571	7.44096e-08	2.27341	0.0025295	1.05291	0.189569
ENSDARG00000016743	angel2	NS	-0.513358	0.164975	-0.0273602	0.971564	-0.129029	0.958845
ENSDARG00000014946	angpt2a	Only Male	2.16261	2.94618e-06	0.993962	0.246164	-0.789427	0.470105
ENSDARG00000012071	angptl1a	NS	-0.624002	0.652901	0.701705	0.437628	-0.358569	0.872546
ENSDARG00000068369	angptl2b	Sig	2.2556	6.4743e-08	5.66368	1.56511e-39	-1.56586	9.89932e-06
ENSDARG00000044365	angptl3	Only Male	-1.91714	1.66914e-06	0.181073	0.860108	0.45454	0.652953
ENSDARG00000035859	angptl4	NS	-0.28904	0.768532	-1.1263	0.25616	0.201781	0.947178
ENSDARG00000056630	angptl5	NS	-0.694156	0.4869	-0.349082	0.791123	0.292101	0.962365
ENSDARG00000020265	angptl6	Male and Female	-3.20639	1.58104e-28	-2.02011	0.0143968	-0.0950826	0.965742
ENSDARG00000059093	ank1a	Male and Female	-2.72637	4.04302e-10	-1.5445	0.0338949	-0.0605451	0.984131
ENSDARG00000043313	ank2b	NS	0.625181	0.445491	-0.307644	0.819284	-0.0183935	0.9943
ENSDARG00000061736	ank3a	NS	0.546223	0.572289	0.587029	0.516257	-0.133746	0.973186
ENSDARG00000077582	ank3b	NS	0.367848	0.545641	0.194835	0.746573	-0.0829847	0.981025
ENSDARG00000098647	ankdd1a	NS	0.530536	0.594505	-0.741679	0.530976	-0.186569	0.958845
ENSDARG00000060211	ankef1b	Only Male	-1.65361	0.00578758	-1.32236	0.10766	0.188336	0.957329
ENSDARG00000061013	ankfy1	Only Male	0.955549	0.0131052	0.264243	0.768868	0.177636	0.929027
ENSDARG00000071724	ankha	Only Male	-2.31939	2.94989e-06	-0.00451239	0.998134	0.283063	0.921071
ENSDARG00000014969	ankhb	NS	-0.62677	0.241816	0.73338	0.508687	0.940678	0.286387
ENSDARG00000077860	ankhd1	NS	0.262317	0.361132	0.0674684	0.915737	0.107789	0.934007
ENSDARG00000060768	ankib1a	NS	-0.0994571	0.796179	-0.199623	0.755489	0.285699	0.841938
ENSDARG00000076829	ankib1b	NS	0.922875	0.0744516	0.663923	0.291354	-0.028634	0.989354
ENSDARG00000035607	ankle2	NS	0.576712	0.310137	-0.390568	0.598539	-0.159194	0.966988
ENSDARG00000005948	ankmy2a	NS	0.152448	0.793898	0.128837	0.873635	0.479625	0.709098
ENSDARG00000035399	ankra2	NS	-0.134945	0.754498	-0.194668	0.817142	0.198614	0.929027
ENSDARG00000037100	ankrd10a	NS	0.673947	0.272526	0.40644	0.717698	-0.390666	0.89875
ENSDARG00000004771	ankrd10b	Male and Female	1.45162	0.00106207	1.31695	0.000845022	-0.540876	0.422769
ENSDARG00000051886	ankrd11	NS	0.183118	0.600255	0.41719	0.241046	-0.0188984	0.99192
ENSDARG00000052419	ankrd12	NS	-0.451295	0.080079	0.310692	0.593151	-0.358333	0.673495
ENSDARG00000061901	ankrd13a	Only Male	1.05951	0.00348212	1.03228	0.0725035	0.0339732	0.988671
ENSDARG00000103831	ankrd13c	Only Male	0.852419	2.26356e-08	0.301714	0.595318	0.0304587	0.988617
ENSDARG00000098140	ankrd13d	NS	-0.28647	0.861109	-1.01903	0.303512	-0.149773	0.973754
ENSDARG00000003822	ankrd16	NS	-0.548988	0.211712	0.340871	0.731043	0.232929	0.946831
ENSDARG00000076192	ankrd1b	Male and Female	6.67479	1.29898e-29	3.23349	0.000701096	-0.19866	0.906706
ENSDARG00000062103	ankrd24	Only Female	-1.66844	0.081935	-2.38714	0.00238395	-0.541689	0.853996
ENSDARG00000089207	ankrd27	NS	-0.0611382	0.883238	0.349087	0.602067	0.449638	0.359712
ENSDARG00000009023	ankrd28b	NS	0.583332	0.0542352	0.618599	0.114135	0.103649	0.947178
ENSDARG00000052731	ankrd31	Only Female	1.52187	0.229371	-2.45665	0.0227304	-1.05106	0.219105
ENSDARG00000058357	ankrd33ba	NS	0.0368375	0.980666	-1.01933	0.194873	-0.0462044	0.989354
ENSDARG00000056376	ankrd37	Only Male	2.47086	0.00145026	0.520449	0.658233	-0.19444	0.616752
ENSDARG00000041350	ankrd39	Only Male	-0.69951	0.00493328	-0.504291	0.594198	0.112239	0.971506
ENSDARG00000076490	ankrd40	NS	0.0876573	0.881341	-0.365045	0.434806	-0.0429449	0.984588
ENSDARG00000026028	ankrd44	Only Male	1.42622	0.000906968	0.973528	0.0709969	-0.195048	0.928107
ENSDARG00000044328	ankrd46a	NS	-0.103593	0.740198	0.15952	0.871382	-0.0708136	0.976492
ENSDARG00000015780	ankrd46b	Only Male	-1.15249	0.0098525	-0.858693	0.383516	0.00939834	0.995295
ENSDARG00000023508	ankrd49	NS	-0.180457	0.828346	0.266757	0.82202	-0.288769	0.913432
ENSDARG00000045666	ANKRD50	NS	-0.411038	0.268296	0.073796	0.939208	0.485503	0.627174
ENSDARG00000007077	ankrd50l	NS	-0.0721468	0.932011	0.796874	0.122008	-0.538597	0.530559
ENSDARG00000036826	ankrd52a	NS	0.565325	0.107022	0.646863	0.187661	-0.0773926	0.971239
ENSDARG00000055743	ankrd54	NS	0.082864	0.916003	-0.154327	0.827773	0.393772	0.709644
ENSDARG00000029370	ankrd6b	NS	-0.566805	0.200983	0.287496	0.613036	-0.678073	0.544556
ENSDARG00000028804	ankrd9	NS	-1.55202	0.0689577	-0.957561	0.374321	0.390814	0.8554
ENSDARG00000062396	anks1aa	NS	0.443133	0.400753	0.927351	0.08551	-0.0478802	0.984588
ENSDARG00000078901	anks1ab	NS	-1.296	0.080773	-1.34516	0.133913	-0.424043	0.770599
ENSDARG00000003512	anks1b	Only Male	-1.27728	9.79605e-05	-0.773631	0.152401	-0.355348	0.697061
ENSDARG00000038557	anks3	NS	0.16609	0.631239	-0.841452	0.303699	-0.372517	0.882951
ENSDARG00000036846	anks4b	Only Female	1.06225	0.49169	1.71839	0.00843886	0.590439	0.722738
ENSDARG00000041904	ankzf1	Male and Female	0.66452	0.0184151	-1.04302	0.000807843	0.276287	0.805468
ENSDARG00000060917	anln	Only Male	1.57817	0.00337742	0.601215	0.634	-0.29724	0.914314
ENSDARG00000102335	ano1	Only Male	2.48454	0.000267249	-0.503161	0.671342	-0.134655	0.975532
ENSDARG00000057736	ano10a	Only Male	1.56608	1.5621e-12	0.521042	0.39733	0.0418863	0.987998
ENSDARG00000018159	ano10b	Only Male	1.1873	0.00102225	0.602135	0.424538	-0.387363	0.78546
ENSDARG00000036147	ano5b	Only Male	-0.959438	0.00147347	-0.10548	0.903797	-0.280582	0.803604
ENSDARG00000061544	ano6	NS	0.526386	0.20301	-0.254182	0.819879	0.011785	0.995459
ENSDARG00000076320	ano9a	NS	-0.135397	0.867	1.65474	0.162133	0.163393	0.96624
ENSDARG00000079324	ano9b	NS	0.484947	0.454876	0.267887	0.764837	0.788882	0.363945
ENSDARG00000012896	anos1a	NS	0.801062	0.188845	1.94045	0.0652474	0.186634	0.963724
ENSDARG00000006487	anp32a	Only Male	0.689958	0.00551373	0.451517	0.549127	-0.0340332	0.988617
ENSDARG00000023330	anp32b	NS	-0.223386	0.547136	-0.442342	0.573487	-0.110663	0.971239
ENSDARG00000054804	anp32e	NS	-0.573881	0.20301	0.101052	0.923169	-0.0466253	0.984588
ENSDARG00000041083	anpepa	Only Male	-5.04804	6.6996e-06	0.375426	0.748051	-0.900228	0.22827
ENSDARG00000103878	anpepb	Only Female	0.225199	0.896992	2.55128	0.00449944	0.413057	0.854405
ENSDARG00000063612	antxr1c	Only Male	-1.30691	0.00209436	-0.145773	0.888519	-0.313517	0.809592
ENSDARG00000104118	antxr2a	NS	-0.399794	0.20203	0.519643	0.442354	-0.343368	0.706372
ENSDARG00000063011	antxr2b	NS	0.0190502	0.983859	0.294393	0.774101	0.0823939	0.976492
ENSDARG00000077383	anxa11a	Male and Female	0.724954	0.00334151	0.903076	0.0306338	-0.390369	0.589828
ENSDARG00000002632	anxa11b	NS	0.0225395	0.965321	0.898297	0.159492	0.0178887	0.99192
ENSDARG00000013976	anxa13	Only Female	-0.349124	0.452972	-1.02114	0.0104765	-0.121772	0.97152
ENSDARG00000026726	anxa1a	Only Male	-0.923458	0.0459884	-0.851001	0.228987	0.00274122	0.998557
ENSDARG00000003216	anxa2a	NS	0.200391	0.741636	-0.956835	0.30152	0.097498	0.97725
ENSDARG00000053625	anxa2b	NS	-0.10618	0.950861	-0.414273	0.764845	0.151748	0.974289
ENSDARG00000044254	anxa3b	NS	0.4424	0.6873	-0.183481	0.872825	-0.380624	0.783943
ENSDARG00000036456	anxa4	NS	0.415113	0.254319	0.609623	0.46118	0.123801	0.959423
ENSDARG00000016470	anxa5b	Male and Female	1.84	2.13666e-08	1.27005	0.0494186	0.577777	0.487439
ENSDARG00000013335	anxa6	NS	-0.538334	0.65431	-1.089	0.41562	-0.363846	0.896816
ENSDARG00000014646	aoc2	Male and Female	-1.86307	8.01504e-34	-1.26457	0.00116247	-0.112237	0.962194
ENSDARG00000020054	aox6	Only Male	-1.52363	0.0215601	0.821531	0.180975	0.344819	0.914314
ENSDARG00000031496	ap1ar	NS	0.420275	0.158877	0.229192	0.760311	0.362335	0.8043
ENSDARG00000020621	ap1b1	NS	0.00458711	0.989929	-0.300828	0.597073	-0.252563	0.768112
ENSDARG00000102394	ap1g1	NS	0.203233	0.406314	0.0982952	0.883907	0.026393	0.989579
ENSDARG00000054337	ap1g2	Only Male	1.84247	1.27949e-08	1.08569	0.14181	0.0329623	0.989354
ENSDARG00000096249	ap1m1	NS	-0.424953	0.208623	0.247515	0.686581	0.483828	0.0943999
ENSDARG00000096454	ap1m2	Only Male	1.35904	1.25976e-07	0.850893	0.354096	0.059397	0.976492
ENSDARG00000039512	ap1m3	Only Male	1.41503	0.0238601	1.71009	0.0909217	-0.158767	0.973186
ENSDARG00000056803	ap1s1	NS	0.199849	0.4561	-0.476797	0.505973	0.310096	0.842048
ENSDARG00000058504	ap1s2	NS	0.224248	0.74365	0.397655	0.679294	-0.068565	0.985362
ENSDARG00000027966	ap1s3b	Only Male	0.936984	0.0421841	-0.50075	0.393596	0.850442	0.217743
ENSDARG00000054320	ap2a1	NS	-0.142118	0.680047	-0.108999	0.908642	0.0835737	0.971506
ENSDARG00000035152	ap2b1	Sig	1.11791	0.00028229	1.31195	0.0111193	0.702311	0.00259772
ENSDARG00000002790	ap2m1a	Male and Female	0.829233	0.000859849	0.935214	0.0265838	-0.037841	0.982747
ENSDARG00000033899	ap2m1b	Only Male	0.613608	0.00982619	-0.303538	0.634	-0.0646821	0.971506
ENSDARG00000026967	ap2s1	NS	0.0976448	0.824705	0.219512	0.470576	0.286312	0.821268
ENSDARG00000100082	ap3b1a	Only Male	0.874793	7.4672e-05	0.234465	0.650205	0.097087	0.966272
ENSDARG00000071424	ap3d1	NS	-0.177707	0.626667	0.240549	0.704582	-0.029044	0.987974
ENSDARG00000029928	ap3m1	Only Male	1.72315	8.16934e-12	0.232436	0.700076	0.0385151	0.989775
ENSDARG00000016128	ap3m2	NS	0.466422	0.367454	-0.204139	0.806555	-0.211591	0.946476
ENSDARG00000039882	ap3s2	Only Male	0.715012	0.00696323	0.601352	0.267887	0.236392	0.914617
ENSDARG00000013726	ap4b1	NS	0.492804	0.0893166	0.147476	0.851534	-0.13356	0.962194
ENSDARG00000103684	ap4e1	NS	-0.015547	0.968574	0.101548	0.904278	-0.245851	0.911867
ENSDARG00000056871	ap4m1	NS	-0.364578	0.450069	-0.262643	0.809837	0.790438	0.317188
ENSDARG00000054220	ap4s1	NS	-0.496373	0.231913	-0.123637	0.899466	0.257331	0.934007
ENSDARG00000078805	ap5b1	NS	0.165239	0.768122	0.102945	0.879883	-0.0316761	0.991552
ENSDARG00000031533	ap5m1	Only Male	1.1835	0.000262374	-0.157118	0.845108	0.672634	0.270238
ENSDARG00000076755	ap5s1	NS	0.168133	0.650638	0.705021	0.150483	0.0896718	0.976492
ENSDARG00000078111	ap5z1	NS	0.565851	0.192678	0.103392	0.918868	0.26667	0.888512
ENSDARG00000021239	apaf1	Only Male	1.01412	5.42621e-05	0.216673	0.733457	0.0672802	0.984588
ENSDARG00000103848	apba1a	NS	-0.364118	0.707112	-0.52955	0.596592	0.10244	0.977023
ENSDARG00000074328	apba1b	NS	1.63894	0.162919	1.76474	0.0985813	-0.23322	0.960861
ENSDARG00000063314	apba2a	NS	1.10367	0.452972	-0.429744	0.764511	0.0811722	0.981735
ENSDARG00000076560	apbb1	Only Male	-0.560401	0.0485324	0.0501801	0.933404	-0.292371	0.735481
ENSDARG00000016505	apbb1ip	NS	0.0198211	0.980599	0.446256	0.733457	-0.215559	0.951054
ENSDARG00000099995	apbb2b	Only Male	-1.85472	7.66695e-07	-0.22359	0.746663	-0.475051	0.463461
ENSDARG00000058868	apc	Only Male	-0.807927	0.007562	-0.274535	0.563276	0.0975892	0.957266
ENSDARG00000075557	apcdd1l	Only Male	-1.95525	0.0397923	0.155751	0.933197	-0.494965	0.768112
ENSDARG00000008703	apeh	NS	0.00438695	0.98969	0.655826	0.315762	0.110426	0.951074
ENSDARG00000045843	apex1	Only Male	2.9122	5.35064e-07	0.604229	0.560708	0.37844	0.846673
ENSDARG00000008472	apex2	NS	0.696033	0.133311	0.143254	0.87229	-0.11609	0.976492
ENSDARG00000005612	aph1b	Only Male	0.576964	0.0201921	-0.220342	0.779461	0.53389	0.313055
ENSDARG00000033597	api5	Only Male	0.962564	4.31341e-09	0.292467	0.686978	0.0630071	0.98309
ENSDARG00000053279	apln	NS	1.17473	0.0581071	-0.517401	0.585123	-0.086926	0.976492
ENSDARG00000002172	aplnra	NS	-0.631666	0.63795	-0.827695	0.573878	-0.0548427	0.991292
ENSDARG00000036670	aplnrb	Only Male	-1.50816	2.80297e-05	-1.09296	0.110512	-0.505314	0.340032
ENSDARG00000098368	aplp1	Male and Female	-1.91792	1.53891e-17	-1.1451	0.0458929	-0.476863	0.579554
ENSDARG00000054864	aplp2	NS	0.0877003	0.828346	0.39042	0.527637	-0.0872881	0.973291
ENSDARG00000017422	apmap	Only Male	-1.75121	1.87899e-09	-0.715773	0.0846811	0.169993	0.914054
ENSDARG00000012076	apoa1a	Only Male	-2.22108	7.03658e-11	0.436074	0.643284	-0.22313	0.93898
ENSDARG00000101324	apoa1b	Only Male	-2.80095	4.00535e-12	-0.953376	0.0662434	-0.21829	0.895099
ENSDARG00000015866	apoa2	Only Male	-2.73812	3.00855e-23	-1.012	0.0637891	-0.111965	0.967315
ENSDARG00000101160	apoa4a	Only Female	-1.36702	0.327503	2.59382	0.00647149	0.126113	0.651369
ENSDARG00000040298	apoa4b.1	Only Male	-1.15741	0.000299909	-0.521264	0.584217	-0.766774	0.196396
ENSDARG00000020866	apoa4b.2	NS	-0.903655	0.0613461	-0.514033	0.505628	-0.232162	0.88042
ENSDARG00000042780	apoba	Only Male	-2.66591	6.36575e-13	-0.326017	0.724534	-0.629658	0.450661
ENSDARG00000022767	apobb.1	Only Male	-2.23569	7.71799e-09	-0.0976005	0.927293	-0.584378	0.426507
ENSDARG00000075016	apobb.2	Only Male	-2.97405	2.27913e-09	-0.504083	0.722225	-0.416236	0.741291
ENSDARG00000092170	apoc1	Only Male	-1.8093	3.4159e-05	-0.396123	0.665684	-0.169184	0.945708
ENSDARG00000092155	apoc2	Only Male	-0.885434	0.000239553	-0.233815	0.82689	-0.0504555	0.98846
ENSDARG00000075614	apoc4	miR and Male	-2.14439	0.00120468	-1.15735	0.145902	-1.07711	0.029161
ENSDARG00000060350	apoda.2	NS	-1.0063	0.259427	-1.54614	0.160341	0.178926	0.974414
ENSDARG00000102004	apoea	Only Male	-3.01075	0.0149332	0.719068	0.516977	0.555511	0.737624
ENSDARG00000040295	apoeb	Only Female	0.456189	0.314157	1.48702	0.0232634	0.921144	0.124015
ENSDARG00000090980	apof	Only Male	-4.20227	1.35488e-12	-0.0978326	0.956201	-0.376591	0.836646
ENSDARG00000007425	apol1	Only Male	-1.70397	6.97598e-08	0.534372	0.366426	0.281897	0.914054
ENSDARG00000076838	apom	Male and Female	-1.36598	0.000431971	-1.20184	0.0111932	0.052645	0.984588
ENSDARG00000104696	apooa	Only miR	-0.141605	0.776063	-0.449892	0.501963	0.891554	0.00672079
ENSDARG00000026444	apoob	Only Male	1.20282	0.0222575	0.43566	0.674957	0.250626	0.940382
ENSDARG00000039374	apool	Only miR	-0.0956297	0.822493	0.216333	0.727366	-0.655658	0.0469162
ENSDARG00000092473	apopt1	NS	-0.17087	0.596406	-0.574943	0.159252	-0.118276	0.979547
ENSDARG00000104279	appa	NS	-0.511804	0.26961	0.0772525	0.88615	0.178347	0.936384
ENSDARG00000055543	appb	Only Male	-2.06333	3.17429e-07	-0.33514	0.748744	0.196496	0.914054
ENSDARG00000007566	appbp2	NS	0.140389	0.677528	0.78724	0.132262	-0.666711	0.234409
ENSDARG00000100151	appl2	Male and Female	0.821544	0.0073068	0.900508	0.0232089	0.23393	0.847676
ENSDARG00000078139	appl2	NS	0.180898	0.620085	0.223544	0.776136	-0.1099	0.968514
ENSDARG00000003519	aprt	Only Male	1.53767	0.000120792	0.389383	0.612086	0.261331	0.823351
ENSDARG00000027143	aptx	Only Male	1.61105	7.38828e-07	-0.89012	0.131287	0.76845	0.398453
ENSDARG00000007086	aqp10a	NS	0.549583	0.339352	-1.15919	0.112622	-0.537242	0.415488
ENSDARG00000100555	aqp11	Only Male	-1.87298	2.50391e-05	-0.975745	0.157611	-0.17722	0.914054
ENSDARG00000043279	aqp12	Male and Female	-1.51902	1.66222e-06	-1.89648	0.00102938	-0.0168062	0.9939
ENSDARG00000023713	aqp1a.1	Only Male	-2.53836	8.82738e-11	-1.14581	0.147303	-0.112965	0.967315
ENSDARG00000003808	aqp3a	Only Male	5.37117	4.92867e-12	1.69848	0.170156	-0.152858	0.984588
ENSDARG00000026787	aqp7	Male and Female	-2.63399	1.64939e-07	3.47423	0.000146358	0.728753	0.424147
ENSDARG00000045141	aqp8a.1	Only Male	-0.668531	0.0143869	-0.134029	0.899221	0.181071	0.914054
ENSDARG00000053480	aqp9b	Only miR	-1.6991	0.0925329	-0.503203	0.732151	-1.86235	3.03838e-10
ENSDARG00000016775	aqr	NS	0.558864	0.12669	0.859683	0.129777	-0.0592382	0.976492
ENSDARG00000067976	ar	Only Male	-1.4227	0.0247054	-0.645266	0.448795	-0.730479	0.143087
ENSDARG00000054533	araf	NS	0.147769	0.661537	0.406425	0.322171	-0.10039	0.971506
ENSDARG00000062221	arap1a	NS	0.866142	0.485446	0.155325	0.926415	0.0337148	0.989579
ENSDARG00000076801	arap3	NS	-0.528093	0.33659	0.033138	0.967729	-0.0149205	0.9943
ENSDARG00000002792	arcn1a	NS	0.24444	0.515594	-0.786356	0.0625492	-0.199667	0.925628
ENSDARG00000031214	arcn1b	NS	-0.207603	0.419857	0.0775185	0.848562	-0.393565	0.542129
ENSDARG00000076853	areg	NS	-0.624039	0.203622	0.0335722	0.979717	-0.124802	0.971506
ENSDARG00000100359	AREL1	NS	0.0608274	0.91637	0.0683656	0.887294	-0.163674	0.914054
ENSDARG00000009484	arf1	Only Male	1.29838	1.69089e-13	0.158742	0.772709	0.412043	0.614065
ENSDARG00000014763	arf2a	Only Male	-0.499609	0.010025	-0.533064	0.281471	-0.0779174	0.973186
ENSDARG00000045989	arf4a	NS	-0.0877217	0.812204	-0.410756	0.53743	0.252112	0.903099
ENSDARG00000103858	arf4a	NS	0.487968	0.417204	0.0882135	0.948716	0.499042	0.765805
ENSDARG00000100339	arf4b	Male and Female	3.63912	6.81294e-13	3.17122	0.000852355	-0.258579	0.733122
ENSDARG00000070472	arf5	Only Male	1.11382	4.82453e-05	-0.191516	0.784978	0.135036	0.961129
ENSDARG00000074210	ARF5 (1 of many)	Male and Female	3.83563	1.77565e-07	3.39823	0.000537928	-0.121375	0.579554
ENSDARG00000073876	ARF5 (1 of many)	Only Male	3.71622	2.1077e-06	0.515972	0.721012	-0.0761583	0.980847
ENSDARG00000101626	arf6a	Only Male	0.751333	8.36266e-05	-0.479248	0.498575	-0.0299038	0.991292
ENSDARG00000052928	arf6b	NS	0.430846	0.150861	0.151627	0.771277	0.202529	0.932396
ENSDARG00000101616	arfgap1	Only Male	0.437694	0.04357	0.101202	0.929108	-0.0942888	0.96774
ENSDARG00000067601	arfgap2	NS	-0.563156	0.0667761	-0.739849	0.110775	0.0102161	0.996424
ENSDARG00000097583	arfgap3	NS	0.98925	0.12829	-1.05956	0.2701	0.444653	0.741718
ENSDARG00000063474	arfgef1	NS	0.43269	0.23372	0.742233	0.201957	0.41852	0.322776
ENSDARG00000074702	arfgef2	NS	0.186133	0.597043	0.171863	0.796102	-0.0488791	0.980129
ENSDARG00000077656	arfgef3	NS	-0.330377	0.705989	-1.13509	0.370623	0.0281856	0.9943
ENSDARG00000070055	arfip1	NS	0.353446	0.39211	-0.552418	0.332675	0.454314	0.644354
ENSDARG00000059244	arfip2a	Only Male	-1.18561	0.0386921	0.0336475	0.983768	0.080233	0.984588
ENSDARG00000056664	arfip2b	NS	-0.157101	0.8295	-0.713713	0.304202	-0.47338	0.830983
ENSDARG00000057857	arfrp1	Only Male	-0.699509	0.0355792	-0.105828	0.903663	-0.247059	0.841233
ENSDARG00000039269	arg2	NS	1.54542	0.0895407	-1.15079	0.189544	-0.283577	0.91813
ENSDARG00000019223	arglu1a	NS	-0.240887	0.58791	0.0405928	0.961096	-0.0465204	0.984973
ENSDARG00000018319	arglu1b	Only Male	-1.39278	0.0028072	-0.792472	0.0725035	-0.0435828	0.988354
ENSDARG00000024324	arhgap1	Only Male	0.854921	0.00684119	0.64683	0.16652	0.496487	0.189937
ENSDARG00000078326	arhgap10	NS	-0.927845	0.112964	-0.412793	0.482676	-0.168381	0.936181
ENSDARG00000100019	arhgap11a	NS	1.38479	0.105019	0.654753	0.59912	0.122552	0.976343
ENSDARG00000008548	arhgap12a	Only Female	0.213448	0.50264	-1.61452	0.00173576	0.360625	0.777703
ENSDARG00000026482	arhgap12b	Only Female	0.556024	0.233879	1.66225	0.00813275	-0.243204	0.907281
ENSDARG00000062349	arhgap15	NS	0.0242808	0.973461	0.0197417	0.989383	0.215361	0.936384
ENSDARG00000020488	arhgap17a	NS	0.0395817	0.920449	0.485673	0.347075	0.329548	0.758238
ENSDARG00000062263	arhgap17b	NS	0.238095	0.59418	0.219907	0.855445	0.0162141	0.995459
ENSDARG00000074740	arhgap18	NS	-0.182029	0.547566	0.70767	0.211378	0.1915	0.906706
ENSDARG00000083189	arhgap19	Only Male	3.78816	1.22128e-07	1.86655	0.0761497	0.135933	0.983023
ENSDARG00000093708	arhgap20b	NS	0.150549	0.909315	-0.37486	0.790589	0.0771081	0.984572
ENSDARG00000104295	arhgap21a	NS	-1.21773	0.183222	1.49334	0.0989584	-0.0474183	0.989354
ENSDARG00000075673	arhgap21b	NS	0.172407	0.711345	0.650665	0.256092	-0.0293207	0.989354
ENSDARG00000021255	arhgap22	NS	-0.22135	0.753997	0.241845	0.877514	0.419002	0.836179
ENSDARG00000076434	ARHGAP22	Only Female	2.28085	0.0809117	1.91519	0.0117504	0.226779	0.803604
ENSDARG00000052950	arhgap23a	Male and Female	1.46477	0.000736363	1.80352	6.53905e-07	0.246795	0.914314
ENSDARG00000100973	arhgap24	NS	-0.403682	0.487808	0.34338	0.757573	0.355287	0.85767
ENSDARG00000061784	arhgap25	NS	0.0564798	0.923558	-0.610352	0.509567	0.364951	0.873226
ENSDARG00000104255	arhgap27	Male and Female	1.75528	1.27387e-07	2.57083	9.63981e-07	0.163487	0.962194
ENSDARG00000061798	arhgap27l	NS	-0.529428	0.227556	-0.285568	0.811392	0.0709818	0.983023
ENSDARG00000101350	arhgap28	Only Male	-1.99694	0.0344499	-0.643989	0.533612	0.0729151	0.984572
ENSDARG00000026329	arhgap29a	NS	-0.58496	0.158612	0.389701	0.524106	0.0174204	0.994478
ENSDARG00000017748	arhgap29b	NS	-0.406885	0.297243	-0.199537	0.751982	-0.264048	0.808407
ENSDARG00000059472	arhgap31	Only Male	-1.1617	1.32991e-06	-0.641288	0.12416	-0.325842	0.722738
ENSDARG00000075334	arhgap32a	NS	-0.181982	0.686167	-0.573302	0.591511	0.699832	0.189225
ENSDARG00000074184	arhgap32b	NS	-0.276256	0.676483	-0.492921	0.516002	0.0720913	0.981735
ENSDARG00000011333	arhgap33	NS	-1.03492	0.164976	-0.881631	0.318164	0.0125594	0.996563
ENSDARG00000062577	arhgap35a	NS	0.033994	0.953216	-0.211067	0.776533	-0.0935564	0.971506
ENSDARG00000060297	arhgap35b	NS	0.533013	0.426986	0.275933	0.775177	-0.179365	0.957396
ENSDARG00000059672	arhgap36	NS	0.715737	0.237388	1.09406	0.322831	-0.210863	0.951054
ENSDARG00000056619	arhgap42a	Male and Female	1.01566	0.00424523	0.939111	0.0165465	0.0513734	0.98846
ENSDARG00000010654	arhgap42b	Only Male	-1.13668	0.0069222	-0.220931	0.801569	0.0788698	0.976492
ENSDARG00000039265	arhgap4a	NS	-0.870496	0.190579	0.087319	0.958849	-0.0517468	0.989721
ENSDARG00000015003	arhgap4b	Only Male	-0.907866	0.0165104	-0.68028	0.240175	-0.020948	0.996424
ENSDARG00000061294	arhgap5	NS	0.0802652	0.822493	0.782665	0.0538039	-0.0610894	0.978503
ENSDARG00000043795	arhgdia	Only Male	0.907806	0.0100458	0.716335	0.24187	0.101377	0.953656
ENSDARG00000004034	arhgdig	NS	-0.398577	0.471202	-0.371034	0.648701	-0.267941	0.906706
ENSDARG00000077788	arhgef10	NS	-0.0360592	0.949746	0.668368	0.173658	0.0110213	0.997652
ENSDARG00000088630	arhgef10la	NS	-0.310949	0.651619	-0.0515267	0.964941	-0.137982	0.957235
ENSDARG00000074244	arhgef10lb	Male and Female	1.49702	0.0246549	1.53421	0.0265838	0.394972	0.847676
ENSDARG00000052482	arhgef11	NS	0.126441	0.773366	0.277449	0.666752	0.161504	0.896143
ENSDARG00000030532	arhgef12a	NS	-0.582827	0.0771054	-0.371912	0.387358	0.242952	0.896653
ENSDARG00000100913	arhgef12b	NS	-0.226128	0.535967	-0.249675	0.538004	0.0233082	0.991292
ENSDARG00000100293	arhgef15	NS	-0.952704	0.18423	-0.46202	0.680266	0.62861	0.56938
ENSDARG00000077114	arhgef16	Only Male	1.47498	6.5155e-10	0.342711	0.744961	0.125139	0.963095
ENSDARG00000101644	ARHGEF17	NS	-0.931405	0.057644	-0.245783	0.749163	-0.156223	0.94487
ENSDARG00000011157	arhgef18a	Only Male	-0.657762	0.0150679	0.256679	0.699549	0.21213	0.906706
ENSDARG00000042308	arhgef18b	NS	0.026616	0.953396	0.431283	0.416942	0.126665	0.927736
ENSDARG00000078853	arhgef19	Male and Female	-2.41902	5.84319e-11	-1.4093	0.0400207	0.367634	0.854405
ENSDARG00000040380	arhgef1a	NS	0.599768	0.160607	0.349944	0.695603	-0.09756	0.976492
ENSDARG00000055837	arhgef1b	NS	0.348964	0.341443	0.331362	0.641478	-0.124288	0.926939
ENSDARG00000075819	arhgef2	Only Male	1.19528	0.0111166	-0.0717273	0.929241	-0.375473	0.841877
ENSDARG00000060415	arhgef28	NS	-0.0607586	0.915435	0.479756	0.538004	0.010664	0.996875
ENSDARG00000013834	arhgef3	NS	-0.687323	0.16577	-0.93936	0.193119	-0.517101	0.581767
ENSDARG00000002463	arhgef37	NS	-0.671187	0.434161	-0.979345	0.216091	0.263094	0.936384
ENSDARG00000079377	arhgef38	NS	-0.00793359	0.9912	0.782038	0.322171	-0.78087	0.419278
ENSDARG00000013476	arhgef39	Only Male	1.94398	0.0268376	1.65949	0.115036	-0.32878	0.841877
ENSDARG00000012914	arhgef4	Male and Female	2.49909	4.60159e-06	1.85765	0.0231408	0.50279	0.60568
ENSDARG00000078979	arhgef40	Only Male	-1.70753	0.00349089	-0.921138	0.287879	-0.191622	0.899992
ENSDARG00000006683	arhgef6	NS	-0.680306	0.208285	-0.299437	0.66888	0.0336496	0.989354
ENSDARG00000006299	arhgef7a	NS	-0.503445	0.708897	0.354859	0.793587	0.0732508	0.989354
ENSDARG00000073848	arhgef7b	Only Male	-1.16201	0.0156828	-0.358761	0.710532	-0.143133	0.922188
ENSDARG00000078624	arhgef9b	Only Male	-1.25941	0.000408333	-0.340666	0.577918	-0.537582	0.231785
ENSDARG00000101710	arid1aa	NS	0.356102	0.286531	0.0291414	0.963501	-0.227963	0.821009
ENSDARG00000101891	arid1ab	NS	-0.439395	0.125196	0.136852	0.855958	-0.0572299	0.977023
ENSDARG00000092503	arid1b	Only Male	-0.547048	0.0243687	0.215919	0.755489	-0.0132236	0.99475
ENSDARG00000007413	arid2	NS	-0.0289889	0.949021	0.291352	0.690654	0.198033	0.842927
ENSDARG00000070843	arid3a	NS	-0.655534	0.414564	0.151051	0.909996	0.194094	0.907295
ENSDARG00000104034	arid3b	NS	-0.435243	0.326161	0.063276	0.962995	-0.167435	0.902633
ENSDARG00000067729	arid3c	Male and Female	3.36415	1.11563e-05	2.51712	0.00195183	0.354683	0.653438
ENSDARG00000043873	arid4a	NS	-0.288806	0.174099	0.176212	0.727615	-0.103517	0.95548
ENSDARG00000077120	arid5a	NS	0.0831028	0.944525	0.519231	0.668741	0.0144623	0.993098
ENSDARG00000037196	arid5b	Only Female	-0.584481	0.205038	1.31478	0.00598557	0.26375	0.886319
ENSDARG00000003616	arih1	NS	0.235825	0.532609	0.406934	0.327116	0.582622	0.254769
ENSDARG00000036870	arih1l	NS	-0.372432	0.151899	-0.027851	0.970833	0.0888585	0.967595
ENSDARG00000012848	arih2	NS	-0.0328357	0.922878	-0.0894847	0.877514	0.53161	0.0985853
ENSDARG00000101680	arl1	Only Male	0.444059	0.031906	-0.440083	0.384192	0.204431	0.878964
ENSDARG00000052575	arl13a	miR and Female	0.547862	0.489016	-1.98585	0.00765343	-1.17372	0.0313476
ENSDARG00000012763	arl13b	NS	-0.769748	0.109759	0.408768	0.608437	0.156724	0.962194
ENSDARG00000063223	arl14	NS	1.23996	0.176076	-0.274865	0.81256	0.256853	0.932396
ENSDARG00000001210	arl14ep	Only Male	0.872464	0.000294964	0.262681	0.733764	0.457638	0.580617
ENSDARG00000057995	arl15b	NS	-0.399458	0.306468	0.5824	0.39112	-0.0410713	0.989579
ENSDARG00000059498	arl16	NS	-0.292363	0.715571	-0.473832	0.732367	-0.0416315	0.977858
ENSDARG00000069496	arl2	Only Male	0.796174	0.0448357	-0.517756	0.201158	0.293222	0.906706
ENSDARG00000025383	arl2bp	NS	0.342965	0.613579	0.297144	0.77105	-0.189854	0.947178
ENSDARG00000071409	arl3	NS	-0.563635	0.395459	-0.894952	0.456057	0.0460912	0.989775
ENSDARG00000056794	ARL3 (1 of many)	NS	-0.33124	0.639232	-1.01975	0.232125	-0.821397	0.21855
ENSDARG00000099918	arl4aa	Only miR	0.822127	0.0855344	0.707692	0.324107	1.23244	0.0490382
ENSDARG00000033182	arl4ab	Only Male	-2.34391	1.02112e-09	-0.613431	0.50328	-0.586473	0.0845203
ENSDARG00000057606	arl4ca	NS	-0.600761	0.0885872	0.465375	0.56663	0.0836501	0.978223
ENSDARG00000032708	arl4cb	Only Male	2.74291	8.50841e-05	1.60789	0.131958	0.366096	0.895099
ENSDARG00000018627	arl5a	NS	0.305964	0.385308	-0.170223	0.779278	-0.551553	0.404854
ENSDARG00000035719	arl5c	Only Male	-2.06597	0.000299489	-1.65275	0.0697962	-0.625	0.318876
ENSDARG00000032056	arl6	Only Male	-1.29198	0.000154387	-0.029288	0.976258	0.345755	0.90033
ENSDARG00000054578	arl6ip1	Only Male	-0.788948	0.00172578	0.284533	0.665684	0.416803	0.178197
ENSDARG00000105036	arl6ip4	NS	0.153209	0.824708	0.0254778	0.979167	0.345338	0.899992
ENSDARG00000077044	arl6ip5a	Only Male	1.0841	0.0374634	0.441577	0.566221	0.153977	0.974289
ENSDARG00000016238	arl6ip5b	NS	0.493988	0.274295	-0.0381142	0.961131	-0.323474	0.886161
ENSDARG00000071013	arl6ip6	Only Male	1.33319	0.00012053	0.304317	0.609455	0.00490123	0.998405
ENSDARG00000094709	arl8	NS	-0.224904	0.663458	-0.682215	0.27771	-0.430097	0.550121
ENSDARG00000078686	arl8a	Male and Female	0.495913	0.015417	0.736197	0.0318943	0.424343	0.539002
ENSDARG00000006915	arl8ba	Only Male	-0.804828	0.000134079	0.246626	0.700336	-0.00860399	0.997394
ENSDARG00000070318	arl8bb	NS	0.40631	0.476244	0.695316	0.141748	-0.367926	0.814911
ENSDARG00000071881	arl9	NS	0.0897052	0.790504	0.0251186	0.975379	0.0889321	0.971506
ENSDARG00000013861	armc1	NS	-0.373471	0.13507	-0.312752	0.572714	0.193891	0.906706
ENSDARG00000062960	armc10	NS	-0.00055519	0.998991	0.231802	0.737572	-0.293414	0.908288
ENSDARG00000020887	armc1l	Male and Female	3.17409	2.96689e-15	1.95399	0.0221015	-0.330155	0.914715
ENSDARG00000074708	armc3	Only Male	-3.15749	0.000393717	0.0631083	0.974099	-0.229096	0.998557
ENSDARG00000055128	armc4	Only Male	2.71358	0.00339504	-0.0830853	0.966741	0.319561	0.895211
ENSDARG00000078083	armc5	NS	-0.840548	0.0571771	-0.539154	0.106692	-0.107294	0.955025
ENSDARG00000103770	ARMC6	NS	0.575713	0.147782	0.610913	0.51685	-0.234178	0.90068
ENSDARG00000061197	armc7	NS	0.599903	0.335759	-0.706344	0.399558	0.296938	0.904949
ENSDARG00000062258	armc8	NS	0.339548	0.259705	-0.244623	0.562322	-0.220654	0.888512
ENSDARG00000087299	armc9	NS	0.737748	0.186837	0.973967	0.258415	0.164482	0.932396
ENSDARG00000104285	armh3	NS	0.2154	0.459089	0.327157	0.361501	0.0173562	0.993569
ENSDARG00000055676	armt1	Only Male	-1.29727	0.000537467	-0.161302	0.782232	0.643119	0.141539
ENSDARG00000021855	arnt	NS	-0.252615	0.573748	-0.336112	0.557014	0.0504281	0.976651
ENSDARG00000103697	arnt2	NS	-0.201459	0.555523	0.0761053	0.940794	-0.130296	0.958845
ENSDARG00000006791	arntl1a	NS	0.371181	0.353582	0.520648	0.65112	-0.0801865	0.980542
ENSDARG00000035732	arntl1b	Only Male	2.48474	2.41525e-08	0.346958	0.773764	-0.215339	0.905108
ENSDARG00000041381	arntl2	NS	0.794318	0.181151	0.157883	0.899466	0.18987	0.934007
ENSDARG00000008383	arpc1a	NS	0.600465	0.13759	0.39008	0.614278	0.15208	0.938201
ENSDARG00000027063	arpc1b	NS	-0.42283	0.394206	0.180151	0.842021	0.281793	0.861701
ENSDARG00000075989	arpc2	Only Male	0.587861	0.000675542	0.488424	0.356114	0.0187438	0.991968
ENSDARG00000057882	arpc3	Only Male	1.60241	7.64667e-12	0.322422	0.498598	0.319027	0.687331
ENSDARG00000054063	arpc4	Only Male	1.10037	3.03966e-06	0.481188	0.219896	0.162305	0.934007
ENSDARG00000058225	arpc4l	Only Male	1.51633	3.07779e-16	0.968532	0.0616151	0.210141	0.893753
ENSDARG00000039142	arpc5a	Male and Female	2.84273	9.19177e-36	1.29152	0.0225915	0.229061	0.934821
ENSDARG00000019062	arpc5b	NS	0.154915	0.698656	0.0297688	0.963303	0.171644	0.958845
ENSDARG00000041720	arpc5la	Only Male	0.722139	0.0048091	0.381249	0.562014	-0.0848005	0.971506
ENSDARG00000035433	arpc5lb	NS	0.284645	0.322918	-0.700632	0.237404	0.237016	0.939191
ENSDARG00000041085	arpin	NS	0.338137	0.51387	-0.372529	0.616131	0.000891301	0.999931
ENSDARG00000032532	arpp19a	Only Male	1.05915	2.12314e-06	0.729385	0.169572	0.769622	0.0572125
ENSDARG00000039880	arpp19b	Only Male	1.16095	6.68875e-07	0.186737	0.873635	0.230475	0.921071
ENSDARG00000061081	arpp21	Only Male	3.12293	0.000434663	0.129571	0.921698	-0.0187193	0.99275
ENSDARG00000039215	arrb2a	NS	0.235665	0.632406	-0.427216	0.686581	0.19579	0.945654
ENSDARG00000011545	arrb2b	NS	0.380582	0.216422	0.352668	0.550053	-0.611654	0.0635111
ENSDARG00000068148	arrdc1a	Only Male	1.31541	0.000720961	0.711228	0.372354	0.146451	0.965742
ENSDARG00000079839	arrdc1b	NS	0.666295	0.138793	0.443172	0.617462	-0.117619	0.976492
ENSDARG00000020761	arrdc2	Only Male	-0.734918	0.000231497	-0.294367	0.713617	0.251878	0.914314
ENSDARG00000052690	arrdc3a	Only miR	0.315699	0.612506	0.670142	0.327377	1.04842	0.0430407
ENSDARG00000036028	arrdc3b	NS	-0.754523	0.123829	-0.534887	0.531561	0.588554	0.637282
ENSDARG00000042270	arsa	Only Female	-0.75872	0.173135	1.76787	0.00449847	0.0203916	0.995459
ENSDARG00000101715	arsg	Only Male	-1.59705	0.0205152	1.0604	0.239473	-0.405913	0.619217
ENSDARG00000002299	arsh	NS	-0.433893	0.616871	-0.247522	0.772709	0.0970983	0.97152
ENSDARG00000059714	arsk	NS	0.127533	0.898593	-0.852595	0.327159	0.485535	0.797095
ENSDARG00000078178	art4	Only Male	3.68138	1.95837e-08	-1.2242	0.196125	-0.817964	0.352089
ENSDARG00000074757	arv1	NS	-0.321835	0.398032	-0.381472	0.548824	0.397698	0.769767
ENSDARG00000074329	arvcfa	Only Male	-1.1605	0.0052108	1.04996	0.433932	0.838121	0.189937
ENSDARG00000061688	arvcfb	Only Male	-1.06253	0.00253556	-0.798395	0.332486	-0.505399	0.337966
ENSDARG00000027572	as3mt	Male and Female	-2.90943	4.10574e-07	-1.66561	0.00725896	-0.184659	0.929961
ENSDARG00000037091	asah1a	NS	0.746805	0.153444	0.450637	0.511995	0.563288	0.480171
ENSDARG00000034817	asah1b	NS	-0.322836	0.104861	0.121036	0.881024	-0.120704	0.941637
ENSDARG00000029463	asap1a	Only Female	0.737619	0.255869	1.27295	0.0120648	0.00152449	0.99949
ENSDARG00000039729	asap1b	Only Male	-1.15825	0.000345111	-0.740663	0.253078	-0.507903	0.376437
ENSDARG00000010181	asap2a	Only Male	2.55985	1.46867e-07	1.15632	0.0912162	-0.272286	0.868321
ENSDARG00000019564	asap2b	Male and Female	1.95515	5.81487e-13	0.966075	0.0269117	0.0215047	0.9939
ENSDARG00000021896	asap3	Only Female	0.0014004	0.997846	1.29548	0.0122106	0.534122	0.553991
ENSDARG00000026635	asb1	Only Male	-1.85913	0.000142439	-0.496284	0.456391	0.921827	0.175672
ENSDARG00000056561	asb11	NS	-0.131318	0.860262	-0.680656	0.457733	0.568691	0.64929
ENSDARG00000017086	asb12a	NS	-0.0681155	0.872015	-0.00902335	0.989878	0.143363	0.954451
ENSDARG00000079698	asb13a.1	NS	-0.806304	0.108396	-0.426809	0.706441	0.0290401	0.991292
ENSDARG00000045765	asb13a.2	Only Male	-1.63705	0.0157926	-0.00767005	0.996142	-0.266618	0.929027
ENSDARG00000089833	asb13b	NS	-0.182403	0.709948	0.530665	0.431957	-0.606206	0.493469
ENSDARG00000005246	asb3	NS	0.743333	0.085634	0.439086	0.583914	-0.219738	0.93898
ENSDARG00000034988	asb4	Only Male	3.31138	0.00230418	0.531159	0.701508	-0.016526	0.9943
ENSDARG00000007125	asb6	Only Male	0.851172	0.0266293	0.910556	0.0744306	0.102309	0.976492
ENSDARG00000006494	asb7	NS	0.245069	0.522668	-0.109071	0.886065	0.0557616	0.980847
ENSDARG00000003383	asb8	NS	0.401874	0.214671	0.427519	0.431784	0.0751815	0.977998
ENSDARG00000077760	ascc1	NS	-0.584448	0.205265	-0.156665	0.896555	0.110617	0.971506
ENSDARG00000013058	ascc2	NS	0.155486	0.599924	-0.477726	0.261307	0.12156	0.958845
ENSDARG00000086678	ascc3	NS	0.0389882	0.910793	0.176459	0.776533	0.0620669	0.97152
ENSDARG00000009702	ascl1b	NS	0.820225	0.286444	0.299378	0.647004	-0.073297	0.980688
ENSDARG00000000540	asdurf	Only Male	0.914615	2.30975e-05	-0.505072	0.257823	0.429477	0.553782
ENSDARG00000101037	asf1ba	Only Male	2.43523	0.00443556	0.872492	0.307189	-0.494219	0.815507
ENSDARG00000043713	asf1bb	NS	0.235964	0.57738	-0.602219	0.357864	-0.0402912	0.99275
ENSDARG00000070981	ash1l	Only Male	-0.627289	0.013102	0.316662	0.529172	-0.114635	0.934218
ENSDARG00000060392	ash2l	NS	0.142818	0.689212	0.541119	0.319389	-0.357866	0.653438
ENSDARG00000101866	asic1b	Male and Female	-1.72422	0.00239402	-1.50123	0.0400207	0.0580066	0.984588
ENSDARG00000006849	asic2	NS	0.607149	0.691758	-0.814369	0.496959	0.261272	0.91159
ENSDARG00000004243	asic4b	NS	-0.0740037	0.94176	-0.278563	0.855181	-0.442745	0.836646
ENSDARG00000033361	asl	NS	0.421796	0.342481	0.0373189	0.980049	-0.644843	0.553109
ENSDARG00000098249	asmt	NS	-0.636441	0.610748	0.650196	0.665463	-0.225757	0.95548
ENSDARG00000070874	asmt2	Only Male	-2.2678	4.68283e-05	-0.384471	0.654336	-0.34236	0.893451
ENSDARG00000021433	asmtl	Only Male	-1.26566	0.00323636	-0.766009	0.206974	-0.20889	0.91133
ENSDARG00000018190	asna1	Male and Female	-0.77	0.0230003	-1.18879	0.00683804	0.0572615	0.976492
ENSDARG00000016375	asns	Only Female	0.697481	0.13151	-1.10445	0.0124917	0.314803	0.758791
ENSDARG00000005154	aspa	NS	-0.641143	0.264177	0.0849808	0.929102	-0.43009	0.788236
ENSDARG00000038297	aspdh	NS	0.279491	0.459089	0.717197	0.116217	0.363265	0.469324
ENSDARG00000052942	aspg	Only Male	1.35515	0.00074089	-0.6649	0.328609	-0.771775	0.100903
ENSDARG00000055945	asph	NS	0.64959	0.104449	0.73119	0.418874	0.334059	0.805907
ENSDARG00000059629	asphd2	Male and Female	2.16571	4.55108e-17	1.29307	0.00365181	0.0584984	0.983964
ENSDARG00000103754	aspm	NS	0.0135905	0.983979	1.6357	0.0745934	0.0497679	0.989354
ENSDARG00000105321	aspscr1	Only Male	0.807722	0.00307343	0.157392	0.824013	0.147666	0.913301
ENSDARG00000021681	asrgl1	NS	-0.582565	0.0635918	-0.280613	0.766641	0.669392	0.609301
ENSDARG00000103044	ASS1	miR and Male	4.18785	0.000444867	1.52154	0.143733	-1.10997	0.016747
ENSDARG00000062530	ASTE1	NS	0.128228	0.842037	0.5405	0.330872	0.254047	0.933301
ENSDARG00000070132	aste1a	NS	0.593074	0.720262	-0.0242632	0.988745	0.270087	0.825478
ENSDARG00000036956	asxl1	Only Male	0.615035	0.0103287	0.642614	0.255528	-0.0815594	0.980199
ENSDARG00000076501	asxl2	Only Male	-0.92293	0.00150987	0.132405	0.829068	0.124087	0.95548
ENSDARG00000023267	atad1a	NS	0.235185	0.628448	0.153515	0.837508	0.077006	0.983451
ENSDARG00000056609	atad1b	NS	-0.435538	0.254696	-0.533937	0.322831	0.326713	0.646603
ENSDARG00000076590	atad2	Only Male	1.2329	0.0450796	1.2929	0.148748	-0.468697	0.714192
ENSDARG00000060537	atad2b	NS	0.064259	0.890274	0.0957687	0.880183	0.358187	0.663506
ENSDARG00000086848	atad3	NS	0.258426	0.463649	-0.259074	0.803567	-0.245808	0.78546
ENSDARG00000070568	atad5a	Only Male	1.54004	0.0410119	1.00217	0.295456	-0.252954	0.934168
ENSDARG00000101126	atad5b	NS	0.0930502	0.892906	0.16552	0.823358	-0.189813	0.97152
ENSDARG00000004472	atat1	NS	0.0534178	0.957592	0.642914	0.574603	-0.0555909	0.99511
ENSDARG00000071678	atcaya	NS	1.38724	0.287685	0.274425	0.873635	-0.400513	0.803604
ENSDARG00000044301	atf1	Only Male	-0.420063	0.0320651	0.468883	0.416942	0.171877	0.945708
ENSDARG00000023903	atf2	NS	0.424401	0.47293	0.757078	0.361511	0.457473	0.841877
ENSDARG00000007823	atf3	Only Male	2.64297	6.19713e-07	0.594994	0.683321	-0.408688	0.853837
ENSDARG00000068096	atf5a	Only Male	3.02546	3.49754e-11	-1.38396	0.108701	-1.09297	0.091184
ENSDARG00000077785	atf5b	Only Female	-0.140286	0.780093	-1.37774	0.0373728	-0.650303	0.341411
ENSDARG00000012656	atf6	Male and Female	-1.06644	0.00486571	-1.93247	3.02556e-05	-0.185338	0.893451
ENSDARG00000011298	atf7a	Male and Female	0.685127	0.0487444	1.02391	0.0143673	0.0760849	0.978009
ENSDARG00000055481	atf7b	NS	0.0025511	0.994907	0.331065	0.501655	-0.285091	0.814911
ENSDARG00000069619	atf7ip	NS	0.335975	0.3324	0.219059	0.779126	-0.384068	0.677965
ENSDARG00000089698	atf7ip2	NS	0.149906	0.75267	-0.39709	0.643297	0.148378	0.973025
ENSDARG00000104846	atg10	NS	-0.403976	0.155282	-0.293	0.727366	-0.0163424	0.996875
ENSDARG00000043287	atg101	Only Male	-0.774706	0.0111471	-0.295366	0.711889	-0.0222606	0.9939
ENSDARG00000069545	atg12	Only Male	0.614774	0.0318998	0.0523451	0.952679	0.296547	0.920449
ENSDARG00000036040	atg13	NS	0.00305358	0.994433	-0.0104405	0.990108	-0.0661579	0.976492
ENSDARG00000002670	ATG14	Only Male	-0.687157	0.029535	-0.21162	0.817828	0.0395095	0.989775
ENSDARG00000099430	atg16l1	Only Male	0.675967	0.00369192	0.108721	0.872115	0.507918	0.172207
ENSDARG00000043238	atg16l2	NS	-0.37042	0.470694	-0.0127849	0.990846	-0.159533	0.971506
ENSDARG00000101507	ATG2A	NS	0.0326534	0.957592	0.707409	0.235065	0.0629085	0.981455
ENSDARG00000097650	atg2b	NS	-0.87532	0.13107	0.291537	0.605398	-0.0728967	0.980129
ENSDARG00000009350	atg3	Only Male	0.704353	0.00625661	0.279117	0.244641	0.297286	0.709644
ENSDARG00000014531	atg4a	NS	-0.171453	0.725605	0.119737	0.892326	0.245304	0.888512
ENSDARG00000052104	atg4b	NS	0.290461	0.262189	-0.0759743	0.926577	-0.058745	0.987974
ENSDARG00000044373	atg4c	NS	-0.140393	0.544895	0.483155	0.446386	-0.0781665	0.976017
ENSDARG00000043548	atg4da	NS	-0.614541	0.160003	-0.200224	0.750993	-0.0953816	0.976017
ENSDARG00000088145	atg4db	NS	-0.684756	0.239986	0.107008	0.911515	-0.181288	0.935035
ENSDARG00000023396	atg5	Only Male	0.851273	0.00462566	0.0796897	0.878892	0.506118	0.434761
ENSDARG00000102893	atg7	NS	0.127058	0.795944	0.733611	0.266862	-0.00760423	0.997652
ENSDARG00000044551	atg9a	NS	0.167955	0.690833	-0.0430627	0.961099	0.73104	0.106959
ENSDARG00000055292	atg9b	Only Male	-1.73737	6.47617e-07	-0.538097	0.477586	-0.458866	0.673826
ENSDARG00000016706	atic	NS	0.669145	0.0512672	0.619447	0.435629	-0.3977	0.609301
ENSDARG00000057719	atl2	Only Male	-0.546422	0.0352629	-0.460314	0.455842	-0.166721	0.947178
ENSDARG00000004270	atl3	Only Male	0.657635	0.026598	-0.112049	0.892434	-0.291845	0.709644
ENSDARG00000002385	atm	NS	0.409302	0.198244	0.745667	0.13653	0.324411	0.722738
ENSDARG00000068601	atmin	NS	-0.493528	0.412859	-0.0333234	0.979103	-0.213247	0.945708
ENSDARG00000037555	atoh8	Only Male	-2.22643	2.67085e-06	-1.13227	0.332675	0.611585	0.625716
ENSDARG00000087693	atox1	NS	0.396633	0.217732	-0.216058	0.809413	0.248807	0.898638
ENSDARG00000061039	atp10a	NS	-0.597797	0.40938	-0.644145	0.43996	0.194432	0.922188
ENSDARG00000078887	atp10d	NS	0.0452651	0.932357	0.824906	0.105484	0.13443	0.964802
ENSDARG00000008413	atp11a	NS	0.630167	0.0825725	0.425208	0.639108	-0.323581	0.844416
ENSDARG00000101094	ATP11B	NS	0.503638	0.225316	-0.181522	0.723237	0.363433	0.454994
ENSDARG00000036442	atp11c	NS	-0.695398	0.376903	-0.399129	0.641413	-0.0194325	0.993783
ENSDARG00000029931	atp13a1	Only Female	-0.541198	0.156436	-0.953269	0.0473347	-0.174242	0.882951
ENSDARG00000061890	atp13a2	Only Male	0.931039	0.00358564	-0.0669482	0.926746	-0.202517	0.92387
ENSDARG00000076622	atp13a3	NS	0.134496	0.790733	-0.444787	0.32579	0.185569	0.847497
ENSDARG00000002791	atp1a1a.1	NS	-0.0378281	0.915435	0.100357	0.910268	0.285063	0.670329
ENSDARG00000039131	atp1a1a.3	NS	0.278091	0.807645	0.394239	0.820737	-0.738688	0.487439
ENSDARG00000001870	atp1a1a.4	Only Male	-3.46272	0.000206633	-1.38872	0.200135	0.62911	0.669094
ENSDARG00000040252	atp1a1a.5	NS	0.883006	0.597245	-0.847635	0.445647	0.291986	0.906706
ENSDARG00000018259	atp1a3a	NS	-0.72864	0.53935	0.995773	0.445841	0.376841	0.877077
ENSDARG00000104139	atp1a3b	NS	0.458665	0.68064	0.0418723	0.982443	0.115811	0.976492
ENSDARG00000013144	atp1b1a	Only miR	0.0984935	0.804348	0.29363	0.643062	0.825456	0.0186684
ENSDARG00000099203	atp1b2a	NS	-0.526162	0.369742	-0.082184	0.941329	0.290771	0.86012
ENSDARG00000042837	atp1b3b	NS	0.897511	0.154624	0.71655	0.506199	0.467779	0.788236
ENSDARG00000063686	atp23	NS	-0.151251	0.748755	-0.031237	0.972556	-0.0768672	0.976492
ENSDARG00000029439	atp2a2a	miR and Male	1.33965	0.0322481	-1.33518	0.121814	-0.97146	0.0105552
ENSDARG00000005122	atp2a2b	NS	-0.200157	0.527338	-0.869727	0.253939	-0.0756671	0.97725
ENSDARG00000060978	atp2a3	Only Male	-0.976877	0.00437334	-0.674446	0.113626	0.131639	0.950281
ENSDARG00000012684	atp2b1a	NS	-0.636452	0.184502	-0.639512	0.10613	0.417626	0.561738
ENSDARG00000007788	atp2b1b	NS	1.11473	0.104713	-0.0198729	0.990082	0.18473	0.954451
ENSDARG00000044902	atp2b2	Only Male	-0.831054	0.0109515	-0.383332	0.509342	0.213973	0.829851
ENSDARG00000043474	atp2b3a	NS	2.118	0.113427	1.33341	0.212605	0.627032	0.637282
ENSDARG00000060197	atp2c1	NS	0.646135	0.12	0.0350506	0.968739	0.120062	0.963724
ENSDARG00000070083	atp5f1b	NS	-0.0211179	0.960157	0.0414589	0.954634	-0.035992	0.984588
ENSDARG00000045514	atp5f1c	NS	0.268622	0.27974	-0.105635	0.87227	-0.0411987	0.984588
ENSDARG00000019404	atp5f1d	NS	-0.0776569	0.799479	-0.229495	0.631059	0.180672	0.905108
ENSDARG00000095897	atp5f1e	NS	0.147795	0.622389	-0.161397	0.797105	0.462128	0.291127
ENSDARG00000010149	atp5fa1	NS	0.0454224	0.901734	-0.00903261	0.990498	0.0416342	0.984588
ENSDARG00000067975	atp5if1a	miR and Male	1.0731	0.00616345	0.322643	0.697974	1.07283	0.00103189
ENSDARG00000044092	atp5if1b	NS	-0.467031	0.0895407	-0.351522	0.701508	-0.565803	0.70595
ENSDARG00000011841	atp5l	NS	-0.420395	0.16221	-0.623455	0.0885909	0.123135	0.939434
ENSDARG00000056008	atp5mc1	NS	0.120121	0.841125	-0.418287	0.608577	0.33482	0.743098
ENSDARG00000017775	atp5mc3a	NS	0.180199	0.447838	-0.627803	0.185243	0.152271	0.89806
ENSDARG00000009447	atp5mc3b	NS	-0.3998	0.0875337	-0.0779236	0.899237	-0.0829008	0.96624
ENSDARG00000096003	atp5md	Only Female	-0.45978	0.201543	-1.14404	0.035864	0.327642	0.706372
ENSDARG00000078113	atp5mea	NS	-0.318606	0.336384	0.0735595	0.939807	0.155839	0.960861
ENSDARG00000068940	atp5meb	Only Male	-0.783954	0.0017327	-0.468892	0.467814	0.0419302	0.989354
ENSDARG00000037867	atp5mf	NS	0.214662	0.58395	-0.446377	0.552521	0.340981	0.557195
ENSDARG00000011553	atp5pb	NS	-0.377675	0.0623288	-0.163505	0.801579	0.0319713	0.988617
ENSDARG00000098355	atp5pd	NS	-0.358222	0.273214	-0.61278	0.269337	0.0163282	0.992307
ENSDARG00000014313	atp5pf	Male and Female	-0.779808	0.000375012	-0.852118	0.0451511	0.028201	0.989354
ENSDARG00000001788	atp5po	NS	0.387687	0.0671092	-0.272495	0.582172	-0.00934861	0.996875
ENSDARG00000012072	atp5s	NS	0.327505	0.470104	-0.623185	0.30152	-0.136365	0.967489
ENSDARG00000041417	atp6ap1a	NS	0.0526625	0.969827	-0.569766	0.62631	0.195065	0.965742
ENSDARG00000037153	atp6ap1b	NS	0.28236	0.357378	0.604279	0.0793139	0.190149	0.86012
ENSDARG00000008735	atp6ap2	NS	-0.165949	0.570678	-0.0997448	0.863393	0.0174758	0.993772
ENSDARG00000020847	atp6v0a1a	Only Male	-0.832828	0.00333819	-0.520676	0.116217	-0.27433	0.776034
ENSDARG00000035565	atp6v0a2b	NS	0.270152	0.492118	-0.484664	0.327654	0.0320452	0.991292
ENSDARG00000031681	atp6v0b	Only Male	-0.556416	0.00522301	-0.116402	0.859274	0.126942	0.929644
ENSDARG00000057853	atp6v0ca	NS	-0.418712	0.105058	-0.20121	0.541658	-0.0724356	0.962423
ENSDARG00000036577	atp6v0cb	NS	0.207107	0.849098	0.296992	0.782726	-0.142108	0.976492
ENSDARG00000069090	atp6v0d1	NS	0.148183	0.554239	0.265158	0.639681	0.259639	0.8043
ENSDARG00000101794	atp6v0e1	NS	0.0843931	0.76344	0.576088	0.524753	0.0811104	0.97152
ENSDARG00000034534	atp6v1aa	NS	0.264771	0.464623	-0.129517	0.815071	0.0506412	0.983744
ENSDARG00000076318	atp6v1ab	Only Male	1.21183	4.13651e-07	0.952853	0.121814	0.563386	0.561246
ENSDARG00000043465	atp6v1b2	Only Male	-1.24791	0.0114386	-0.78643	0.285712	0.139028	0.976447
ENSDARG00000013443	atp6v1ba	NS	0.0443697	0.927849	0.137119	0.748798	0.344526	0.613074
ENSDARG00000023967	atp6v1c1a	Only Male	0.573847	0.00791562	0.560679	0.154577	0.0540716	0.979547
ENSDARG00000035880	atp6v1c1b	Male and Female	1.72371	0.000433434	1.48757	0.0464576	0.452887	0.767732
ENSDARG00000011175	atp6v1d	NS	-0.00578932	0.991584	0.195803	0.775352	-0.332489	0.786419
ENSDARG00000014085	atp6v1e1a	NS	0.335835	0.33305	0.494187	0.421381	0.116219	0.976492
ENSDARG00000030694	atp6v1e1b	NS	0.318271	0.332643	0.17771	0.675022	0.119494	0.958845
ENSDARG00000045543	atp6v1f	Only Female	0.347343	0.20199	0.644198	0.0320865	0.247783	0.909831
ENSDARG00000022315	atp6v1g1	Male and Female	0.73949	0.0165777	-0.922759	0.0231408	-0.297917	0.826245
ENSDARG00000006370	atp6v1h	NS	0.00294941	0.99355	0.459481	0.239086	0.0763356	0.969015
ENSDARG00000003699	atp7a	NS	0.583193	0.390941	0.429983	0.437628	0.0201984	0.994927
ENSDARG00000058145	atp7b	miR and Male	-1.33302	0.000186767	-0.463154	0.525424	-1.22581	0.00139775
ENSDARG00000077492	atp8a2	Only Male	-2.16893	0.000955658	0.75732	0.378511	0.436554	0.419278
ENSDARG00000099216	atp8b2	NS	-0.0718771	0.953751	0.59819	0.711382	0.28191	0.914314
ENSDARG00000079453	atp8b4	NS	-1.01423	0.262785	0.520479	0.709229	-0.06047	0.989354
ENSDARG00000062040	atp8b5a	NS	-0.200114	0.698436	-0.494059	0.539951	-0.287596	0.893159
ENSDARG00000062521	atp9b	NS	-0.491579	0.175459	-0.209873	0.721855	-0.14795	0.930343
ENSDARG00000042799	atpaf1	NS	0.397169	0.167168	-0.427611	0.359441	0.0832133	0.976492
ENSDARG00000056270	atpaf2	NS	0.769366	0.22667	0.0604763	0.951596	-0.473234	0.740379
ENSDARG00000079625	atr	NS	0.369553	0.383793	0.384504	0.634	-0.448958	0.529462
ENSDARG00000043388	atraid	NS	0.211503	0.770809	0.0288057	0.97579	-0.297382	0.92979
ENSDARG00000063076	atrip	Only Male	1.85461	2.18326e-17	0.391378	0.672433	0.0714663	0.98443
ENSDARG00000062164	atrn	NS	0.510137	0.329901	0.611127	0.141471	-0.195319	0.856806
ENSDARG00000077188	atrnl1a	NS	-0.14122	0.834637	0.871741	0.267103	-0.0115272	0.996875
ENSDARG00000006420	atrnl1b	Only Male	-1.16969	2.63237e-05	0.128217	0.841625	-0.327644	0.453914
ENSDARG00000042236	atrx	NS	-0.0995523	0.837427	0.124056	0.82689	0.138108	0.951054
ENSDARG00000099449	atrxl	NS	-0.26038	0.346935	-0.066056	0.902153	-0.390577	0.501689
ENSDARG00000008439	atxn10	Only Male	1.28928	0.00789404	0.343921	0.649962	0.0896979	0.980819
ENSDARG00000061687	atxn1a	Only Male	-1.97195	5.29337e-12	-1.18647	0.101154	0.0448527	0.984973
ENSDARG00000060862	atxn1b	NS	-0.0418988	0.960707	0.0404593	0.978637	0.0198882	0.996316
ENSDARG00000086977	atxn1l	NS	0.100229	0.882334	0.345706	0.568137	-0.133545	0.953845
ENSDARG00000052897	atxn2	Only Male	-0.736424	0.0496347	-0.505048	0.431962	-0.405443	0.715853
ENSDARG00000011597	atxn2l	NS	-0.295192	0.529667	-0.665695	0.267114	0.177334	0.937764
ENSDARG00000099274	atxn3	Only Male	-0.466168	0.0378081	-0.373746	0.547617	-0.122765	0.95548
ENSDARG00000074804	atxn7	Only Male	-1.32126	0.00644782	0.664109	0.0511094	-0.0209587	0.993098
ENSDARG00000089860	atxn7l1	NS	-0.10639	0.837831	0.1318	0.876161	-0.214801	0.936181
ENSDARG00000055300	atxn7l2a	NS	-0.171995	0.740198	-0.520037	0.523043	-0.16203	0.960861
ENSDARG00000056268	atxn7l2b	NS	0.612191	0.0689684	0.0987208	0.910271	0.0332537	0.989354
ENSDARG00000029331	atxn7l3	NS	-0.610383	0.146722	-0.543261	0.214337	-0.0783114	0.976492
ENSDARG00000042975	auh	Only Male	-0.748542	0.0293417	-0.452235	0.346829	-0.00949781	0.997652
ENSDARG00000092609	aup1	NS	-0.181952	0.612922	-0.409905	0.392127	-0.169586	0.924435
ENSDARG00000012485	aurka	Only Male	2.72752	0.000826378	0.137691	0.936869	-0.18322	0.962194
ENSDARG00000074985	aurkaip1	Only Male	1.45305	1.19547e-05	-0.503405	0.435629	0.793823	0.252681
ENSDARG00000037640	aurkb	Only Male	3.47997	1.05039e-09	0.838144	0.448795	0.148093	0.965736
ENSDARG00000056427	auts2a	NS	0.406296	0.674537	-1.22013	0.114123	-0.246231	0.915971
ENSDARG00000002894	aven	NS	0.200447	0.669479	-0.280345	0.681711	-0.291435	0.815042
ENSDARG00000055538	avl9	Only Male	0.672661	0.029107	0.771638	0.152857	-0.248427	0.934007
ENSDARG00000077083	avpr1aa	Only Female	-0.793638	0.137147	-1.42829	0.0446328	-0.664751	0.246943
ENSDARG00000029219	avpr2ab	NS	0.226814	0.785346	0.640269	0.537721	-0.270324	0.936384
ENSDARG00000102964	axin1	Only Female	0.00809489	0.988764	0.773344	0.0281599	-0.290595	0.763334
ENSDARG00000100149	axin2	Male and Female	2.00843	0.000241339	2.80317	1.31653e-11	0.418859	0.562853
ENSDARG00000102419	azi2	NS	0.572715	0.218786	0.0376559	0.967669	-0.332683	0.767851
ENSDARG00000052789	azin1a	NS	0.504467	0.0887617	0.334074	0.59556	0.202518	0.923926
ENSDARG00000035869	azin1b	NS	0.375439	0.380279	0.786074	0.112447	-0.270498	0.647696
ENSDARG00000053136	b2m	NS	-0.395358	0.488343	-0.0193825	0.98294	-0.353042	0.882951
ENSDARG00000015887	b2ml	NS	-0.712766	0.0776511	0.29974	0.544447	-0.201	0.826245
ENSDARG00000046133	b3galnt2	NS	0.437694	0.40888	0.14369	0.895857	0.169435	0.954451
ENSDARG00000079700	b3galt1a	NS	0.446152	0.793838	0.39369	0.7184	0.259291	0.92979
ENSDARG00000102061	b3galt2	Only Male	-1.33937	0.00817885	0.0317102	0.982635	-0.152892	0.963095
ENSDARG00000038414	b3galt6	NS	0.0395182	0.957673	0.231774	0.854961	0.286745	0.914054
ENSDARG00000001939	b3gat3	Only Male	0.790475	0.0429563	-0.386007	0.542672	-0.324784	0.847676
ENSDARG00000073917	b3glcta	Only Male	-1.56421	0.000573129	-0.213107	0.877468	-0.148377	0.973061
ENSDARG00000091902	b3gnt2b	Only Male	-1.64742	0.0119167	-0.424866	0.60742	-0.555544	0.219105
ENSDARG00000068219	b3gnt2l	NS	0.286951	0.626043	0.311569	0.74264	0.513795	0.533955
ENSDARG00000058100	b3gnt3.4	Only Male	0.858206	0.0352884	0.886346	0.113299	0.0118272	0.995253
ENSDARG00000018971	b3gnt5a	NS	-0.119608	0.872757	1.2663	0.115027	-0.478941	0.740028
ENSDARG00000004396	b3gnt5b	Only miR	1.17842	0.285565	0.82873	0.451212	1.19794	0.0349253
ENSDARG00000053133	b3gnt7l	NS	-0.44471	0.698737	-0.4481	0.658233	0.261964	0.929531
ENSDARG00000043431	b3gntl1	Only Female	0.24079	0.690833	-1.46897	0.0253205	-0.169161	0.923251
ENSDARG00000061520	b4galnt1a	NS	0.728434	0.447973	-0.272745	0.784536	-0.106786	0.965798
ENSDARG00000002634	b4galt1	NS	-0.672861	0.231519	-1.36928	0.0724389	-0.143704	0.960861
ENSDARG00000104404	b4galt1l	Only Male	1.0059	0.000176494	-0.554828	0.293141	0.0321884	0.989354
ENSDARG00000062329	b4galt3	NS	0.464005	0.588758	1.14816	0.144286	0.837558	0.348189
ENSDARG00000104042	b4galt4	NS	0.198382	0.663856	0.039729	0.951336	0.361198	0.638044
ENSDARG00000037815	b4galt5	Male and Female	2.90967	0.00868	1.66391	0.0186283	0.203232	0.941113
ENSDARG00000010301	b4galt6	NS	-0.064644	0.817216	-0.0905263	0.906112	0.412171	0.553109
ENSDARG00000021899	b4galt7	Only Female	0.283805	0.296303	-1.27899	0.00106639	-0.206477	0.932396
ENSDARG00000077583	b4gat1	Only Male	1.21541	0.0345436	0.854928	0.186818	0.077178	0.984588
ENSDARG00000011727	b9d1	NS	0.764333	0.176013	0.444112	0.60018	0.557918	0.705196
ENSDARG00000017385	b9d2	NS	-0.126731	0.866024	0.559751	0.579031	0.139089	0.971239
ENSDARG00000077526	babam1	NS	0.207915	0.505585	-0.15388	0.752236	-0.185479	0.914054
ENSDARG00000038863	babam2	NS	0.0866359	0.80228	0.191534	0.701832	-0.00295363	0.999326
ENSDARG00000044781	bace2	Only Male	-1.27524	5.20539e-10	-0.443134	0.456313	-0.152477	0.962315
ENSDARG00000062553	bach1a	Only Male	-0.616526	0.0128171	0.652525	0.212864	0.416939	0.687331
ENSDARG00000002196	bach1b	Only Male	-1.45351	0.00575382	-0.152135	0.89639	0.288025	0.867403
ENSDARG00000036569	bach2a	NS	-0.885142	0.244015	-0.956304	0.258454	0.603602	0.549934
ENSDARG00000004074	bach2b	NS	-0.255303	0.771697	0.00669745	0.996332	-0.158059	0.947178
ENSDARG00000087993	bada	Only Male	1.38142	0.00161678	-0.0241002	0.980771	-0.0358595	0.996316
ENSDARG00000054937	badb	NS	0.433941	0.137195	0.796331	0.154663	0.0918326	0.979547
ENSDARG00000020895	bag1	Only Male	0.462391	0.0294222	-0.0569847	0.948277	0.148151	0.964731
ENSDARG00000035005	bag2	NS	-0.0273375	0.954109	-0.0609194	0.954782	-0.379093	0.52018
ENSDARG00000039486	bag3	Only Male	-1.97696	2.18612e-07	-0.651182	0.416942	-0.559034	0.675588
ENSDARG00000043179	bag4	Only Male	1.3446	1.2136e-05	0.341955	0.588253	-0.417175	0.766173
ENSDARG00000017316	bag5	NS	-0.461809	0.208504	-0.0450535	0.943952	-0.336089	0.762062
ENSDARG00000075892	bag6	Only Male	0.745304	0.0154759	0.43307	0.318302	0.730548	0.051913
ENSDARG00000077531	bag6l	NS	0.0982971	0.820153	0.498015	0.370409	0.00309303	0.998966
ENSDARG00000103739	bahcc1a	NS	-0.520925	0.461167	-0.0372767	0.95616	0.0304045	0.989354
ENSDARG00000080009	bahcc1b	NS	0.241365	0.686167	0.967315	0.189203	-0.498573	0.580617
ENSDARG00000086789	bahd1	Only Male	-1.05002	0.0329508	-0.0989867	0.934698	-0.0658087	0.988356
ENSDARG00000062799	baiap2a	NS	-0.903744	0.10001	0.0765988	0.893794	0.0996181	0.971506
ENSDARG00000103333	baiap2b	NS	-1.07086	0.178762	-1.31813	0.0793249	0.211286	0.958487
ENSDARG00000029305	baiap2l1a	Male and Female	1.42082	0.000234698	2.18388	0.000144432	-0.368115	0.902612
ENSDARG00000031119	baiap2l1b	NS	0.0547684	0.890887	-0.141944	0.846724	-0.33556	0.571328
ENSDARG00000055381	bambia	Only Male	-0.90477	0.0120981	-0.0740122	0.917969	-0.173025	0.936181
ENSDARG00000099677	bambib	NS	0.79832	0.123704	1.28516	0.0880719	0.507922	0.722738
ENSDARG00000037009	banf1	Only Male	1.6974	2.15798e-08	0.793865	0.189666	-0.550134	0.305092
ENSDARG00000017562	banp	NS	0.28997	0.511109	-0.693886	0.325086	0.135381	0.97331
ENSDARG00000063051	bap1	NS	0.169696	0.461705	0.326545	0.551133	-0.19851	0.899992
ENSDARG00000076733	bard1	Only Male	3.84409	0.000167653	1.02457	0.385894	-0.259583	0.934168
ENSDARG00000053358	basp1	Male and Female	3.59276	4.08587e-16	2.16087	0.00759367	0.286045	0.830381
ENSDARG00000089129	baxa	NS	0.0292991	0.984145	-0.872758	0.416555	0.352723	0.851891
ENSDARG00000020623	baxa	Only Male	0.878483	0.0203035	0.0939471	0.911409	0.152135	0.960248
ENSDARG00000030881	baxb	Only Male	1.0282	0.00461004	0.259651	0.769443	-0.186326	0.961129
ENSDARG00000099745	baz1a	Only Male	0.696203	0.0127248	-0.431525	0.477586	-0.0681217	0.975986
ENSDARG00000063233	baz1a	Only Male	0.61643	0.0257394	-0.173398	0.873557	0.0237316	0.9943
ENSDARG00000102832	baz1b	NS	0.55538	0.0641913	0.065096	0.932885	-0.0364582	0.989354
ENSDARG00000102974	baz2a	NS	0.133671	0.669665	0.514553	0.152345	0.0766108	0.967696
ENSDARG00000057782	baz2ba	NS	0.277354	0.42388	1.05214	0.0700485	0.127398	0.955025
ENSDARG00000069282	bbc3	NS	-0.260602	0.813292	0.276801	0.855753	0.783975	0.440984
ENSDARG00000071046	bbip1	NS	-0.0269449	0.951666	-0.0604777	0.929102	-0.173118	0.962315
ENSDARG00000036135	bbox1	miR and Male	-0.598344	0.0216539	1.2364	0.12183	-0.969216	0.0157548
ENSDARG00000075169	bbs1	NS	0.61821	0.282883	-0.0843529	0.927691	0.30354	0.914054
ENSDARG00000069515	bbs10	NS	1.00128	0.263406	-0.168876	0.891727	-0.00616017	0.994478
ENSDARG00000016112	bbs12	NS	0.15032	0.847415	-0.0553405	0.966387	0.358767	0.861586
ENSDARG00000041621	bbs2	Only Male	0.771229	0.00754955	0.552044	0.375504	0.198601	0.951054
ENSDARG00000063522	bbs4	NS	-0.121738	0.917195	0.773982	0.437059	-0.373367	0.825478
ENSDARG00000039827	bbs5	NS	-0.603303	0.56049	0.654376	0.509005	0.209909	0.945708
ENSDARG00000059911	bbs7	NS	0.766433	0.40511	-0.578252	0.649995	0.220563	0.93898
ENSDARG00000079217	bbs9	NS	-0.284837	0.612204	0.0436634	0.963669	0.135385	0.94859
ENSDARG00000012699	bbx	NS	0.448596	0.31595	0.17891	0.820777	0.158488	0.928101
ENSDARG00000090190	bcam	NS	0.0483724	0.957313	-0.184314	0.885056	-0.16024	0.962194
ENSDARG00000099412	bcan	NS	0.130773	0.948446	-1.69633	0.156445	0.41578	0.850341
ENSDARG00000016231	bcap29	NS	0.196955	0.574786	0.0748143	0.892326	0.6918	0.148893
ENSDARG00000044972	bcap31	Only Male	0.60509	0.0266565	-0.284659	0.548495	-0.218429	0.800002
ENSDARG00000056525	bcar1	NS	-0.310128	0.471212	-0.0618357	0.964631	0.0747988	0.976492
ENSDARG00000016981	bcar3	Only Male	-3.78359	1.46543e-47	-1.47997	0.066851	0.157935	0.918944
ENSDARG00000043631	bcas2	Only Male	0.918024	0.000880114	0.452678	0.334324	-0.416709	0.714742
ENSDARG00000090764	bcas3	NS	-0.26211	0.401995	-0.0221656	0.98562	-0.118817	0.95548
ENSDARG00000054849	bcat2	NS	-0.657217	0.289758	-0.933943	0.293073	-0.150973	0.94077
ENSDARG00000004948	bccip	NS	0.0737076	0.862909	-0.210513	0.744796	0.0746106	0.973186
ENSDARG00000074111	bcdin3d	NS	0.69259	0.158583	-0.727697	0.399281	-0.171814	0.969015
ENSDARG00000040555	bckdha	NS	0.0604206	0.91598	0.237333	0.737572	0.0740966	0.979547
ENSDARG00000014676	bckdhb	Only Male	0.742156	0.0089647	0.26761	0.696639	-0.0998068	0.93898
ENSDARG00000093569	bckdhbl	Male and Female	-1.11043	4.20879e-05	-0.775835	0.0430078	0.116233	0.948997
ENSDARG00000016904	bckdk	NS	-0.372658	0.495403	-0.586234	0.558057	-0.671733	0.38326
ENSDARG00000077130	bcl10	NS	0.251835	0.51228	0.507058	0.437628	-0.00304311	0.999342
ENSDARG00000061352	bcl11aa	NS	-0.406367	0.606346	-0.306829	0.822582	-0.434273	0.762257
ENSDARG00000094704	bcl2a	NS	0.0609754	0.914188	1.18031	0.0844796	-0.0642409	0.98443
ENSDARG00000008434	bcl2l1	NS	0.148424	0.764825	-0.0662044	0.951371	-0.381684	0.80126
ENSDARG00000026766	bcl2l10	Only Female	-0.0347681	0.968759	-1.51448	0.0193862	-0.662868	0.400973
ENSDARG00000079144	bcl2l11	Only Male	-1.22074	0.00679461	0.573591	0.42535	0.415282	0.673826
ENSDARG00000062370	bcl2l13	Only Male	1.43148	0.0102164	0.138377	0.910748	-0.131808	0.951054
ENSDARG00000087832	bcl3	NS	0.363087	0.749933	0.437413	0.65112	-0.283677	0.906706
ENSDARG00000070864	bcl6a	Only Male	-2.61609	0.000842013	0.58072	0.618544	-0.0931593	0.980847
ENSDARG00000069295	bcl6ab	NS	-0.386982	0.672673	0.100143	0.937869	0.0222733	0.996875
ENSDARG00000069335	bcl6b	NS	0.386	0.575907	-0.249159	0.779443	-0.333389	0.874839
ENSDARG00000052907	bcl7a	NS	0.619768	0.0687275	0.193193	0.79897	-0.35444	0.882512
ENSDARG00000040396	bcl7bb	NS	0.247107	0.618572	0.169888	0.780853	0.0933971	0.984131
ENSDARG00000036687	bcl9	NS	0.149425	0.80228	-0.341911	0.598209	-0.0832893	0.976492
ENSDARG00000055054	bcl9l	NS	0.269055	0.578018	0.356578	0.593151	-0.0551192	0.984572
ENSDARG00000104256	bco1	NS	-2.29447	0.0635431	-1.46769	0.157789	0.299925	0.867086
ENSDARG00000103659	bco1l	Only Male	-1.97231	0.0057416	0.294745	0.864966	-0.559588	0.823351
ENSDARG00000055722	bco2a	NS	-0.122699	0.822493	0.176264	0.895534	-0.0584431	0.989923
ENSDARG00000027620	bco2l	Only Male	-2.16902	0.00707779	0.0747334	0.964631	-0.752796	0.562853
ENSDARG00000017798	bcor	Only Male	0.780102	0.00337678	-0.379862	0.594902	-0.144833	0.959282
ENSDARG00000077912	bcorl1	NS	-0.292658	0.560811	0.801327	0.196392	-0.208335	0.945708
ENSDARG00000079286	bcr	Male and Female	4.30115	1.33914e-56	3.04371	6.19326e-06	0.146294	0.971506
ENSDARG00000012295	bcs1l	Only Male	1.96362	7.88051e-06	-0.120929	0.904278	0.266291	0.929027
ENSDARG00000059388	bdh1	Only Male	-0.696404	0.038567	-0.200316	0.788142	-0.452051	0.300855
ENSDARG00000079128	becn1	NS	-0.406284	0.0587462	0.0127062	0.988745	-0.546414	0.469324
ENSDARG00000076903	bend3	NS	-0.620508	0.220722	-0.426287	0.366437	-0.390596	0.795196
ENSDARG00000075624	bend5	NS	-0.145493	0.752314	0.57842	0.37816	-0.0518852	0.985683
ENSDARG00000034885	bet1	Male and Female	-0.879158	0.00722018	-1.18693	0.0365763	0.0127469	0.996875
ENSDARG00000032037	bet1l	NS	-0.183813	0.660902	-0.370804	0.614827	0.025861	0.99275
ENSDARG00000005616	bfb	miR and Male	-2.9049	4.37079e-20	-1.09951	0.186011	-0.983643	0.00792155
ENSDARG00000002945	bgnb	Male and Female	-2.31649	3.35596e-17	-1.78993	0.0198035	0.355644	0.841063
ENSDARG00000004060	bhlhe40	Only Female	0.345465	0.632392	1.25247	0.0347335	-0.0310988	0.99275
ENSDARG00000041691	bhlhe41	NS	-0.0179447	0.972103	-0.160265	0.917433	0.174777	0.971506
ENSDARG00000013430	bhmt	miR and Male	0.740268	0.0310733	1.51679	0.0704015	1.18973	9.57251e-10
ENSDARG00000061682	bicc1a	Only Male	-1.91678	0.0162357	-0.764379	0.531561	0.804953	0.359452
ENSDARG00000070497	bicc1b	NS	-1.14858	0.13454	-0.137584	0.913712	-0.38689	0.711165
ENSDARG00000075571	bicd2	NS	-0.140161	0.743384	0.102801	0.874831	-0.498098	0.533955
ENSDARG00000052427	bicdl2	NS	0.345489	0.576997	0.027369	0.983929	0.470639	0.810266
ENSDARG00000091669	bicdl2l	Only Male	2.48535	0.048292	0.069801	0.955781	-0.188312	0.962194
ENSDARG00000061159	bicra	NS	0.264127	0.501976	0.0872295	0.884038	0.0538172	0.983023
ENSDARG00000016089	bicral	NS	-0.0070188	0.990913	0.287167	0.55439	0.206921	0.929531
ENSDARG00000069290	bida	NS	-0.0685017	0.92497	0.278681	0.717627	0.156319	0.962194
ENSDARG00000045549	bik	Male and Female	4.62486	3.08637e-36	2.972	0.000384105	0.14226	0.976795
ENSDARG00000058820	bin1b	NS	-0.733583	0.429181	-0.553856	0.569244	-0.0881171	0.981025
ENSDARG00000003219	bin2a	Only Female	1.21528	0.209462	2.43834	0.00469713	-0.104994	0.988617
ENSDARG00000010255	bin2b	NS	-0.539958	0.135669	-0.67841	0.400845	0.180797	0.971506
ENSDARG00000099651	bin3	NS	0.445431	0.107978	0.532891	0.36617	0.094544	0.976492
ENSDARG00000044619	birc2	NS	0.0738042	0.775616	0.130169	0.837927	-0.301829	0.667177
ENSDARG00000075621	birc5a	Only Male	3.55498	1.18135e-09	0.557386	0.716975	0.467977	0.718095
ENSDARG00000074166	birc6	NS	-0.396513	0.288054	0.0738047	0.915737	-0.0948819	0.960861
ENSDARG00000061409	bivm	Only Male	0.982125	0.0443904	0.154476	0.920013	-0.309731	0.891286
ENSDARG00000052073	blcap	NS	0.00073629	0.998422	-0.0148998	0.9872	-0.120951	0.948997
ENSDARG00000077089	blm	Only Male	1.30079	0.00322678	0.65552	0.589033	-0.484457	0.815491
ENSDARG00000025977	blmh	Only Male	0.65021	0.0102967	0.391613	0.387513	0.35088	0.617125
ENSDARG00000042722	blnk	NS	-0.182911	0.648644	-0.0319006	0.976766	-0.0359722	0.991794
ENSDARG00000014171	bloc1s1	NS	0.485965	0.145849	0.698621	0.261307	-0.0130762	0.997652
ENSDARG00000046081	bloc1s2	NS	0.586822	0.164102	-0.0942714	0.900404	0.0231215	0.995029
ENSDARG00000068828	bloc1s3	NS	0.0278013	0.964351	-0.186862	0.765452	0.395264	0.870272
ENSDARG00000007597	bloc1s4	NS	0.142988	0.678164	0.176976	0.825782	-0.302643	0.905108
ENSDARG00000042933	bloc1s6	NS	0.106027	0.793887	0.110955	0.91098	0.252251	0.893753
ENSDARG00000059857	blvra	NS	-0.447401	0.481883	0.666749	0.419428	0.750003	0.306499
ENSDARG00000096829	blvrb	NS	-0.0585919	0.906235	0.222778	0.782083	0.399652	0.593941
ENSDARG00000011299	blzf1	NS	-0.455077	0.186353	-0.502283	0.432442	0.73826	0.132846
ENSDARG00000096603	bmb	NS	-1.44262	0.176803	-0.824533	0.504842	0.779859	0.372002
ENSDARG00000090234	bmf1	NS	0.205102	0.896825	1.76253	0.130954	0.373893	0.888793
ENSDARG00000041414	bmf2	Only Male	2.24109	0.000409564	-0.666025	0.546007	-0.22769	0.929027
ENSDARG00000006010	bmi1a	Only Male	1.22287	0.00236682	0.372366	0.706512	0.482815	0.734877
ENSDARG00000061769	bmp10	Only Male	-1.89281	1.05123e-07	-0.275893	0.849828	-0.0310886	0.99192
ENSDARG00000103679	bmp16	NS	-0.301522	0.490954	-0.641821	0.253033	0.604724	0.403691
ENSDARG00000028071	bmp1a	Only Male	-1.8453	1.10478e-06	-0.456367	0.504677	0.0945892	0.962315
ENSDARG00000013409	bmp2a	Male and Female	-1.99958	1.31576e-09	-1.55737	0.0180261	-0.0756858	0.977647
ENSDARG00000041430	bmp2b	NS	-0.662578	0.529307	0.398832	0.806992	0.0346292	0.991794
ENSDARG00000020009	bmp2k	NS	-0.340843	0.271561	0.43285	0.383022	-0.212353	0.861586
ENSDARG00000015686	bmp6	Male and Female	-1.75933	1.91643e-09	-1.32632	0.00239091	0.130945	0.94378
ENSDARG00000101980	bmper	NS	0.308079	0.826408	0.171191	0.900543	0.403426	0.765216
ENSDARG00000019728	bmpr1aa	Only Male	-1.19285	1.51693e-05	-0.0119908	0.983193	-0.0673367	0.97225
ENSDARG00000105045	bmpr1ab	NS	-0.481922	0.355373	0.872794	0.168994	-0.0307674	0.99275
ENSDARG00000011941	bmpr2a	NS	-0.806215	0.283445	0.445503	0.643297	-0.0525969	0.98189
ENSDARG00000020057	bmpr2b	Only Male	-1.15546	0.00908835	-0.279965	0.560149	-0.106581	0.939032
ENSDARG00000054154	bms1	Only Male	0.865657	0.0087315	-0.379547	0.647564	-0.173272	0.914054
ENSDARG00000062181	bmt2	NS	-0.625377	0.0513188	0.0104244	0.991168	0.210615	0.906706
ENSDARG00000069989	bnc2	Only Male	-2.85949	3.21101e-06	-1.01972	0.243571	0.264043	0.892989
ENSDARG00000104280	bnip1b	Only Male	-0.824183	0.00457959	-0.0688279	0.922224	-0.225321	0.906706
ENSDARG00000013397	bnip2	NS	-0.298934	0.273214	0.113181	0.872115	-0.599128	0.305092
ENSDARG00000099961	bnip3	NS	-0.156051	0.842985	-0.26088	0.826499	-0.817136	0.13899
ENSDARG00000025468	bnip3la	Only Female	-0.338562	0.569949	0.888851	0.00659971	-0.661188	0.176155
ENSDARG00000028067	bnip3lb	Only miR	-0.316334	0.439045	0.925735	0.162293	0.863869	0.0353246
ENSDARG00000060435	bnipl	NS	0.476215	0.456724	0.073029	0.963303	-0.00216253	0.998405
ENSDARG00000074335	boc	Only Male	-1.12156	0.0159578	-0.603725	0.490288	-0.0538651	0.985082
ENSDARG00000103922	bod1	NS	0.451459	0.20957	0.000974561	0.999308	-0.0546361	0.985614
ENSDARG00000089505	bod1l1	NS	0.217979	0.50427	0.0906311	0.869149	-0.360989	0.649415
ENSDARG00000052129	boka	NS	-0.598829	0.377305	1.60521	0.14181	0.0684277	0.995383
ENSDARG00000008807	bokb	NS	0.282064	0.515112	-0.921004	0.117132	-0.397933	0.836646
ENSDARG00000039915	bola1	NS	-0.211346	0.442332	-0.267691	0.565361	-0.255291	0.898638
ENSDARG00000098130	bola3	NS	0.223847	0.527251	-0.335389	0.648537	0.195803	0.964601
ENSDARG00000063627	bop1	NS	0.278413	0.611473	-0.198114	0.850801	-0.190122	0.906706
ENSDARG00000042688	bora	Only Male	2.22177	0.021316	-0.230818	0.904278	0.00502576	0.996875
ENSDARG00000077830	borcs5	NS	0.211131	0.551165	0.32054	0.675069	0.136005	0.976492
ENSDARG00000055070	borcs7	NS	-0.341271	0.491795	-0.728635	0.315762	0.45146	0.818334
ENSDARG00000071339	borcs8	NS	0.196357	0.686859	0.203651	0.809821	-0.186854	0.960861
ENSDARG00000070826	bpgm	NS	-0.437755	0.240232	0.525182	0.516977	0.190876	0.962194
ENSDARG00000102877	bphl	NS	0.0401384	0.946079	-0.319874	0.712368	-0.154867	0.93898
ENSDARG00000099980	bpifcl	NS	-0.375903	0.735551	-0.0274489	0.979929	0.0835316	0.980819
ENSDARG00000043684	bpnt1	NS	-0.0104485	0.989929	0.30417	0.515243	-0.405823	0.642305
ENSDARG00000077361	bptf	NS	-0.481538	0.196901	0.0435899	0.942946	0.0152296	0.9939
ENSDARG00000017661	braf	NS	-0.367885	0.376285	0.132592	0.854698	-0.287562	0.854405
ENSDARG00000008560	brap	Only Male	-1.17837	8.81645e-05	-0.879664	0.113981	-0.0439746	0.987974
ENSDARG00000062585	brat1	NS	-0.705704	0.0734067	-0.171353	0.875662	0.107792	0.976492
ENSDARG00000079015	brca2	NS	0.677254	0.287192	0.0659565	0.964455	-0.212347	0.943616
ENSDARG00000098242	brcc3	NS	0.0486062	0.899928	-0.085164	0.934698	-0.386046	0.684581
ENSDARG00000013596	brd1a	NS	-0.492946	0.362577	0.448497	0.392127	-0.0569516	0.984161
ENSDARG00000051798	brd1b	NS	0.361109	0.247399	0.199718	0.773153	0.00921706	0.996299
ENSDARG00000022280	brd2a	NS	-0.554161	0.0528467	-1.0161	0.110688	-0.335703	0.693887
ENSDARG00000046087	brd2b	NS	0.498822	0.501471	0.0568671	0.950046	-0.590024	0.520897
ENSDARG00000006527	brd3a	NS	0.114551	0.64688	0.146654	0.774999	-0.0813093	0.973061
ENSDARG00000100129	brd3b	NS	0.290939	0.558413	0.745002	0.08422	-0.0486242	0.984588
ENSDARG00000078904	brd4	Only Male	-0.672448	0.0269407	-0.0834216	0.91098	-0.240147	0.818225
ENSDARG00000008380	brd7	Only Male	1.15715	2.44563e-07	0.155778	0.886237	0.65171	0.246578
ENSDARG00000025071	brd8	NS	0.202038	0.494768	0.0100933	0.986343	-0.198328	0.880841
ENSDARG00000055999	BRD8	NS	-0.575968	0.358393	1.25537	0.161073	-0.0545465	0.985614
ENSDARG00000017143	brd9	Only Male	0.598347	0.0255063	-0.132559	0.845068	-0.230216	0.893496
ENSDARG00000102802	brdt	NS	-0.125136	0.826669	-0.601927	0.524277	-0.356565	0.722275
ENSDARG00000017835	brf1a	Only Female	-0.0476435	0.934241	-1.29139	0.0291685	-0.153631	0.960861
ENSDARG00000005002	brf1b	NS	-0.571944	0.0942182	-0.00875834	0.993951	-0.127951	0.97152
ENSDARG00000002060	brf2	NS	0.342138	0.683642	-0.865245	0.360368	0.347622	0.906706
ENSDARG00000086332	bri3	Only Male	-0.749284	0.005978	0.0638812	0.919917	-0.211616	0.875921
ENSDARG00000010108	bri3bp	NS	0.342579	0.433809	0.0901088	0.935238	-0.322337	0.877077
ENSDARG00000075352	brinp3b	NS	-0.714707	0.596883	-0.126998	0.94463	0.633818	0.616752
ENSDARG00000074410	brip1	Only Male	-1.22669	5.75938e-05	-0.0810002	0.943505	-0.431743	0.509199
ENSDARG00000041974	brk1	NS	-0.0144529	0.960881	-0.421541	0.217738	0.119627	0.957266
ENSDARG00000051955	brms1	NS	0.278265	0.622276	0.0475433	0.964631	0.128504	0.962423
ENSDARG00000006235	brms1la	NS	-0.116941	0.874154	0.248739	0.663348	-0.157751	0.968925
ENSDARG00000018047	brms1lb	NS	-0.187728	0.842789	-0.297437	0.706087	0.330937	0.876763
ENSDARG00000013659	brox	NS	-0.35649	0.275874	0.589561	0.172915	0.536447	0.311084
ENSDARG00000103665	brpf1	NS	0.164394	0.639232	0.457041	0.390441	-0.0848993	0.968359
ENSDARG00000070513	brpf3a	NS	0.0178809	0.96396	0.36154	0.605558	0.0299079	0.991667
ENSDARG00000074238	brpf3b	NS	-0.460231	0.234501	0.165349	0.792522	-0.0732478	0.980847
ENSDARG00000074747	brwd1	NS	-0.224698	0.336544	0.160142	0.703095	0.400132	0.506184
ENSDARG00000035540	brwd3	NS	0.00782524	0.992039	0.272764	0.701256	0.246572	0.90943
ENSDARG00000037008	bscl2	NS	-0.136743	0.7747	0.0824704	0.925484	0.682103	0.267037
ENSDARG00000052623	bsdc1	NS	0.0209608	0.957902	-0.0894011	0.917433	-0.157187	0.918824
ENSDARG00000019881	bsg	NS	-0.438795	0.0899429	-0.291752	0.54989	-0.474868	0.273064
ENSDARG00000104875	bspry	NS	0.950479	0.388216	1.12282	0.411714	0.31931	0.907295
ENSDARG00000060089	btaf1	NS	0.019523	0.965211	-0.0485321	0.943505	-0.0293604	0.989354
ENSDARG00000062674	btbd10a	Only Male	0.623389	0.0190684	0.568435	0.244216	0.439204	0.531757
ENSDARG00000020252	btbd10b	Only Male	1.19199	5.83117e-07	0.505915	0.195254	0.188547	0.92979
ENSDARG00000063255	btbd11a	Only Male	3.85452	1.54034e-13	0.742196	0.573878	0.0980366	0.976651
ENSDARG00000063040	btbd11b	Male and Female	4.47043	1.11294e-20	2.14162	0.0306338	0.243589	0.934007
ENSDARG00000099321	btbd17a	NS	-0.730942	0.317028	0.494052	0.745437	-0.453859	0.841877
ENSDARG00000042091	btbd2a	Only Male	0.612358	0.0204407	0.314304	0.506694	0.127086	0.971506
ENSDARG00000104653	btbd2b	Only Male	-1.18562	2.32397e-06	0.485277	0.300606	-0.234716	0.867086
ENSDARG00000005544	btbd3a	NS	-0.185163	0.771245	0.247037	0.790106	0.163173	0.95548
ENSDARG00000076440	btbd6a	Only Female	-0.426415	0.600557	-1.49082	0.0469251	0.231863	0.949292
ENSDARG00000032369	btbd6b	NS	-0.371379	0.465194	0.765907	0.231128	-0.341758	0.896143
ENSDARG00000003069	btbd7	Only Male	0.711242	0.0444265	0.716127	0.331359	0.0696412	0.976492
ENSDARG00000068983	btbd9	NS	-0.488118	0.111608	-0.213253	0.718458	-0.194912	0.929027
ENSDARG00000098112	btc	NS	-1.27821	0.0811173	0.22392	0.846782	-0.837209	0.440056
ENSDARG00000099596	btd	Only Male	-1.23986	0.00209775	-0.372178	0.630633	-0.0897209	0.976492
ENSDARG00000035400	btf3	NS	0.124015	0.755928	0.12272	0.877876	-0.0341471	0.984973
ENSDARG00000089681	btf3l4	Only Male	0.725647	0.00130847	-0.281088	0.560421	0.0258148	0.995289
ENSDARG00000027249	btg1	Only Male	-1.38369	0.000128069	-0.5586	0.121884	0.0927008	0.97331
ENSDARG00000020298	btg2	Only Male	-1.80767	0.00168066	-0.225607	0.866854	-0.364652	0.836179
ENSDARG00000069065	btg3	Only Male	0.654792	0.014388	-0.804522	0.159626	0.264426	0.886319
ENSDARG00000004433	btk	NS	0.0453367	0.929158	-0.171405	0.889375	0.161801	0.959066
ENSDARG00000052215	btr02	Male and Female	2.21548	3.23717e-06	2.10575	8.11305e-05	-0.0567988	0.989354
ENSDARG00000060962	btr04	NS	0.177938	0.670499	-0.81341	0.146345	-0.111622	0.971506
ENSDARG00000054805	btr09	NS	0.70915	0.383696	0.5904	0.408651	0.00772836	0.997756
ENSDARG00000051809	btr12	NS	0.772006	0.248332	-0.07684	0.9554	0.430569	0.698089
ENSDARG00000028850	btr16	Only Male	2.39633	3.68073e-09	0.153993	0.892547	-0.0700842	0.986093
ENSDARG00000103618	btr18	NS	0.259999	0.725194	0.0450352	0.978999	0.0367432	0.999931
ENSDARG00000102992	btr20	Only Male	2.05831	0.0146947	0.180848	0.898604	-0.398056	0.774377
ENSDARG00000100450	btr21	NS	0.77343	0.567386	0.79324	0.515243	-0.0751126	0.987475
ENSDARG00000058329	btr21	NS	-0.530975	0.690293	1.25991	0.356442	0.122344	0.955025
ENSDARG00000099509	btr23	NS	0.00259799	0.997846	-0.222694	0.892547	-0.19079	0.964778
ENSDARG00000102143	btr24	NS	0.665539	0.310373	0.431239	0.579021	0.174117	0.962315
ENSDARG00000102018	btr25	NS	-0.220482	0.757676	-0.18464	0.898488	0.0809205	0.981455
ENSDARG00000105241	btr26	NS	0.193751	0.740198	0.830379	0.365156	-0.119017	0.971506
ENSDARG00000096304	btr31	Only Male	1.39219	0.0040962	0.0111497	0.990082	0.0233906	0.999931
ENSDARG00000008164	btr33	Male and Female	3.2483	1.22018e-10	3.82884	1.45521e-07	0.191991	0.963095
ENSDARG00000077029	bub1	Only Male	3.09704	2.49193e-05	1.50512	0.133681	0.214216	0.939191
ENSDARG00000078825	bub1ba	Male and Female	2.37931	4.55239e-05	1.82528	0.016361	0.0602938	0.989354
ENSDARG00000074927	bub1bb	Only Male	2.26446	0.00294481	1.34093	0.235072	-0.298003	0.941525
ENSDARG00000075883	bub3	Only Male	1.1782	5.76185e-05	1.12884	0.0627442	-0.0670195	0.980819
ENSDARG00000063596	bud23	Only Male	0.866371	0.000773432	-0.0300693	0.976395	0.132226	0.945708
ENSDARG00000017084	bud31	NS	0.0375111	0.91745	-0.708377	0.236897	-0.183758	0.915893
ENSDARG00000056498	BX001030.1	Only Male	-4.07094	0.000438036	-1.67328	0.196125	-0.106928	0.957571
ENSDARG00000097134	BX004964.1	NS	-0.0249146	0.966665	0.823734	0.255294	0.337969	0.911071
ENSDARG00000094929	BX004983.1	Only Male	-1.08308	0.0344966	-0.296817	0.802712	-0.225329	0.937764
ENSDARG00000089947	BX005085.1	NS	-0.212551	0.715644	-0.379278	0.611584	0.339505	0.914054
ENSDARG00000103450	BX005085.3	Only Male	-1.63527	0.000440787	-0.602652	0.375399	-0.485835	0.709098
ENSDARG00000075422	BX248510.1	NS	-0.653184	0.154669	-0.899544	0.114469	0.114221	0.976492
ENSDARG00000061272	BX294434.1	NS	-0.527217	0.489836	0.271982	0.693073	0.383261	0.786943
ENSDARG00000089636	BX322587.1	NS	0.180081	0.916757	0.436933	0.742863	0.233497	0.893753
ENSDARG00000097855	BX323586.3	NS	0.359836	0.477509	0.566927	0.327938	-0.296597	0.914314
ENSDARG00000089875	BX465220.1	NS	0.602932	0.609806	0.72162	0.48711	0.162339	0.967696
ENSDARG00000102478	BX470176.1	NS	0.499215	0.736484	0.156573	0.938887	-0.366104	0.737624
ENSDARG00000067658	BX470189.1	Only Male	0.8677	0.00973404	0.32397	0.641478	0.0889282	0.984572
ENSDARG00000104798	BX510922.2	Only Male	-1.07502	0.0391494	-0.683251	0.464333	-0.486654	0.729706
ENSDARG00000056677	BX530018.2	NS	0.32574	0.686426	-1.10005	0.146279	-0.0128619	0.998896
ENSDARG00000100606	BX539336.1	Male and Female	-1.0047	0.0104892	-1.15046	0.00318487	-0.288643	0.842048
ENSDARG00000092602	BX546499.1	NS	-0.0480843	0.949746	0.0416368	0.981993	0.181133	0.974289
ENSDARG00000104568	BX571715.1	NS	-0.56526	0.227637	-0.109708	0.921353	-0.315373	0.715339
ENSDARG00000089303	BX572619.1	Only Male	0.757501	0.00971498	-0.308927	0.641478	0.241105	0.934007
ENSDARG00000097289	BX629344.1	Only Male	-1.63932	0.00378212	-0.846073	0.393611	-0.0705974	0.988617
ENSDARG00000103480	BX640512.3	Only Male	-2.22209	0.0113283	-0.345813	0.823044	0.250027	0.92763
ENSDARG00000091187	BX649250.1	Only Male	0.596016	0.0215039	0.331931	0.521824	-0.0966777	0.97152
ENSDARG00000099137	BX663503.3	Only Male	-1.77433	0.000618307	-0.373179	0.717698	0.0702942	0.983417
ENSDARG00000101754	BX664622.1	NS	0.710731	0.513971	-0.869568	0.509005	0.540246	0.774377
ENSDARG00000101975	BX682558.1	Male and Female	1.75193	0.00154679	1.86361	0.0472711	-0.111042	0.979346
ENSDARG00000100334	BX784026.1	NS	-1.22929	0.114207	-0.298267	0.831999	-0.381608	0.854444
ENSDARG00000101193	BX855614.3	NS	-0.0584201	0.925529	-0.114408	0.921758	-0.246611	0.957235
ENSDARG00000105816	BX855614.4	Only Male	0.78776	0.0238775	0.656031	0.316902	-0.158936	0.971506
ENSDARG00000101056	BX890539.1	NS	0.0807461	0.904694	-0.26131	0.785827	-0.0590277	0.983964
ENSDARG00000100184	BX908782.1	NS	-0.457504	0.744666	-0.281733	0.877124	0.0132428	0.985683
ENSDARG00000101479	BX908782.2	NS	1.36959	0.294077	0.278922	0.886957	-0.0406066	0.973186
ENSDARG00000098968	BX927204.1	Male and Female	1.1422	0.00648463	1.1658	0.00842079	-0.477594	0.709644
ENSDARG00000098935	bxdc2	Only Male	0.66037	0.0160277	-0.779549	0.267103	-0.170195	0.922541
ENSDARG00000001057	bysl	Only Male	0.577284	0.0259185	-0.395479	0.592263	-0.135101	0.909831
ENSDARG00000010481	bzw1a	Only Male	0.458186	0.0318162	-0.370438	0.505208	0.201814	0.849981
ENSDARG00000099148	bzw1b	NS	-0.0996309	0.905188	-0.524978	0.626794	-0.497797	0.478472
ENSDARG00000035918	bzw2	NS	1.21541	0.131557	0.158937	0.930961	0.135805	0.976017
ENSDARG00000012113	c19h1orf109	Only Male	0.904071	0.0120297	-0.749004	0.315118	0.557754	0.578717
ENSDARG00000021112	c1d	Only Male	0.99638	0.00585432	-0.550635	0.444542	-0.552484	0.574246
ENSDARG00000055561	c1galt1b	NS	-0.649529	0.083667	-0.456274	0.323132	-0.289624	0.714717
ENSDARG00000036335	c1galt1c1	Only Male	-0.433124	0.00510813	-0.314993	0.474816	-0.112998	0.958845
ENSDARG00000044613	c1qa	NS	-0.24734	0.799555	-0.722704	0.331526	0.718135	0.50615
ENSDARG00000044612	c1qb	NS	-0.446637	0.594965	-0.440165	0.561451	0.627512	0.646031
ENSDARG00000039887	c1qbp	NS	0.378555	0.277864	0.433368	0.477668	0.252091	0.608523
ENSDARG00000095627	c1qc	NS	-0.490883	0.544699	-0.4749	0.610148	0.0592433	0.989354
ENSDARG00000010350	c1ql3a	Only Male	-2.29874	0.025339	1.53367	0.114739	0.105806	0.980819
ENSDARG00000028521	c1ql3b	NS	-1.32248	0.32923	-0.769955	0.630939	0.0216581	0.996875
ENSDARG00000088878	c1qtnf1	NS	-0.164803	0.814871	-0.0651619	0.965503	0.255497	0.921071
ENSDARG00000070681	c1qtnf12	NS	-0.595244	0.618925	-0.743006	0.511031	-0.177705	0.961328
ENSDARG00000059944	c1qtnf2	Only Male	1.54027	0.00611336	1.11668	0.150861	-0.404326	0.886319
ENSDARG00000056134	c1qtnf5	NS	-0.838691	0.17874	-1.57126	0.0655393	0.367612	0.888624
ENSDARG00000055175	c1qtnf6a	NS	-0.241411	0.87338	0.194879	0.906205	0.0643439	0.983023
ENSDARG00000100248	c1r	Only Male	-1.40596	0.00550177	-0.746007	0.16681	0.227288	0.952195
ENSDARG00000100599	c1s	NS	-1.12232	0.159248	-0.854025	0.26951	-0.318926	0.921071
ENSDARG00000105000	c2cd2	NS	0.395668	0.276709	0.306191	0.641478	0.0638062	0.979547
ENSDARG00000061066	c2cd2l	NS	-0.0298764	0.964646	0.169563	0.857031	-0.21965	0.924481
ENSDARG00000074137	c2cd3	NS	0.262501	0.614757	0.431293	0.458265	0.0782011	0.97725
ENSDARG00000061416	c2cd4a	Only Male	2.79093	0.00259825	1.02173	0.496422	-0.740123	0.533733
ENSDARG00000094590	c2cd5	Only Male	0.732006	0.0112884	-0.14943	0.838505	0.165393	0.892516
ENSDARG00000012694	c3a.1	Male and Female	-2.32353	1.56511e-06	-1.57765	0.00158352	-0.184967	0.888389
ENSDARG00000087359	c3a.2	Male and Female	-3.75245	1.68608e-30	-1.62639	0.0331044	-0.338025	0.855983
ENSDARG00000052207	c3a.3	Male and Female	-3.48845	6.82581e-12	-1.3643	0.0221782	-0.126931	0.957266
ENSDARG00000093198	c3a.4	Only Male	-2.7246	1.53845e-05	0.104025	0.943483	-0.483815	0.696294
ENSDARG00000053462	c3a.5	Only Male	-1.52759	0.0122245	-0.776105	0.399496	-0.762753	0.509036
ENSDARG00000043719	c3a.6	Male and Female	-2.8893	9.0624e-19	-1.42397	0.00138478	-0.50854	0.0770944
ENSDARG00000093068	c3b.1	NS	0.0727387	0.902412	-0.130024	0.903571	-0.352986	0.470066
ENSDARG00000001818	c3b.2	NS	-0.0206037	0.966031	-0.0628336	0.946806	-0.283167	0.808407
ENSDARG00000015065	c4	Only Male	-1.98116	0.00745731	-0.0480758	0.976027	-0.498453	0.571241
ENSDARG00000021004	c5	Only Male	-1.93066	3.88811e-11	-0.351592	0.570398	-0.441772	0.311084
ENSDARG00000057113	c6	NS	-0.72972	0.134373	-0.79384	0.230868	0.181277	0.936384
ENSDARG00000093052	c6	Only Male	-2.54433	6.37034e-10	-0.944122	0.361068	-0.145376	0.976492
ENSDARG00000024503	c6ast3	Male and Female	-5.45163	4.13637e-07	-2.55753	0.00623806	0.291715	0.951054
ENSDARG00000052578	c6ast4	Only Male	-4.74487	1.17037e-05	-1.944	0.0794755	0.265794	0.936384
ENSDARG00000042172	c7a	NS	0.563941	0.320518	-0.339081	0.737393	0.303017	0.906706
ENSDARG00000057121	c7b	Only Male	-3.13832	9.62399e-05	0.579192	0.673956	-0.139012	0.971239
ENSDARG00000039516	c8a	Only Male	-1.76988	1.10946e-24	-0.591764	0.185293	-0.20342	0.842145
ENSDARG00000039517	c8b	Only Male	-2.18237	2.25881e-16	-1.05922	0.0518742	-0.00489921	0.998405
ENSDARG00000032098	c8g	Only Male	-1.6935	3.57875e-15	-0.659169	0.256787	-0.565697	0.160654
ENSDARG00000016319	c9	Only Male	-2.79312	3.42471e-11	-1.36549	0.0807756	-0.429011	0.392383
ENSDARG00000060123	ca16b	NS	-0.801283	0.312512	-0.119067	0.925484	0.160372	0.963724
ENSDARG00000014488	ca2	Only Male	-1.39419	0.000106808	-0.240043	0.836667	-0.181428	0.929027
ENSDARG00000101778	ca5a	NS	-0.550522	0.276246	0.636504	0.444459	-0.444045	0.688079
ENSDARG00000056499	ca6	NS	-0.805844	0.399105	-0.190537	0.914425	0.205845	0.856473
ENSDARG00000079652	caap1	Only Male	0.695804	0.00955776	-0.10553	0.855922	0.477175	0.681138
ENSDARG00000043451	cab39	NS	0.415791	0.218723	0.416097	0.374321	0.641154	0.392153
ENSDARG00000036658	cab39l	NS	-0.438904	0.149046	-0.134122	0.869283	-0.256191	0.781671
ENSDARG00000021374	cab39l1	Only Male	1.20245	3.0884e-05	0.50667	0.385401	-0.205676	0.893451
ENSDARG00000079326	cabin1	NS	0.650846	0.213575	0.41936	0.520021	0.145075	0.945538
ENSDARG00000099395	cables1	Only Male	-1.35193	0.0001542	-0.712884	0.474866	-0.227507	0.921071
ENSDARG00000076964	cables2a	Only Male	-1.48389	0.00382648	0.117565	0.920013	0.0162827	0.995459
ENSDARG00000017154	cables2b	NS	0.103154	0.88523	0.470146	0.66546	-0.591059	0.681138
ENSDARG00000052277	cabp2b	Only Male	2.99051	4.95375e-05	-0.654525	0.529172	-0.229293	0.964778
ENSDARG00000102042	CABZ01004876.1	NS	-1.0884	0.188278	-0.7868	0.424449	-0.345456	0.906706
ENSDARG00000078775	CABZ01005876.1	NS	0.100707	0.908165	0.2018	0.829068	-0.194114	0.935035
ENSDARG00000104175	CABZ01011209.1	NS	0.379789	0.601248	-1.05202	0.392775	0.126554	0.968258
ENSDARG00000104841	CABZ01015475.1	miR and Male	-1.75632	0.000515651	-0.936547	0.176965	-1.35754	0.0129226
ENSDARG00000063578	CABZ01020835.1	NS	-0.86866	0.286437	-0.487913	0.735992	-0.301228	0.89875
ENSDARG00000090401	CABZ01020840.1	Only Male	1.70424	6.20427e-05	0.629969	0.567178	-0.815292	0.270978
ENSDARG00000105696	CABZ01021433.1	Only Male	-0.81134	0.0219038	0.0878301	0.917113	0.440968	0.816228
ENSDARG00000102835	CABZ01021435.1	NS	0.280053	0.546856	0.92364	0.100253	-0.509564	0.79752
ENSDARG00000099984	CABZ01023255.1	Only Male	1.33558	0.0450858	0.52106	0.605	-0.584014	0.689784
ENSDARG00000099419	CABZ01025780.1	NS	-0.79119	0.335932	1.43482	0.249638	-0.442896	0.722738
ENSDARG00000009624	CABZ01027646.1	Only Male	-1.29792	0.0356913	-0.809905	0.357864	0.436177	0.851752
ENSDARG00000099506	CABZ01028770.1	NS	0.403039	0.824053	0.95301	0.383609	0.23839	0.896816
ENSDARG00000099006	CABZ01029938.1	NS	-0.0219813	0.98669	1.53684	0.1493	-0.0416199	0.993335
ENSDARG00000098374	CABZ01030862.1	NS	0.46038	0.327117	0.700452	0.0806843	-0.267666	0.763725
ENSDARG00000074645	CABZ01032476.1	NS	0.817959	0.136491	0.0731121	0.908249	0.0110585	0.996875
ENSDARG00000090943	CABZ01033205.1	NS	-0.443344	0.111998	0.149259	0.855032	0.238683	0.836448
ENSDARG00000079795	CABZ01033206.1	NS	-0.158987	0.810362	0.616865	0.574603	-0.177177	0.958845
ENSDARG00000099511	CABZ01034698.2	NS	0.583028	0.249033	0.470449	0.594198	0.315929	0.914314
ENSDARG00000102015	CABZ01037298.1	NS	-0.704598	0.667278	1.72265	0.148925	0.214121	0.958273
ENSDARG00000088258	CABZ01038494.1	NS	-0.128514	0.861966	0.608979	0.621664	0.52724	0.722738
ENSDARG00000103261	CABZ01038699.1	NS	-1.78793	0.179041	-0.110479	0.931164	-0.121089	0.977023
ENSDARG00000040319	CABZ01041494.1	NS	-0.0307066	0.982517	0.00102414	0.999663	0.341695	0.898866
ENSDARG00000102191	CABZ01041913.1	NS	0.798278	0.072445	0.0773074	0.937205	0.0503089	0.989354
ENSDARG00000076082	CABZ01041962.1	NS	-0.611873	0.0952558	0.362807	0.544725	0.181163	0.95548
ENSDARG00000011463	CABZ01044048.1	Only Male	-2.16019	1.22208e-13	-0.716493	0.170185	-0.163618	0.935035
ENSDARG00000087950	CABZ01044053.1	NS	0.358976	0.0759248	0.267977	0.615773	-0.054765	0.981374
ENSDARG00000100053	CABZ01044099.1	NS	0.87738	0.264706	0.731824	0.419248	0.528429	0.408343
ENSDARG00000101356	CABZ01044156.1	NS	0.3133	0.687045	0.603133	0.571613	0.738754	0.486764
ENSDARG00000098631	CABZ01044277.1	Male and Female	-1.46468	0.0333708	-1.60094	0.0303387	-0.138746	0.941525
ENSDARG00000100274	CABZ01045062.1	NS	-0.491943	0.0569195	-0.121906	0.888682	0.0163244	0.993783
ENSDARG00000087525	CABZ01045212.1	Only Male	-1.30566	0.0025332	0.346036	0.523585	-0.0386686	0.989579
ENSDARG00000104040	CABZ01046088.1	NS	0.128332	0.894358	0.206493	0.879438	-0.293626	0.899992
ENSDARG00000104505	CABZ01046093.1	NS	-0.930985	0.347298	0.841017	0.53712	0.30425	0.913301
ENSDARG00000101188	CABZ01048053.1	NS	-0.708274	0.437937	-0.209034	0.897481	-0.222368	0.937764
ENSDARG00000102449	CABZ01048402.1	NS	-0.269916	0.492456	0.519576	0.489802	0.398532	0.853958
ENSDARG00000102127	CABZ01049607.1	Only Male	-0.81865	0.0134285	-0.709488	0.446049	-0.209283	0.914054
ENSDARG00000078258	CABZ01049847.1	Male and Female	-2.44611	5.69571e-27	-1.79387	0.00225031	0.00366719	0.998557
ENSDARG00000099376	CABZ01050249.1	Only Male	-0.774965	0.00229622	-0.285884	0.757154	-0.108543	0.971506
ENSDARG00000102091	CABZ01052576.1	NS	-0.335622	0.500442	-1.21842	0.0539186	0.226354	0.906706
ENSDARG00000069929	CABZ01053976.1	NS	-0.524184	0.61036	0.771071	0.519963	0.0370666	0.991178
ENSDARG00000090942	CABZ01054394.1	NS	0.245739	0.556641	0.210157	0.831072	0.440344	0.811459
ENSDARG00000090844	CABZ01054965.1	NS	0.524623	0.302468	0.377729	0.705368	-0.736585	0.495473
ENSDARG00000061660	CABZ01055347.1	NS	-0.995902	0.169913	0.385942	0.717599	0.234757	0.899992
ENSDARG00000100757	CABZ01056279.1	Only Male	-3.00106	0.000148881	-1.23102	0.179053	0.0537271	0.989354
ENSDARG00000007264	CABZ01056626.1	Only Male	1.4125	6.60218e-12	0.724664	0.235072	0.638871	0.0584067
ENSDARG00000100203	CABZ01056637.1	NS	-0.432647	0.5666	0.133028	0.911552	0.0167583	0.99511
ENSDARG00000102894	CABZ01057159.1	Male and Female	-1.1916	0.04349	-2.88874	0.000858202	0.204006	0.953189
ENSDARG00000099194	CABZ01058261.1	Only Male	2.98944	5.14866e-07	1.88381	0.0659796	-0.166045	0.958845
ENSDARG00000101063	CABZ01058650.1	NS	-0.55236	0.0903526	-0.888188	0.15763	0.0244915	0.99275
ENSDARG00000067927	CABZ01059099.1	NS	0.536368	0.685163	1.30782	0.182816	0.0103577	0.997756
ENSDARG00000100162	CABZ01059120.1	NS	-0.915905	0.261413	-0.242914	0.84349	-0.00355102	0.999931
ENSDARG00000100188	CABZ01059915.1	NS	1.1527	0.310869	-0.558788	0.594848	0.681258	0.636895
ENSDARG00000100674	CABZ01060453.1	NS	-0.605858	0.259427	-0.44119	0.675299	-0.133571	0.975986
ENSDARG00000074844	CABZ01061495.1	NS	-0.0504867	0.952277	-0.00315151	0.997656	-0.16703	0.96624
ENSDARG00000099331	CABZ01064859.1	NS	-0.309669	0.274979	0.78495	0.24484	0.139897	0.971239
ENSDARG00000101134	CABZ01064859.2	NS	-0.823166	0.101098	0.385925	0.68422	-0.1835	0.958845
ENSDARG00000099056	CABZ01065076.1	Only Male	-1.38693	2.29782e-08	-0.58077	0.661189	-0.274266	0.878954
ENSDARG00000101404	CABZ01065131.1	NS	0.540209	0.212139	0.340989	0.451672	-0.0344062	0.985841
ENSDARG00000100624	CABZ01066312.1	NS	0.0341229	0.955277	-0.175766	0.839038	-0.306881	0.765805
ENSDARG00000099731	CABZ01066719.1	NS	-0.444137	0.311895	0.194346	0.900196	0.250131	0.942707
ENSDARG00000100700	CABZ01066725.1	NS	-0.713928	0.129567	-0.394658	0.466553	-0.0507513	0.984588
ENSDARG00000101118	CABZ01066813.1	NS	-0.418436	0.392591	-0.249707	0.741332	-0.297696	0.905108
ENSDARG00000099534	CABZ01066926.1	Only Male	1.08069	0.00132216	0.825301	0.214028	-0.468825	0.630261
ENSDARG00000090398	CABZ01067973.1	NS	-1.74286	0.0602654	1.5954	0.160337	0.0360914	0.934821
ENSDARG00000101347	CABZ01068251.1	Only Male	2.11322	1.23961e-06	0.533084	0.503988	-0.0931216	0.965742
ENSDARG00000076702	CABZ01068356.1	NS	0.502542	0.61419	1.26702	0.210982	-0.100059	0.980847
ENSDARG00000105806	CABZ01069020.1	NS	-0.150447	0.814975	0.103677	0.947934	0.190984	0.962315
ENSDARG00000105692	CABZ01069022.1	NS	0.119846	0.864466	-0.298487	0.771739	0.130025	0.976492
ENSDARG00000101084	CABZ01069184.1	Only Male	2.08099	0.0124047	-0.0523609	0.978904	0.135675	0.973186
ENSDARG00000102813	CABZ01069436.1	Only Male	-2.24281	0.0396422	-0.869707	0.498888	-0.0219949	0.998052
ENSDARG00000102440	CABZ01070852.1	NS	-0.393274	0.745353	0.861168	0.573113	-0.0937358	0.982349
ENSDARG00000079472	CABZ01071020.1	NS	-0.000835836	0.998991	0.213831	0.884038	0.332624	0.90943
ENSDARG00000099568	CABZ01071056.1	NS	-0.348254	0.438856	-0.596312	0.417708	-0.588313	0.21186
ENSDARG00000099322	CABZ01071848.1	NS	0.6536	0.11799	-0.395158	0.527256	0.639577	0.155067
ENSDARG00000069904	CABZ01071903.1	NS	-0.411437	0.672443	0.50305	0.754516	-0.334235	0.849119
ENSDARG00000086326	CABZ01071939.1	Only Male	3.02125	0.00945572	1.54743	0.235065	0.347195	0.893451
ENSDARG00000079483	CABZ01072096.1	Only Male	-1.27132	0.0195315	-0.289881	0.781581	-0.00514824	0.999342
ENSDARG00000076111	CABZ01072254.1	miR and Male	-2.28699	7.89993e-15	-0.840906	0.19357	-0.807801	0.0239573
ENSDARG00000098214	CABZ01072487.1	Only Male	-1.93059	2.41988e-09	-0.550015	0.618467	0.0539928	0.99511
ENSDARG00000102078	CABZ01072548.1	NS	-0.366745	0.248321	-0.19266	0.75252	0.316233	0.896816
ENSDARG00000098599	CABZ01072810.1	NS	0.0606101	0.874089	0.179984	0.817452	0.0547338	0.980444
ENSDARG00000104770	CABZ01072815.1	NS	0.244633	0.564248	-0.614986	0.672183	-0.170344	0.963724
ENSDARG00000099739	CABZ01072952.1	NS	-0.370273	0.140045	0.3918	0.584984	-0.53247	0.373215
ENSDARG00000099425	CABZ01073265.1	Only Male	-0.859674	0.0096025	0.328634	0.624884	-0.208083	0.819296
ENSDARG00000010729	CABZ01073795.1	NS	0.561878	0.633071	-0.0685158	0.968735	0.162744	0.976922
ENSDARG00000100224	CABZ01074304.1	NS	0.689364	0.223984	-0.703247	0.332675	-0.0933749	0.976795
ENSDARG00000099775	CABZ01074307.1	NS	-0.0148523	0.989929	0.51518	0.513922	0.05995	0.979346
ENSDARG00000104672	CABZ01074397.1	Only Male	-0.728147	0.010339	-0.590132	0.325047	0.106775	0.957266
ENSDARG00000102972	CABZ01075125.1	Only Male	1.52758	0.0181358	0.972162	0.360085	-0.574278	0.669401
ENSDARG00000101049	CABZ01075274.1	NS	-0.405639	0.778146	-1.63021	0.166294	-0.621747	0.729198
ENSDARG00000102797	CABZ01075509.1	NS	0.458174	0.2033	0.729413	0.216931	0.34176	0.902029
ENSDARG00000067794	cabz01076234.2	Only Male	1.02997	0.000655874	0.0821231	0.9077	-0.40321	0.703517
ENSDARG00000100753	CABZ01076275.1	Only Male	-1.22029	5.85862e-07	-0.116614	0.826627	0.267435	0.788337
ENSDARG00000103792	CABZ01076737.1	NS	1.94699	0.105676	-0.23927	0.897753	0.314208	0.887047
ENSDARG00000079145	CABZ01077217.1	NS	0.687513	0.311001	-0.264141	0.885218	0.0025318	0.999931
ENSDARG00000089720	CABZ01077218.1	NS	0.437795	0.415717	-0.141761	0.893794	-0.0122728	0.989354
ENSDARG00000104316	CABZ01078055.1	NS	0.148116	0.877512	0.106482	0.949029	0.14304	0.914314
ENSDARG00000103813	CABZ01078449.1	NS	0.0374074	0.921005	0.119919	0.903588	0.0434755	0.984588
ENSDARG00000100461	CABZ01078737.1	NS	1.06664	0.0546326	0.421723	0.691471	0.521727	0.614178
ENSDARG00000079064	CABZ01079080.1	Only Female	-0.471933	0.650419	-1.52174	0.0180521	-0.457667	0.796842
ENSDARG00000098424	CABZ01079241.1	NS	-0.554646	0.263201	0.246394	0.546114	-0.0707515	0.976492
ENSDARG00000100498	CABZ01079251.1	Only Male	1.1288	0.0280459	1.23253	0.0743915	0.100334	0.974289
ENSDARG00000098398	CABZ01079480.1	NS	0.805323	0.173462	0.502948	0.478319	0.0375791	0.991455
ENSDARG00000099650	CABZ01079663.1	NS	-0.504607	0.324419	-0.682488	0.448795	-0.0579181	0.988617
ENSDARG00000076371	CABZ01080074.1	Only Male	3.13204	4.93599e-05	1.66964	0.0794755	0.164541	0.971239
ENSDARG00000102550	CABZ01080371.1	NS	-0.361169	0.257916	-0.747677	0.225721	-0.0433075	0.989354
ENSDARG00000102110	CABZ01080375.1	Only Female	0.748816	0.0525541	-1.8071	0.0231408	0.499535	0.758929
ENSDARG00000100621	CABZ01080550.1	Only Male	-3.05525	0.0163982	-0.235822	0.892204	0.182019	0.803604
ENSDARG00000100562	CABZ01080702.1	NS	-0.540019	0.430247	-0.553434	0.293097	-0.105594	0.962315
ENSDARG00000098362	CABZ01081747.1	NS	-0.118153	0.794016	0.245124	0.850388	-0.0074029	0.999974
ENSDARG00000099245	CABZ01081752.1	NS	0.244965	0.490954	0.768198	0.122364	-0.132798	0.969015
ENSDARG00000102800	CABZ01081752.2	NS	-0.126632	0.802748	0.522328	0.731047	0.122386	0.976651
ENSDARG00000103244	CABZ01081752.3	NS	0.246664	0.49928	-0.235203	0.825646	0.327528	0.914054
ENSDARG00000105782	CABZ01081777.1	Only Female	1.54255	0.0540895	2.13072	0.021138	0.0797515	0.980542
ENSDARG00000102725	CABZ01081909.1	NS	0.0763406	0.913178	-0.720955	0.548495	0.0753676	0.984588
ENSDARG00000099619	CABZ01083166.1	NS	-0.443437	0.32753	-0.504787	0.434806	0.110267	0.97152
ENSDARG00000105714	CABZ01083442.1	NS	-0.731992	0.660962	1.45806	0.258565	-0.19649	0.958845
ENSDARG00000067817	CABZ01083448.1	Male and Female	-0.761991	0.00273511	-0.952314	0.0181873	-0.0032535	0.999342
ENSDARG00000098655	CABZ01083944.1	NS	-0.583718	0.160902	-0.00901732	0.988745	-0.166557	0.936384
ENSDARG00000104937	CABZ01084323.1	Only Male	-1.40353	0.0016904	-0.337335	0.651034	-0.169922	0.907295
ENSDARG00000104276	CABZ01084391.1	NS	-0.0894675	0.781328	0.191558	0.752186	-0.155599	0.899203
ENSDARG00000100084	CABZ01084603.1	NS	-0.528143	0.164649	0.016105	0.984163	0.0339852	0.985614
ENSDARG00000101256	CABZ01085052.1	Only Female	-0.361922	0.370806	-0.935745	0.0209968	-0.119956	0.937764
ENSDARG00000100769	CABZ01085201.1	NS	0.307049	0.529343	0.728631	0.192285	0.211468	0.861701
ENSDARG00000104886	CABZ01085365.1	NS	0.229236	0.82762	-0.23119	0.86892	0.07053	0.984572
ENSDARG00000090544	CABZ01085658.1	NS	-0.355325	0.243386	-0.311051	0.788738	-0.286857	0.841877
ENSDARG00000104869	CABZ01085878.1	Only Male	1.34342	0.00256471	-0.0764159	0.950046	0.107996	0.953189
ENSDARG00000019442	CABZ01086041.1	NS	-0.161496	0.841092	0.78802	0.161529	-0.22927	0.93898
ENSDARG00000019278	CABZ01087197.1	Only Male	0.684444	0.0110143	0.58334	0.42055	0.439135	0.529097
ENSDARG00000090861	CABZ01087514.1	NS	-0.301265	0.52383	-0.401917	0.516425	0.231878	0.914054
ENSDARG00000102965	CABZ01087948.1	NS	-0.233107	0.677911	-0.382787	0.701508	-0.0593501	0.980847
ENSDARG00000033955	CABZ01088025.1	NS	-0.733927	0.217097	-0.86578	0.329927	-0.0165551	0.997756
ENSDARG00000033587	CABZ01088134.1	NS	0.542924	0.626043	0.489471	0.690511	0.18087	0.960861
ENSDARG00000101800	CABZ01088271.1	NS	0.728794	0.271237	0.423943	0.634023	0.395523	0.776034
ENSDARG00000098174	CABZ01088274.1	NS	0.0784401	0.916716	0.49247	0.731515	0.22137	0.867964
ENSDARG00000099362	CABZ01088346.1	Only Male	-0.922954	0.033278	-1.58693	0.10847	-0.656994	0.450296
ENSDARG00000013390	CABZ01088367.1	Only Male	2.08214	0.00349705	-0.707536	0.562113	0.336208	0.831496
ENSDARG00000101452	CABZ01088700.1	Only Male	-2.08096	4.30257e-10	-0.828608	0.144053	0.139114	0.968258
ENSDARG00000034667	CABZ01090041.1	Only Female	-0.691928	0.503853	-3.21625	0.000187053	0.719514	0.422769
ENSDARG00000102302	CABZ01090144.1	NS	-0.552995	0.261845	-0.443538	0.706441	0.126024	0.976795
ENSDARG00000101369	CABZ01090890.1	NS	-0.324126	0.446056	0.403087	0.658128	0.165713	0.914054
ENSDARG00000101913	CABZ01092156.1	Only miR	-0.456404	0.287814	0.166013	0.874712	1.26694	1.29454e-05
ENSDARG00000102859	CABZ01092170.1	Only Male	-0.75179	0.0492434	0.309162	0.721139	-0.0728193	0.978223
ENSDARG00000086616	cabz01093075.1	Only Male	-1.31764	0.00217378	-0.402894	0.670615	-0.22088	0.95548
ENSDARG00000100031	CABZ01098670.1	NS	-0.216378	0.710606	0.36224	0.683479	-0.281188	0.842048
ENSDARG00000099908	CABZ01100198.1	NS	0.309738	0.348124	0.384115	0.621013	0.0273221	0.989721
ENSDARG00000099851	CABZ01100888.1	NS	0.728957	0.0874286	-1.13949	0.138022	0.257753	0.914314
ENSDARG00000099004	CABZ01102170.1	NS	1.0182	0.180332	0.346494	0.823358	0.188434	0.968514
ENSDARG00000100904	CABZ01109021.1	Only Male	-1.43777	0.0260485	0.153187	0.891623	0.0057291	0.998405
ENSDARG00000104659	CABZ01109604.1	Male and Female	1.7181	8.97891e-05	-1.33669	0.047529	0.218317	0.914054
ENSDARG00000103284	CABZ01110881.1	Only Male	-0.989532	4.28541e-08	0.179809	0.825255	-0.122843	0.934168
ENSDARG00000100043	CABZ01111454.1	Only Male	1.20047	0.0035851	0.0561196	0.955333	-0.260216	0.853837
ENSDARG00000003041	CABZ01111496.1	NS	0.900612	0.124104	0.498303	0.578826	-0.619338	0.318226
ENSDARG00000099747	CABZ01111953.1	NS	0.414533	0.408164	-0.509664	0.356393	0.155763	0.949292
ENSDARG00000098508	CABZ01111959.1	NS	0.692493	0.301613	-1.21289	0.155162	-0.547513	0.729706
ENSDARG00000098538	CABZ01112049.1	Only Male	-3.86079	5.6555e-05	-0.199076	0.916736	0.114026	0.926562
ENSDARG00000098983	CABZ01112656.1	NS	-0.385157	0.296548	-0.367498	0.695678	-0.0235666	0.991552
ENSDARG00000068453	CABZ01112732.1	NS	0.730003	0.20787	1.90365	0.0545567	-0.740449	0.533955
ENSDARG00000098959	CABZ01113771.1	NS	-0.333487	0.403521	0.443382	0.493615	0.437834	0.659531
ENSDARG00000102733	CABZ01113812.1	NS	0.603792	0.193	-0.940331	0.252243	-0.243863	0.934168
ENSDARG00000100540	CABZ01114105.1	NS	0.0581706	0.955277	1.15121	0.354451	0.0492646	0.993098
ENSDARG00000086539	CABZ01115881.1	Only Male	1.643	0.000766802	1.78433	0.0857303	0.411601	0.827124
ENSDARG00000090818	CACFD1	NS	-0.353104	0.626624	0.394567	0.645681	-0.163728	0.962194
ENSDARG00000061590	cachd1	Male and Female	1.91633	1.12401e-05	1.60439	0.0269117	-0.15387	0.94487
ENSDARG00000037905	cacna1aa	Only Male	-2.41033	0.000589242	-0.8133	0.253033	0.786181	0.348189
ENSDARG00000089913	cacna1g	NS	0.0923229	0.913075	-1.14006	0.326638	-0.167624	0.934007
ENSDARG00000060496	cacna1ha	Only Male	-2.28075	0.00621559	-1.02471	0.351753	0.734621	0.481034
ENSDARG00000014804	cacna2d1a	NS	1.17251	0.271767	-0.309422	0.820777	-0.199275	0.929644
ENSDARG00000002167	cacnb1	NS	0.228156	0.809293	-1.25882	0.17314	0.452781	0.617125
ENSDARG00000099045	cacnb2a	Only Male	-1.47869	7.68188e-05	-0.709595	0.194935	0.384462	0.851451
ENSDARG00000055565	cacnb2b	NS	0.773723	0.516182	1.23472	0.252599	0.185812	0.971506
ENSDARG00000062174	cacnb4b	NS	0.147744	0.928392	0.954385	0.448026	0.859823	0.465365
ENSDARG00000059866	cactin	NS	-0.275292	0.111996	0.0642846	0.945534	0.195639	0.914314
ENSDARG00000021885	cacul1	NS	-1.00232	0.330511	0.0682786	0.910156	-0.272993	0.874839
ENSDARG00000014731	cacybp	Only Male	-0.716532	0.00905004	-0.595837	0.456295	0.119767	0.969015
ENSDARG00000041895	cad	NS	0.0582084	0.933996	0.342164	0.765983	0.0373031	0.987974
ENSDARG00000009930	cadm2a	NS	0.0190387	0.980919	0.665376	0.408015	0.589067	0.35058
ENSDARG00000057013	cadm3	NS	-1.08776	0.359106	-0.850361	0.393762	-0.4487	0.741291
ENSDARG00000040291	cadm4	NS	0.331687	0.650318	-0.339199	0.779754	0.184482	0.952447
ENSDARG00000013312	cadps2	NS	-0.0447382	0.978906	0.81307	0.533612	0.501307	0.717333
ENSDARG00000043661	cadpsa	NS	-0.629742	0.471451	-0.450728	0.748951	0.880672	0.414992
ENSDARG00000070567	cadpsb	miR and Male	-4.46873	1.55426e-08	-0.608387	0.647832	-1.49081	0.000557796
ENSDARG00000011166	cahz	Male and Female	-3.49919	1.88763e-12	-1.50158	0.0301703	0.140922	0.960861
ENSDARG00000031598	calb1	Only Male	-2.31521	0.00676722	-0.162858	0.926145	0.383545	0.857003
ENSDARG00000056590	calca	Only Male	2.2306	0.00328797	-1.30791	0.185844	-0.474415	0.745594
ENSDARG00000036695	calcoco1a	Only Male	-0.988234	0.0125754	0.268706	0.80582	0.325878	0.737624
ENSDARG00000016391	calcoco1b	NS	0.624822	0.553003	-0.580963	0.570599	-0.101701	0.989354
ENSDARG00000052515	calcoco2	NS	-0.270944	0.73096	0.417152	0.573691	-0.175178	0.967315
ENSDARG00000011473	calcrla	NS	-0.995951	0.298467	-0.181654	0.907909	0.110897	0.976492
ENSDARG00000011571	calcrlb	NS	-0.858479	0.0946838	-0.306565	0.712843	-0.274567	0.914054
ENSDARG00000086391	cald1b	NS	1.7115	0.223091	-0.714932	0.658055	0.0997135	0.997317
ENSDARG00000021811	calm1a	Only Male	-1.12961	3.38566e-08	-0.49323	0.269414	0.170853	0.914314
ENSDARG00000031427	calm2a	Only Male	0.905005	2.29366e-08	0.0219875	0.98321	0.497946	0.375251
ENSDARG00000015050	calm3a	NS	0.348505	0.469765	0.309963	0.640575	-0.282082	0.888793
ENSDARG00000100825	calm3a	Only miR	-0.085727	0.795273	-0.210315	0.689682	0.835358	0.0439808
ENSDARG00000074057	calm3b	Only Male	1.51756	6.00014e-09	0.344804	0.65641	0.387714	0.733122
ENSDARG00000076290	calr	NS	-0.391474	0.39615	-1.08885	0.0894121	-0.411471	0.811024
ENSDARG00000103979	calr3a	Male and Female	-1.19356	0.0125179	-1.33431	0.0156518	0.138083	0.960861
ENSDARG00000102808	calr3b	NS	-1.02702	0.0735833	-1.50624	0.0742782	-0.109643	0.976492
ENSDARG00000045676	calua	Only Female	-0.457275	0.365552	-2.13846	1.35991e-10	-0.484022	0.513825
ENSDARG00000005115	calub	NS	-0.11668	0.852213	-1.12429	0.0541194	-0.399092	0.758828
ENSDARG00000029474	camk1b	Only Male	-1.13972	0.00215189	-0.204963	0.810162	0.261211	0.893753
ENSDARG00000044526	camk1ga	NS	-0.762513	0.415072	-0.113079	0.944538	-0.383401	0.854405
ENSDARG00000008788	camk1gb	Only Female	-0.0960924	0.917665	1.92536	0.0328597	-0.580904	0.722275
ENSDARG00000011065	camk2b1	Only Male	-0.80138	0.00236082	-0.0693954	0.909294	-0.305036	0.868321
ENSDARG00000043010	camk2d1	NS	-0.0780773	0.932129	-0.206493	0.87227	0.124638	0.971506
ENSDARG00000071395	camk2g1	Male and Female	0.577187	0.00905264	0.904163	0.0154938	-0.207099	0.875921
ENSDARG00000056206	camk2g2	NS	0.717162	0.091639	0.296649	0.732811	0.357825	0.740135
ENSDARG00000025855	camk2n1a	Only Male	-2.96766	0.0149523	-0.149352	0.935886	-0.191258	0.963548
ENSDARG00000035452	camkk1a	NS	-0.408487	0.387542	-0.167952	0.909794	-0.234622	0.934168
ENSDARG00000095224	camkmt	NS	-0.792124	0.0593499	-0.273528	0.760067	0.0997124	0.976492
ENSDARG00000100409	camlg	NS	0.131236	0.661537	0.729422	0.231326	-0.140008	0.945708
ENSDARG00000019208	camsap1a	NS	0.675805	0.604186	-0.730947	0.523909	-0.0749958	0.984588
ENSDARG00000035122	camsap1b	NS	-0.308822	0.291287	-0.0175948	0.981848	0.119233	0.957266
ENSDARG00000062173	camsap2a	NS	0.440774	0.594087	1.26184	0.159261	0.14034	0.974414
ENSDARG00000059965	camsap2b	NS	-0.892654	0.107022	-0.336048	0.554989	0.00801756	0.998405
ENSDARG00000059475	camsap3	NS	0.240239	0.60956	0.301843	0.656351	0.031049	0.989354
ENSDARG00000077428	camta1a	NS	-0.179923	0.910793	0.832189	0.441853	0.269715	0.941637
ENSDARG00000007824	camta1b	NS	0.765671	0.316203	-1.28574	0.195513	-0.397557	0.872546
ENSDARG00000092799	camta2	NS	0.10783	0.893428	0.983694	0.0740793	0.090932	0.971506
ENSDARG00000017841	cand1	NS	0.243925	0.346017	0.505475	0.316856	0.0542607	0.983348
ENSDARG00000012192	cant1a	Only Male	0.902034	0.0410159	0.192614	0.827912	0.274558	0.868923
ENSDARG00000102977	cant1b	Only Male	-1.55898	0.00285894	0.163176	0.859145	-0.0324328	0.989354
ENSDARG00000037488	canx	NS	0.509341	0.0777796	-0.120806	0.915737	0.0316161	0.989775
ENSDARG00000016350	cap1	Only Male	1.55005	1.10729e-05	0.683564	0.202726	0.162566	0.893577
ENSDARG00000099672	capgb	Only Male	1.41302	0.00339308	0.567772	0.493343	0.771406	0.399365
ENSDARG00000076634	capn10	NS	-0.712036	0.113477	-0.0503877	0.960985	-0.0767389	0.976492
ENSDARG00000010758	capn12	Only Male	3.28854	0.00329098	1.41837	0.300935	-0.0517388	0.998405
ENSDARG00000060600	capn15	Only Male	0.738599	0.0318162	0.151635	0.823372	0.150844	0.905585
ENSDARG00000052702	capn1a	NS	0.0277936	0.952582	0.436625	0.419558	-0.0567005	0.97725
ENSDARG00000091699	capn2a	Male and Female	1.49782	0.00986538	1.82268	0.0220984	0.156488	0.953334
ENSDARG00000055592	capn2b	NS	-0.238874	0.591225	1.26957	0.19326	-0.109029	0.976492
ENSDARG00000041864	capn3a	NS	-0.648253	0.570137	0.0958991	0.950046	0.925973	0.320256
ENSDARG00000103317	capn5a	Only Male	2.49284	1.57995e-12	0.673028	0.444546	0.544488	0.38326
ENSDARG00000102987	capn7	NS	0.179858	0.65539	0.569846	0.255921	0.00814207	0.997455
ENSDARG00000012341	capn9	NS	-1.03333	0.44528	-0.34926	0.850388	-0.613816	0.749404
ENSDARG00000035329	capns1a	Only Male	1.01285	9.71707e-07	0.497145	0.318164	0.189715	0.914054
ENSDARG00000013804	capns1b	Only Male	1.16367	1.27518e-07	0.523098	0.260861	0.0321051	0.989721
ENSDARG00000009346	caprin1a	Only Male	0.552149	0.0169184	0.0100669	0.991038	0.647263	0.283664
ENSDARG00000054272	caprin1b	NS	0.0362054	0.943957	0.118443	0.906205	-0.173495	0.923241
ENSDARG00000020749	caprin2	NS	0.659642	0.406609	-1.3867	0.170816	-0.0686729	0.976492
ENSDARG00000058486	caps2	Male and Female	-2.40035	2.1797e-05	-1.98521	0.00186244	-0.147993	0.980847
ENSDARG00000034240	capza1a	miR and Male	1.10643	1.791e-06	0.837386	0.0747867	0.848783	0.0066754
ENSDARG00000056090	capza1b	Only Male	0.539099	0.000424313	0.324851	0.392671	0.189977	0.825283
ENSDARG00000100252	capzb	NS	0.167142	0.330511	0.286896	0.615308	-0.0698645	0.969015
ENSDARG00000052741	card11	Male and Female	-4.95512	1.01921e-30	-1.50155	0.00856641	-0.272223	0.916405
ENSDARG00000091304	card19	NS	0.251111	0.744209	0.632724	0.235065	-0.0241142	0.993772
ENSDARG00000067672	card9	NS	-0.509127	0.318261	0.425603	0.687166	0.486522	0.726281
ENSDARG00000019950	carf	NS	0.123579	0.790837	-0.171553	0.892326	0.101812	0.976492
ENSDARG00000053129	carhsp1	Only Male	1.02106	0.00395529	0.0884799	0.940785	-0.119272	0.969015
ENSDARG00000018698	carm1	Only Male	0.740023	0.0365666	-0.335848	0.727366	0.172451	0.951054
ENSDARG00000056639	carmil2	NS	-0.158555	0.844937	0.592216	0.496597	0.0318305	0.989354
ENSDARG00000102865	carnmt1	NS	0.130875	0.827432	0.836288	0.335752	0.414121	0.767732
ENSDARG00000036164	cars	Male and Female	1.19837	0.000713548	-1.62127	0.00954963	-0.329861	0.752872
ENSDARG00000078546	cars2	NS	0.0239444	0.982057	-0.634105	0.289893	0.208912	0.953189
ENSDARG00000070930	cart1	NS	-0.874747	0.0952036	0.579873	0.500073	0.0231711	0.99192
ENSDARG00000035852	cart3	Male and Female	5.39078	3.02476e-07	3.13738	0.00327779	-0.852331	0.351649
ENSDARG00000029911	casc3	Only Male	-1.41098	4.81043e-10	-0.390445	0.365166	-0.108001	0.955765
ENSDARG00000074490	casc4	NS	-0.0587954	0.92233	-0.480555	0.501621	-0.0765435	0.979547
ENSDARG00000023900	casd1	NS	-0.0560036	0.892998	-0.465938	0.524225	0.456102	0.64906
ENSDARG00000059809	caska	NS	-0.064361	0.916205	0.690781	0.337235	-0.418746	0.718245
ENSDARG00000100119	caskb	NS	0.537708	0.0923884	0.405432	0.641952	-0.0347223	0.989579
ENSDARG00000046107	caskin1	Only Male	-1.74072	4.10941e-08	-0.504993	0.20377	-0.13311	0.952973
ENSDARG00000062052	casp2	NS	-0.011313	0.982057	0.723728	0.0995083	-0.231651	0.904603
ENSDARG00000017905	casp3a	Only Male	0.854275	0.00657143	0.421435	0.456057	0.628256	0.176056
ENSDARG00000055045	casp3b	NS	0.84506	0.072445	0.493791	0.542707	0.0561828	0.991292
ENSDARG00000093405	casp6	NS	0.548175	0.198961	0.170749	0.89152	-0.385961	0.85767
ENSDARG00000091836	casp7	Only Male	0.851691	0.0268094	-0.0737241	0.938807	-0.0371544	0.99275
ENSDARG00000058325	casp8	Only Male	0.613371	0.0428438	-0.0908692	0.91116	-0.200415	0.936181
ENSDARG00000022718	casp8ap2	NS	0.00842672	0.987186	0.0956353	0.884353	-0.122718	0.971506
ENSDARG00000070272	casp8l2	NS	0.316644	0.456724	0.410875	0.63174	0.00526073	0.997891
ENSDARG00000004325	casp9	Only Male	1.1937	0.0142774	0.173115	0.857031	0.107448	0.974289
ENSDARG00000008165	caspa	Only Female	0.93962	0.248321	2.08838	0.0440157	-0.656882	0.579997
ENSDARG00000006775	cass4	Only Female	1.03712	0.283615	1.8321	0.0141125	0.235775	0.934821
ENSDARG00000058693	cast	Male and Female	0.914337	0.0012625	1.21604	0.0229711	-0.540824	0.403691
ENSDARG00000018985	castor2	NS	-0.133911	0.799446	-0.149087	0.772941	0.584165	0.38996
ENSDARG00000037030	casz1	NS	-1.45908	0.0821501	-0.954296	0.0880719	-0.119388	0.974289
ENSDARG00000104702	cat	miR and Male	-1.10868	8.86316e-05	0.305632	0.746822	-0.976046	0.017321
ENSDARG00000103747	cav1	Only Male	0.785575	0.0257394	0.324728	0.572714	0.0596124	0.976492
ENSDARG00000052000	cav2	Only Male	-0.607518	0.0371253	-0.0167336	0.987186	-0.00490887	0.998405
ENSDARG00000059362	cavin1b	Male and Female	-1.52751	0.00422673	-1.61558	0.0132213	-0.272503	0.867557
ENSDARG00000027611	cavin2a	Only Male	-0.713812	0.0196231	-0.16662	0.877468	-0.0785249	0.981779
ENSDARG00000071196	cavin2b	Only Male	1.53039	5.39228e-13	0.52077	0.563838	-0.0964423	0.963724
ENSDARG00000015732	cax2	Only Male	-1.03631	0.00348503	0.105558	0.915737	0.199939	0.952586
ENSDARG00000074337	cbfa2t2	NS	-1.30963	0.171225	-0.739763	0.566701	-0.0542585	0.988356
ENSDARG00000079012	cbfa2t3	NS	-2.13115	0.0659787	-0.856369	0.23145	0.175299	0.967696
ENSDARG00000040917	cbfb	NS	0.0162963	0.977658	0.660313	0.564262	0.401933	0.841063
ENSDARG00000009958	cbl	NS	-0.247329	0.573193	-0.0609256	0.911409	0.161797	0.945708
ENSDARG00000015199	cblb	NS	-0.583374	0.0568932	-0.502783	0.33109	0.0828444	0.97421
ENSDARG00000078217	cblc	Only Male	2.10806	0.0177974	0.0727952	0.96207	-0.00509164	0.981025
ENSDARG00000015222	cbll1	Only Female	0.526015	0.173354	2.01367	0.00113714	0.025649	0.995459
ENSDARG00000023157	cbln10	Only Male	-1.68028	9.6871e-11	-1.00094	0.116217	-0.452467	0.702396
ENSDARG00000086654	cbln11	NS	0.189159	0.795724	0.0304464	0.982837	-0.920082	0.21186
ENSDARG00000026904	cbln13	NS	-0.812994	0.113942	-0.250055	0.834009	-0.910012	0.266268
ENSDARG00000053845	cbln14	Only Male	-2.2108	5.87585e-12	-0.331883	0.708728	-0.300415	0.932396
ENSDARG00000088911	cbln17	NS	-0.308404	0.781405	0.378116	0.716925	0.0798195	0.984615
ENSDARG00000053802	cbln5	Only Male	-2.57576	8.67234e-15	-0.534332	0.570181	-0.429615	0.81295
ENSDARG00000019294	cbln8	Only Male	-3.12882	6.67048e-08	-0.927663	0.333996	-0.657118	0.463639
ENSDARG00000030254	cbln9	Only Male	-3.4097	2.97333e-08	-1.76019	0.0614484	-1.05195	0.0771954
ENSDARG00000036587	cbr1	NS	-0.386632	0.740954	-0.606122	0.378273	-0.312555	0.849337
ENSDARG00000021149	cbr1l	Only Male	-0.942948	0.0206045	-0.535279	0.718458	-0.794209	0.0743978
ENSDARG00000009074	cbr4	Only Female	-1.01147	0.112842	-1.23292	0.0207934	-0.412568	0.642305
ENSDARG00000053500	cbsa	Only Male	-0.809878	0.0448667	-0.780792	0.151661	0.330338	0.851732
ENSDARG00000010946	cbsb	NS	-0.258617	0.733933	-1.15045	0.255219	-0.252151	0.9375
ENSDARG00000004318	cbwd	Only Male	0.939847	0.000542445	-0.764903	0.225209	0.123769	0.971506
ENSDARG00000004189	cbx1a	NS	0.83342	0.0974746	0.389548	0.623181	0.239301	0.92782
ENSDARG00000044938	cbx2	NS	0.470644	0.388125	0.584863	0.54055	-0.00703185	0.999931
ENSDARG00000003860	cbx3a	Only Male	0.740238	0.0103797	0.140251	0.87254	-0.29292	0.822257
ENSDARG00000092158	cbx3b	Only Male	1.03891	0.000249654	1.06467	0.0610083	0.371561	0.836646
ENSDARG00000099441	cbx4	Only Male	-2.04884	0.000531868	0.520658	0.627919	0.789662	0.407893
ENSDARG00000061187	cbx5	Only Male	1.19601	3.67855e-10	0.55639	0.332108	-0.051424	0.988617
ENSDARG00000071051	cbx6a	NS	0.209709	0.627688	0.727444	0.0640099	0.63228	0.567421
ENSDARG00000097543	cbx6b	Only Male	-0.884614	0.0327698	0.311914	0.548022	-0.303358	0.888512
ENSDARG00000038025	cbx7a	NS	0.0115433	0.990711	0.342967	0.666731	-0.450323	0.768589
ENSDARG00000087181	cbx7b	Only Male	-0.918672	0.00175272	-0.50278	0.55486	-0.0714183	0.963095
ENSDARG00000087327	cbx8a	Only Male	-0.839172	0.00474082	-0.54267	0.310753	0.338189	0.876505
ENSDARG00000098771	cbx8b	NS	-0.144401	0.743385	-0.305293	0.686581	0.148142	0.976492
ENSDARG00000099445	cc2d1b	Only Male	1.2121	8.98421e-05	-0.575769	0.317969	-0.329937	0.845386
ENSDARG00000090971	cc2d2a	NS	-0.480911	0.35613	1.28585	0.0919727	-0.0987987	0.97691
ENSDARG00000074759	ccar1	NS	0.238822	0.676974	0.0260689	0.978351	-0.209868	0.899992
ENSDARG00000038302	ccar2	NS	0.145158	0.782606	-0.0733584	0.932473	0.162066	0.942936
ENSDARG00000086158	ccbe1	Only Male	-1.77159	0.000260796	-0.43854	0.652507	-0.0168924	0.9943
ENSDARG00000003872	ccdc102a	Only Male	1.19573	0.0115999	-0.0240018	0.982964	-0.788926	0.0942804
ENSDARG00000054136	ccdc105	NS	0.06929	0.96774	-1.11975	0.358294	0.0982246	0.971506
ENSDARG00000004211	ccdc106a	NS	-0.496489	0.0735016	0.447436	0.438781	-0.629447	0.529097
ENSDARG00000023003	ccdc12	NS	0.542265	0.075235	-0.199184	0.776533	0.224909	0.957111
ENSDARG00000032856	ccdc120	Only Male	-2.65285	0.00290908	-0.336885	0.798785	0.0950812	0.984588
ENSDARG00000043502	ccdc124	Only Male	0.467336	0.039969	0.459604	0.314753	-0.0585102	0.976492
ENSDARG00000056477	ccdc125	NS	0.538502	0.425627	-0.235902	0.816343	-0.290023	0.914054
ENSDARG00000062695	ccdc126	NS	0.0401492	0.92799	-0.665557	0.216676	-0.193555	0.941525
ENSDARG00000008946	ccdc127b	NS	0.432378	0.370448	-0.505521	0.408651	-0.108671	0.976492
ENSDARG00000041533	ccdc130	NS	0.347838	0.373345	0.0563573	0.949091	-0.0850467	0.98809
ENSDARG00000100231	ccdc135	Only Male	1.63921	0.00694766	0.864852	0.321096	0.341607	0.841877
ENSDARG00000057921	ccdc136b	NS	-0.44926	0.361181	0.0567913	0.953649	0.239704	0.936181
ENSDARG00000104024	ccdc137	NS	0.0252496	0.96094	-0.596693	0.500149	-0.283264	0.876681
ENSDARG00000098734	ccdc14	NS	-0.0846069	0.88754	0.860585	0.359441	-0.763163	0.272706
ENSDARG00000095675	ccdc141	Only miR	0.196719	0.862684	1.14965	0.316125	-1.3758	1.95987e-11
ENSDARG00000101377	ccdc142	NS	0.164982	0.680923	0.637626	0.230684	0.190756	0.9235
ENSDARG00000078829	ccdc149a	Male and Female	1.45943	0.013487	-1.32435	0.0194343	0.382901	0.819296
ENSDARG00000020857	ccdc149b	Only Female	-0.977726	0.199653	-2.67232	0.000952657	-0.694595	0.580617
ENSDARG00000067517	ccdc15	NS	0.123041	0.873307	-0.0188701	0.989383	0.112785	0.976492
ENSDARG00000075492	ccdc160	NS	0.739144	0.0890021	0.412299	0.46178	0.0179564	0.995459
ENSDARG00000045850	ccdc167	NS	0.30851	0.344662	-0.616446	0.2154	-0.295748	0.914054
ENSDARG00000027381	ccdc171	NS	0.680154	0.294854	1.11128	0.287403	-0.0893634	0.977023
ENSDARG00000023858	ccdc174	NS	-0.388044	0.106418	0.205912	0.701508	0.641139	0.419194
ENSDARG00000078822	ccdc18	NS	0.107311	0.870449	0.684966	0.368401	0.0164199	0.995459
ENSDARG00000061020	ccdc186	NS	-0.492965	0.165525	0.133507	0.845091	0.11881	0.957266
ENSDARG00000053857	ccdc187	NS	0.236132	0.558241	0.0457151	0.954782	0.194205	0.916383
ENSDARG00000027851	ccdc191	NS	-1.13041	0.210198	0.516369	0.633483	-0.129581	0.980129
ENSDARG00000052379	ccdc22	Only Male	1.58692	3.65308e-08	0.709537	0.243571	-0.0671462	0.980819
ENSDARG00000021753	ccdc25	Only Male	0.866661	0.0323042	-0.409244	0.377654	-0.127679	0.976492
ENSDARG00000056961	ccdc30	NS	-0.479025	0.439261	0.512336	0.404162	0.325933	0.853837
ENSDARG00000073962	ccdc32	Only Male	-0.747706	0.00674007	-0.420657	0.578769	-0.476801	0.612541
ENSDARG00000054446	ccdc43	NS	0.153158	0.750426	-1.10045	0.104588	0.0787542	0.979346
ENSDARG00000054362	ccdc47	Male and Female	-1.04726	3.22024e-05	-1.1663	0.00219722	0.403989	0.409045
ENSDARG00000105136	ccdc50	NS	-0.828706	0.053145	0.659649	0.393095	-0.518978	0.566445
ENSDARG00000058828	ccdc51	Only Male	1.14568	0.0398136	-0.328508	0.706441	-0.154927	0.960861
ENSDARG00000045351	ccdc58	NS	-0.235394	0.512096	-0.1238	0.852788	-0.107798	0.976492
ENSDARG00000062307	ccdc61	Only Male	0.831684	0.0371395	0.384224	0.663963	0.179905	0.944771
ENSDARG00000043334	ccdc6a	NS	-0.00584735	0.9912	0.258021	0.612057	-0.120729	0.945708
ENSDARG00000017595	ccdc6b	Only Male	1.5329	0.000259476	0.845497	0.119975	-0.390352	0.792503
ENSDARG00000102145	ccdc77	Only Male	1.10685	0.000305229	0.760667	0.354451	-0.286308	0.914054
ENSDARG00000030095	ccdc78	NS	1.16275	0.175315	1.17366	0.333763	-0.015688	0.989579
ENSDARG00000000002	ccdc80	NS	0.846614	0.0966194	0.926558	0.322831	0.337271	0.893451
ENSDARG00000030975	ccdc80l1	NS	-0.4646	0.381831	-0.810417	0.192286	0.223579	0.958845
ENSDARG00000014966	ccdc82	NS	0.0157254	0.960311	-0.271263	0.658233	-0.608742	0.213991
ENSDARG00000059606	ccdc84	NS	-0.518251	0.0507853	-0.185658	0.803505	0.0109891	0.997756
ENSDARG00000039497	ccdc85a	Only Male	4.44933	2.69844e-06	2.08123	0.0727148	-0.0707099	0.9943
ENSDARG00000061543	ccdc85b	NS	-0.768046	0.0681485	-0.301846	0.681242	-0.0632086	0.984959
ENSDARG00000005232	ccdc85ca	Only Male	2.25232	0.00219811	-0.0115165	0.993951	0.109009	0.989354
ENSDARG00000079555	ccdc85cb	NS	0.245125	0.597555	0.405849	0.590348	0.132984	0.970503
ENSDARG00000076189	ccdc88b	NS	0.634134	0.446404	0.556447	0.33731	-0.154427	0.962194
ENSDARG00000053713	ccdc88c	Only Male	1.35782	0.00803101	0.0819192	0.927691	-0.293957	0.860192
ENSDARG00000004636	ccdc9	NS	-0.125418	0.806899	-0.235799	0.749163	-0.0154291	0.996424
ENSDARG00000044626	ccdc90b	Only Male	1.48866	6.0959e-06	0.710681	0.210653	0.42253	0.905585
ENSDARG00000041750	ccdc92	Only Female	1.12177	0.057384	1.33697	0.0466565	-0.21663	0.922172
ENSDARG00000040678	ccdc93	NS	0.610061	0.0512112	-0.176575	0.82689	0.42006	0.714742
ENSDARG00000035963	ccdc96	NS	-0.0404207	0.948557	0.16298	0.880434	-0.116201	0.976795
ENSDARG00000074703	ccdc97	NS	0.54588	0.121137	-0.610645	0.333919	-0.148389	0.957266
ENSDARG00000058389	ccl19a.1	NS	1.30909	0.071978	-0.146188	0.891368	0.112459	0.977023
ENSDARG00000039351	ccl19b	NS	-0.0259072	0.988766	-1.58599	0.186011	0.346267	0.970314
ENSDARG00000103466	ccl35.1	Only Male	2.71262	4.31944e-20	1.1873	0.0553511	0.0200042	0.99511
ENSDARG00000041919	ccl38.1	NS	2.35361	0.0800335	0.174543	0.918229	-0.498429	0.753558
ENSDARG00000041923	ccl38.6	Only Female	-1.0867	0.0815289	-2.02244	0.0117833	-0.688002	0.637282
ENSDARG00000101041	ccl39.1	Only Male	-4.81641	7.54246e-14	0.760391	0.63544	-0.770285	0.486764
ENSDARG00000102945	ccl39.2	Only Male	-4.92922	3.37078e-15	-0.416579	0.815355	-0.664262	0.645903
ENSDARG00000013705	ccm2	NS	0.45716	0.305303	0.648621	0.147741	0.348349	0.778894
ENSDARG00000063089	ccm2l	Only Male	-1.45462	7.04445e-06	-0.896041	0.250671	-0.069254	0.983739
ENSDARG00000011094	ccna2	Only Male	3.13623	4.11744e-06	0.344904	0.8244	-0.19715	0.941525
ENSDARG00000051923	ccnb1	Only Male	3.34698	2.03438e-09	-0.0334503	0.986434	0.0999609	0.948484
ENSDARG00000036180	ccnb2	Only Male	2.68258	0.000101196	-0.357302	0.82202	0.0514531	0.90943
ENSDARG00000034855	ccnb3	Only Male	3.34569	3.41216e-09	1.44322	0.204741	-0.399574	0.711165
ENSDARG00000009607	ccnc	NS	-0.146554	0.5666	-0.180122	0.74276	0.140717	0.921071
ENSDARG00000101637	ccnd1	Only Male	1.67326	0.00637824	0.252467	0.783103	0.258703	0.888512
ENSDARG00000051748	ccnd2a	Male and Female	1.69529	0.01204	2.37535	0.00231374	0.132085	0.971506
ENSDARG00000070408	ccnd2b	NS	1.11335	0.051216	1.39758	0.056096	0.317485	0.914054
ENSDARG00000039328	ccndbp1	NS	-0.122435	0.732536	0.199063	0.702951	0.182147	0.929027
ENSDARG00000098622	ccne1	NS	0.765783	0.294235	0.607119	0.592094	-0.131258	0.976492
ENSDARG00000098529	ccne2	Only Male	2.60557	5.83727e-09	1.41491	0.19471	-0.892782	0.176962
ENSDARG00000105046	ccnf	Only Male	1.78611	0.000791444	1.49739	0.201306	0.205624	0.957266
ENSDARG00000076667	ccng1	Only Female	-0.228573	0.565361	-1.69438	0.000891449	0.0819421	0.969015
ENSDARG00000017602	ccng2	NS	-0.613163	0.380821	-0.397112	0.573622	0.303404	0.880841
ENSDARG00000007657	ccnh	NS	0.265961	0.3572	-0.0697712	0.922224	-0.0322626	0.99275
ENSDARG00000068214	ccni	Only Male	-0.758826	0.000571952	-0.784371	0.264315	-0.129842	0.945708
ENSDARG00000033046	ccni2	NS	0.934114	0.51406	-0.17217	0.826059	0.31909	0.914054
ENSDARG00000059917	ccnj	NS	1.36727	0.149046	0.104051	0.934587	0.0100835	0.997959
ENSDARG00000077116	ccnjl	Only Male	2.29316	7.6353e-06	0.349531	0.793056	0.430086	0.683954
ENSDARG00000034146	ccnk	NS	0.101664	0.831051	-0.434379	0.540802	0.0115514	0.996875
ENSDARG00000055124	ccnl1a	NS	-0.103155	0.878612	0.248275	0.614142	-0.0602915	0.981509
ENSDARG00000012140	ccnl1b	NS	-0.400012	0.263284	-0.449078	0.512344	-0.28984	0.80126
ENSDARG00000037537	ccnq	NS	1.01441	0.0934536	0.256451	0.757244	-0.158695	0.974289
ENSDARG00000017525	ccnt1	NS	-0.255761	0.681583	0.410556	0.423007	-0.315094	0.785147
ENSDARG00000036685	ccnt2a	NS	-0.0220322	0.961313	-0.193769	0.714164	-0.152119	0.934007
ENSDARG00000036510	ccnt2b	NS	0.347207	0.227916	-0.14562	0.83428	0.0653681	0.977858
ENSDARG00000063677	ccny	NS	-0.13515	0.704516	0.640436	0.263442	-0.459728	0.709644
ENSDARG00000099692	ccnyl1	NS	-0.200532	0.446056	-0.346313	0.581151	-0.120139	0.968359
ENSDARG00000104126	ccpg1	NS	0.684098	0.0653873	-1.77353	0.0581999	0.325405	0.88988
ENSDARG00000038541	ccr12a	NS	0.245395	0.752158	0.450026	0.729977	0.39442	0.764202
ENSDARG00000055186	ccr9a	Male and Female	2.03604	0.0108384	1.72036	0.0469834	-0.0599212	0.989354
ENSDARG00000092003	ccs	NS	0.314324	0.452551	-0.148818	0.880465	-0.230878	0.856806
ENSDARG00000040085	ccsapb	Only Male	1.52886	0.00014547	-0.0327051	0.973868	0.806167	0.352673
ENSDARG00000075919	ccser1	NS	0.163934	0.733595	0.807061	0.268209	-0.259639	0.893451
ENSDARG00000087749	ccser2a	NS	-0.150768	0.821249	0.878028	0.158639	-0.725381	0.271731
ENSDARG00000091535	ccser2b	Only Male	1.86379	0.0180589	0.38683	0.758774	0.372454	0.801273
ENSDARG00000104674	cct2	Only Male	0.833531	0.00330842	-0.404828	0.423731	0.27764	0.78546
ENSDARG00000087206	cct2	Only Male	0.722701	0.0112471	-0.468039	0.405991	0.309414	0.787982
ENSDARG00000016173	cct3	Only Male	0.566504	0.00535471	0.0993542	0.906205	0.30971	0.55647
ENSDARG00000013475	cct4	NS	0.309494	0.337248	-0.4475	0.518536	0.258562	0.781558
ENSDARG00000045399	cct5	NS	0.325569	0.197765	0.124423	0.839542	-0.16767	0.875921
ENSDARG00000021252	cct6a	NS	0.00706775	0.984059	0.143963	0.794479	0.183128	0.821835
ENSDARG00000007385	cct7	Only Male	0.651453	0.00716589	-0.0876559	0.904071	0.100662	0.953656
ENSDARG00000008243	cct8	Only Male	-0.707508	9.86705e-05	-0.541439	0.351548	-0.205375	0.726281
ENSDARG00000056559	ccz1	Only Male	0.750219	0.0148882	0.361563	0.382256	-0.3094	0.815491
ENSDARG00000038288	cd151	Only Male	-1.53967	0.0409893	0.262214	0.828616	0.112877	0.974289
ENSDARG00000068629	cd151l	Male and Female	1.29734	5.29492e-07	1.39613	0.0058511	0.269092	0.820374
ENSDARG00000013628	cd164	Only Male	-0.547139	0.0106354	-0.227815	0.736385	0.477639	0.341909
ENSDARG00000053005	cd22	NS	0.608351	0.409076	0.00123048	0.999612	-0.0127391	0.999931
ENSDARG00000103713	cd248a	Only Male	-1.12218	0.000854519	-0.784853	0.192285	-0.316149	0.809592
ENSDARG00000003061	cd276	Male and Female	2.5865	1.97425e-06	1.67004	0.0440157	0.13168	0.96624
ENSDARG00000015224	cd2ap	Only Male	0.752894	0.0370054	0.27714	0.651442	0.534013	0.180686
ENSDARG00000027357	cd2bp2	NS	-0.439538	0.261236	-0.851536	0.273823	0.508125	0.686764
ENSDARG00000086100	cd302	Only Male	-1.10781	0.00147537	-0.521581	0.150233	-0.470262	0.418377
ENSDARG00000032639	cd36	Only Female	-2.16598	0.112964	3.95559	4.86725e-05	0.408886	0.854444
ENSDARG00000090386	cd3eap	NS	0.402283	0.22716	-0.876039	0.21231	0.0544054	0.989354
ENSDARG00000054968	cd40	Only Male	0.966924	0.0384839	0.530999	0.30152	-0.031965	0.993783
ENSDARG00000087863	cd44a	Only Male	4.22274	9.03352e-07	1.61567	0.172268	-0.273323	0.969015
ENSDARG00000025147	cd63	Male and Female	2.85313	2.24991e-22	2.20261	8.08596e-07	-0.075848	0.984131
ENSDARG00000009087	cd74a	NS	-1.07639	0.0879663	-0.728976	0.173102	-0.169795	0.963095
ENSDARG00000036628	cd74b	NS	-0.602856	0.355312	-0.179952	0.826024	-0.0510976	0.988617
ENSDARG00000036080	cd81a	Only Male	-0.633498	0.0107696	-0.188397	0.833441	0.196257	0.877077
ENSDARG00000022437	cd81b	Only Male	-0.955807	0.00410933	-0.946049	0.18541	-0.113454	0.97725
ENSDARG00000019098	cd82a	Only Male	-1.13955	0.00546785	-0.782537	0.346838	0.137983	0.947684
ENSDARG00000026070	cd82b	Male and Female	-0.683835	0.00287065	-1.12605	0.0179905	0.120731	0.969015
ENSDARG00000079553	cd83	NS	1.09082	0.207608	0.174089	0.915737	-0.297558	0.872546
ENSDARG00000051975	cd99	NS	-0.612949	0.357176	0.194098	0.872825	0.0555317	0.987974
ENSDARG00000056722	cd99l2	NS	-0.717884	0.0924297	-0.177899	0.897804	0.198388	0.948629
ENSDARG00000005842	cd9a	NS	-0.260118	0.384483	0.620523	0.0953742	-0.335792	0.82358
ENSDARG00000016691	cd9b	Only Male	1.80119	5.18872e-19	0.778403	0.21104	0.388659	0.656855
ENSDARG00000038199	cdab	NS	0.397806	0.313012	-0.480984	0.66205	-0.147631	0.960861
ENSDARG00000036650	cdadc1	Male and Female	-0.907146	0.00831597	-1.06998	0.0230477	-0.0787685	0.974289
ENSDARG00000042261	cdan1	NS	0.779459	0.26184	0.605802	0.627336	-0.734965	0.407227
ENSDARG00000075025	cdc123	Only Male	0.822148	0.00769854	-0.432871	0.533757	-0.337644	0.803604
ENSDARG00000057016	cdc14ab	NS	-0.495306	0.0736739	0.65006	0.323063	0.112118	0.971506
ENSDARG00000021483	cdc14b	NS	-0.222422	0.741951	0.567368	0.34068	-0.851393	0.294129
ENSDARG00000055470	cdc16	Only Male	1.01586	3.86088e-05	0.536038	0.535958	0.49671	0.776325
ENSDARG00000100741	cdc20	Only Male	3.50365	5.99773e-10	0.207582	0.905741	-0.118169	0.996875
ENSDARG00000044484	cdc23	NS	0.650847	0.0881667	1.09738	0.052525	0.101145	0.976492
ENSDARG00000010792	cdc25b	NS	0.808389	0.274946	0.910962	0.331526	0.0478043	0.989295
ENSDARG00000077815	cdc26	Only Male	-0.962708	6.22425e-05	-0.099985	0.91239	0.162941	0.960861
ENSDARG00000056258	cdc27	Only Male	-0.889355	0.00849789	-0.214878	0.692093	0.0700928	0.979547
ENSDARG00000069708	cdc34a	NS	-0.0979471	0.859141	0.0145619	0.984315	-0.131778	0.967315
ENSDARG00000012627	cdc34b	Only Male	-0.871787	0.030269	0.323505	0.708391	-0.0213645	0.993098
ENSDARG00000099301	cdc37	NS	-0.336556	0.0841118	-0.950091	0.138386	-0.0318872	0.988356
ENSDARG00000044265	cdc37l1	NS	0.226341	0.635623	-0.597733	0.533612	0.0961176	0.981303
ENSDARG00000041226	cdc40	NS	0.178994	0.609208	-0.111109	0.844239	0.211019	0.845567
ENSDARG00000044573	cdc42	NS	0.111782	0.673972	0.218007	0.570398	0.224688	0.874102
ENSDARG00000104283	cdc42bpaa	Only Male	-0.963176	0.00444082	0.22521	0.758503	-0.302282	0.596635
ENSDARG00000016464	cdc42bpab	NS	-0.502472	0.636374	1.2559	0.187211	-0.952384	0.126427
ENSDARG00000019383	cdc42bpb	Only Male	0.789838	0.0218192	0.185328	0.705655	0.204822	0.882951
ENSDARG00000079549	cdc42ep1a	NS	-0.575776	0.144254	0.183878	0.822627	-0.0772418	0.979346
ENSDARG00000053959	cdc42ep2	NS	0.317974	0.697268	0.671354	0.329638	-0.2146	0.92979
ENSDARG00000052783	cdc42ep3	NS	-0.112011	0.867672	0.519705	0.610329	0.133906	0.973061
ENSDARG00000101457	cdc42ep4a	Only Male	-1.44193	1.49532e-05	-0.64938	0.328568	0.185366	0.952389
ENSDARG00000045036	cdc42ep4b	Only Male	-1.52999	9.872e-06	0.637153	0.25911	0.0148827	0.995459
ENSDARG00000062390	cdc42ep5	Only Male	1.2613	4.16049e-11	0.132939	0.877517	-0.307424	0.893451
ENSDARG00000040158	cdc42l	Only Male	1.8102	6.75079e-17	0.793591	0.0912017	0.224749	0.835007
ENSDARG00000057869	cdc42l2	NS	0.302571	0.647585	-0.240731	0.82998	0.298405	0.906706
ENSDARG00000023724	cdc42se1	NS	-0.0354095	0.943918	1.01234	0.0590349	0.0599863	0.97725
ENSDARG00000094577	cdc42se2	NS	-0.711297	0.575981	-0.600438	0.556681	-0.360229	0.911966
ENSDARG00000043720	cdc45	Only Male	1.98053	0.0012626	0.370273	0.783306	-0.688692	0.478472
ENSDARG00000043797	cdc5l	Only Male	-0.415518	0.0293847	0.3196	0.586577	-0.0398687	0.984588
ENSDARG00000009942	cdc6	Only Male	2.57697	0.00115867	0.569234	0.661189	-0.572284	0.74259
ENSDARG00000023584	cdc7	Only Male	2.57778	0.00716334	1.2167	0.247226	-0.26429	0.942663
ENSDARG00000020201	cdc73	NS	-0.283934	0.174716	0.183657	0.824013	-0.459128	0.502206
ENSDARG00000042319	cdca4	NS	-0.395638	0.108735	0.100166	0.853836	-0.168993	0.934007
ENSDARG00000044437	cdca5	Only Male	2.64727	0.00119566	0.908081	0.334324	-0.148978	0.984588
ENSDARG00000077620	cdca7a	Only Male	2.90317	2.83801e-05	0.520424	0.726522	-0.451552	0.861586
ENSDARG00000076659	cdca7b	Only Male	2.61829	4.84109e-05	1.1261	0.333705	0.204565	0.936384
ENSDARG00000043137	cdca8	Only Male	2.33641	0.00137947	1.23592	0.286833	0.17618	0.967696
ENSDARG00000058943	cdcp1a	Only Male	3.17612	2.5174e-05	0.807101	0.502539	0.091971	0.979262
ENSDARG00000102750	cdh1	Male and Female	1.25414	2.47709e-06	1.20729	0.00425368	0.310831	0.524007
ENSDARG00000021442	cdh11	NS	0.659909	0.560049	0.732809	0.56192	-0.0632685	0.989354
ENSDARG00000005112	cdh17	NS	0.277198	0.785419	0.899839	0.328643	0.213171	0.93898
ENSDARG00000018693	cdh2	NS	-0.544496	0.216746	0.51901	0.183855	0.431211	0.278432
ENSDARG00000007561	cdh23	Only Male	-3.48962	0.00489978	-0.82022	0.518127	0.0812245	0.980819
ENSDARG00000078404	cdh26.1	Only Male	1.99803	0.00230434	1.65222	0.147843	-0.27567	0.942534
ENSDARG00000015002	cdh4	Male and Female	-2.68737	3.67945e-07	-1.77476	0.0298504	-0.0395441	0.98846
ENSDARG00000075549	cdh5	Male and Female	-1.16003	3.14813e-07	-1.07098	0.00274687	-0.383168	0.369015
ENSDARG00000098791	cdhr5b	NS	0.0554398	0.975832	1.20289	0.270944	0.514914	0.690488
ENSDARG00000076118	cdip1	Only Male	-1.779	0.000305125	-0.8859	0.17607	-0.375837	0.657284
ENSDARG00000070686	cdipt	NS	0.0827092	0.837372	0.0661906	0.935027	0.118464	0.96624
ENSDARG00000087554	cdk1	Male and Female	3.16651	3.38843e-07	2.55513	0.00453552	-0.202783	0.942707
ENSDARG00000034256	cdk10	NS	0.523868	0.147327	0.0999864	0.844531	-0.435778	0.601023
ENSDARG00000102546	cdk11b	Only Male	0.531962	0.017455	-0.160552	0.819088	-0.264439	0.797095
ENSDARG00000063726	cdk12	Only Male	0.858118	0.00452501	-0.36588	0.641364	-0.441816	0.28661
ENSDARG00000076791	cdk13	NS	0.345043	0.327576	0.14329	0.82202	0.0396447	0.98447
ENSDARG00000074665	cdk14	NS	-0.778676	0.41032	-0.980017	0.337235	0.00660245	0.997756
ENSDARG00000032072	cdk16	Only Male	0.966298	0.00135749	0.135645	0.837867	0.297028	0.60889
ENSDARG00000079470	cdk17	NS	-0.618823	0.0722678	0.280511	0.672433	0.0588218	0.976492
ENSDARG00000043858	cdk19	NS	0.0782117	0.931782	0.471097	0.671653	0.165322	0.968258
ENSDARG00000026577	cdk2	Male and Female	2.1078	0.000249486	1.58363	0.0268461	-0.536987	0.696084
ENSDARG00000003867	cdk20	NS	-0.0820405	0.948542	0.81326	0.484631	-0.322219	0.918506
ENSDARG00000103145	cdk2ap2	Only Female	0.210119	0.520575	-1.09975	0.00162579	0.290722	0.893451
ENSDARG00000087937	cdk4	NS	-0.230319	0.486282	-0.0153387	0.986717	-0.297852	0.730414
ENSDARG00000056683	cdk5	NS	-0.152332	0.809401	0.661065	0.267114	-0.500686	0.735548
ENSDARG00000044925	cdk5rap1	NS	0.403405	0.354567	0.239022	0.701166	-0.11138	0.971506
ENSDARG00000045092	cdk5rap3	NS	-0.273442	0.513971	-0.879995	0.10732	0.055886	0.984588
ENSDARG00000070228	cdk6	NS	-0.714128	0.328377	-0.121651	0.922224	-0.0207898	0.99275
ENSDARG00000051916	cdk7	NS	0.206975	0.541058	-0.311022	0.597073	0.0584843	0.984588
ENSDARG00000016496	cdk8	Only Male	0.911413	0.000616031	-0.350012	0.585119	0.155289	0.960861
ENSDARG00000044811	cdk9	NS	0.156262	0.562861	0.139136	0.797045	-0.0920654	0.968743
ENSDARG00000104848	cdkal1	Only Male	1.34447	5.84686e-05	-0.341091	0.699448	-0.187466	0.92979
[truncated: 12,476 more rows]

## Sheet: WS 7b SuperExactTest
Workbook S7b. SuperExactTest results for Intersection of ABC Male, Female, and miR-21OE-NCD v WT-NCD RNAseq data
Intersections	Observed Overlap	Expected Overlap	Fold Enrichment	p value
Male and Female	923	569.176	1.62164	6.13716e-86
miR-21OE and Female	45	32.9275	1.36664	0.0187874
miR-21OE and Male	163	123.834	1.31628	4.91057e-06
All Sets	26	12.6632	2.05319	0.000469696

## Sheet: WS 7c 26 ABC and miR21 Genes
Workbook S7c. 26 gene overlap for ABC Male, Female, and miR-21OE-NCD v WT-NCD RNAseq data
id	gene_name	Male		Female		miR-21OE
		L2FC	padj	L2FC	padj	L2FC	padj
ENSDARG00000037746	actb1	2.43062	2.75198e-24	1.06272	0.0348279	2.09073	3.5791e-11
ENSDARG00000069293	ahsg2	-7.13921	1.65031e-41	-2.0757	0.0446328	-1.39739	0.00485998
ENSDARG00000068369	angptl2b	2.2556	6.4743e-08	5.66368	1.56511e-39	-1.56586	9.89932e-06
ENSDARG00000035152	ap2b1	1.11791	0.00028229	1.31195	0.0111193	0.702311	0.00259772
ENSDARG00000039881	cemip	7.6317	5.2231e-39	3.0186	1.20517e-06	-1.59545	0.00760737
ENSDARG00000016081	cldn15la	4.3455	4.82453e-05	6.60285	4.36388e-30	1.24707	0.00949525
ENSDARG00000070512	cnpy3	-1.79164	1.05059e-06	-1.85686	0.00401724	-1.60707	7.60588e-10
ENSDARG00000077461	dhx32a	6.14346	3.04853e-14	1.47175	0.00351593	1.36896	0.00259772
ENSDARG00000053620	ebi3	-3.24928	3.05524e-18	-1.36979	0.0472781	-2.13232	1.12637e-10
ENSDARG00000034862	f7	-2.63641	3.28473e-14	-1.46295	0.0107066	-0.740719	0.00807401
ENSDARG00000099235	hook2	-0.712981	0.0435572	-0.937086	0.0127144	1.19566	0.000391008
ENSDARG00000099144	igfbp3	1.58133	0.00779977	1.93044	0.00757606	-1.28811	0.0114121
ENSDARG00000102722	itih3b	-1.48095	9.46123e-06	-1.23213	0.0476774	-0.706734	0.020402
ENSDARG00000038153	lgals2b	2.47294	6.87254e-06	3.06218	3.79104e-05	0.830501	0.000441785
ENSDARG00000038258	proca	-2.01367	3.06199e-05	-1.0664	0.0143985	-0.625805	0.034696
ENSDARG00000075034	raver2	4.57477	5.78439e-51	4.2239	1.00412e-16	-1.26276	0.00985397
ENSDARG00000055305	ret	3.42614	2.16913e-05	3.21348	0.00157951	2.68401	1.48184e-15
ENSDARG00000026845	rhoaa	1.1501	2.46e-16	0.948892	0.000350996	0.767929	0.00747681
ENSDARG00000032373	rnf145b	0.686749	0.000289615	-1.41513	1.15192e-07	1.17932	6.70923e-05
ENSDARG00000063481	si:ch211-214j24.15	4.375	9.08195e-11	2.93731	0.000860008	0.987699	0.0468921
ENSDARG00000070960	si:ch211-288g17.4	-2.59596	1.03765e-16	-1.42188	0.0139718	-0.692786	0.0343897
ENSDARG00000015033	slc23a1	2.63008	1.32195e-05	2.03628	0.00596476	2.19561	4.44821e-16
ENSDARG00000056920	tmem88a	-3.17955	7.62819e-19	-1.82038	0.00761285	-0.713603	0.0246258
ENSDARG00000032862	ugt5g1	0.895757	8.97847e-07	1.7149	0.00453552	0.823551	0.00247835
ENSDARG00000020738	zgc:153921	-6.66457	1.04008e-52	-4.03481	1.51238e-07	-1.21407	0.0348784
ENSDARG00000088366	zgc:77938	1.7221	1.99817e-07	2.08596	3.97607e-06	0.704997	0.0185939
